# Supplementary material for: Genetic basis of enhanced stress resistance in long‐lived mutants highlights key role of innate immunity in determining longevity
Source: Aging Cell. 2022 Dec 13;22(2):e13740. doi: 10.1111/acel.13740 (PMC9924947; doi:10.1111/acel.13740)
Supplement: Supplementary file 3 — Table S3 [file ACEL-22-e13740-s002.xlsx]

## Sheet: Notes
Each tab lists the correlation (R) between the genes listed and the external stressor indicated in the tab. Genes are sorted by correlation from high to low.
Correlations with R greater than 0.75 are indicated by red text
Correlations with R greater than 0.85 are highlighted in green
Correlations that have p-value less than 0.05 are shown in green text
Heat = survival of 37 degree Celsius heat stress at 10 hours
Paraquat = average survival on 4 mM paraquat plates
Osmotic = average survival on 450 mM and 500 mM NaCl plates
Juglone = survival on 300 uM juglone plates
Bacterial pathogen = average survival on P. aeruginosa strain PA14
Anoxia = average survival after 72 and 96 hours anoxia

## Sheet: Heat
WormbaseID	Common Name	Sequence Name	Correlation	P-value
WBGene00202144	C24A1.7	C24A1.7	0.845055	0.00208242
WBGene00164974	F46C3.7	F46C3.7	0.835899	0.00258964
WBGene00196091	C50F4.18	C50F4.18	0.802914	0.00516433
WBGene00018327	F42A6.5	F42A6.5	0.801915	0.00526301
WBGene00017454	irld-5	F14D2.6	0.799258	0.00553206
WBGene00202178	F38A6.9	F38A6.9	0.782982	0.00739841
WBGene00010100	F55C9.3	F55C9.3	0.753235	0.0118951
WBGene00219322	C33C12.12	C33C12.12	0.747479	0.0129457
WBGene00196791	W01B11.7	W01B11.7	0.739225	0.0145632
WBGene00004159	pqn-78	Y105C5A.5	0.737165	0.0149879
WBGene00005298	srh-77	DC2.6	0.736176	0.0151948
WBGene00006164	str-113	Y39H10B.1	0.73052	0.0164165
WBGene00044502	C46G7.5	C46G7.5	0.728609	0.0168442
WBGene00001806	gur-5	ZK622.2	0.72753	0.0170893
WBGene00017329	ugt-39	F10D2.2	0.717876	0.0193918
WBGene00195974	C33B4.7	C33B4.7	0.716478	0.0197419
WBGene00016273	C30G12.1	C30G12.1	0.714848	0.020156
WBGene00001311	end-3	F58E10.5	0.713319	0.0205496
WBGene00006315	sup-6	F58G1.10	0.711548	0.0210122
WBGene00023458	M02E1.3	M02E1.3	0.706329	0.0224174
WBGene00017956	F31E8.6	F31E8.6	0.706312	0.022422
WBGene00016321	tppp-1	C32E8.3	0.697428	0.0249606
WBGene00016832	sre-49	C50E10.9	0.69709	0.0250608
WBGene00015411	srz-60	C04C3.1	0.693395	0.0261754
WBGene00009964	fip-6	F53B6.9	0.687674	0.0279677
WBGene00001879	his-5	F45F2.3	0.686533	0.0283348
WBGene00198423	F26E4.17	F26E4.17	0.68557	0.0286472
WBGene00202030	C24F3.7	C24F3.7	0.684783	0.0289043
WBGene00202391	C34H3.23	C34H3.23	0.684295	0.0290645
WBGene00021045	W05H7.2	W05H7.2	0.681866	0.029871
WBGene00219332	Y116A8C.467	Y116A8C.467	0.680352	0.0303811
WBGene00010640	K07F5.16	K07F5.16	0.679708	0.0305999
WBGene00004107	pqn-16	C24B5.5	0.678483	0.031019
WBGene00010102	F55C9.5	F55C9.5	0.677408	0.0313901
WBGene00199858	C40H5.15	C40H5.15	0.677176	0.0314708
WBGene00005321	srh-102	F40D4.11	0.676123	0.0318379
WBGene00022651	ZK84.4	ZK84.4	0.673646	0.0327127
WBGene00045089	C05H8.3	C05H8.3	0.671854	0.0333555
WBGene00004209	ptc-2	F21H12.4	0.66929	0.0342906
WBGene00013830	ZC15.1	ZC15.1	0.659865	0.0378794
WBGene00044424	F54D12.10	F54D12.10	0.659039	0.0382054
WBGene00044997	nspd-11	ZK337.6	0.658632	0.0383668
WBGene00201538	C55A6.19	C55A6.19	0.658566	0.0383931
WBGene00197047	B0334.17	B0334.17	0.656888	0.0390636
WBGene00199511	Y54E5B.6	Y54E5B.6	0.654577	0.04
WBGene00200067	Y54E5B.7	Y54E5B.7	0.654577	0.04
WBGene00200941	T25C12.9	T25C12.9	0.653363	0.0404975
WBGene00023386	Y67D2.t2	Y67D2.t2	0.653049	0.0406273
WBGene00199728	F13H6.24	F13H6.24	0.651518	0.0412623
WBGene00196576	C46A5.13	C46A5.13	0.651435	0.041297
WBGene00050912	F43E2.12	F43E2.12	0.651149	0.0414163
WBGene00008097	ugt-15	C44H9.1	0.649434	0.0421375
WBGene00011172	R09E10.2	R09E10.2	0.647608	0.0429145
WBGene00004097	0	0	0.646566	0.0433621
WBGene00012003	T24H10.5	T24H10.5	0.646175	0.0435309
WBGene00219646	linc-89	C04C3.15	0.644371	0.0443153
WBGene00235198	T09H2.2	T09H2.2	0.6432	0.0448297
WBGene00005331	srh-112	T19C9.2	0.64315	0.0448519
WBGene00010688	srz-12	K08G2.7	0.642761	0.0450235
WBGene00015896	C17C3.15	C17C3.15	0.64271	0.045046
WBGene00235328	T06E4.21	T06E4.21	0.642417	0.0451759
WBGene00014073	ZK757.1	ZK757.1	0.642172	0.0452845
WBGene00010371	H06O01.4	H06O01.4	0.639679	0.0464
WBGene00202041	Y69A2AR.45	Y69A2AR.45	0.637644	0.047324
WBGene00200645	R03E9.9	R03E9.9	0.637483	0.0473976
WBGene00010518	K02E11.9	K02E11.9	0.635442	0.0483376
WBGene00198936	C15H9.12	C15H9.12	0.635312	0.0483981
WBGene00016737	miro-2	C47C12.4	0.634332	0.0488544
WBGene00003349	mir-255	F08F3.11	0.634251	0.048892
WBGene00010950	srt-44	M199.1	0.632809	0.0495686
WBGene00219912	F22H10.10	F22H10.10	0.632109	0.0498995
WBGene00196994	T01H3.7	T01H3.7	0.631795	0.0500485
WBGene00200598	C07G2.4	C07G2.4	0.631419	0.050227
WBGene00004997	spp-12	T22G5.7	0.631018	0.050418
WBGene00045062	Y38H8A.8	Y38H8A.8	0.6304	0.050713
WBGene00021457	Y39F10C.1	Y39F10C.1	0.630025	0.050893
WBGene00198402	ZC487.8	ZC487.8	0.627847	0.0519448
WBGene00077468	rrn-4.5	ZK218.19	0.627733	0.0520003
WBGene00200197	W07G1.17	W07G1.17	0.627631	0.0520499
WBGene00019194	H12I13.6	H12I13.6	0.625481	0.0531039
WBGene00015435	C04E12.5	C04E12.5	0.624455	0.0536121
WBGene00007798	C29A12.2	C29A12.2	0.624182	0.0537476
WBGene00006194	str-147	C12D5.1	0.624053	0.053812
WBGene00014649	B0399.t6	B0399.t6	0.620738	0.0554794
WBGene00008241	C50H2.5	C50H2.5	0.620206	0.0557501
WBGene00023237	C17C3.14	C17C3.14	0.615929	0.0579584
WBGene00016519	srz-56	C39B5.1	0.615916	0.0579649
WBGene00010923	rle-1	M142.6	0.613329	0.0593285
WBGene00011818	srt-57	T16H12.10	0.613093	0.059454
WBGene00011426	T04C10.3	T04C10.3	0.612677	0.0596751
WBGene00010163	F56H6.2	F56H6.2	0.610475	0.0608571
WBGene00021122	W09G12.8	W09G12.8	0.61021	0.0609999
WBGene00021030	W04H10.1	W04H10.1	0.609811	0.0612163
WBGene00020944	W02D7.9	W02D7.9	0.609139	0.0615811
WBGene00235091	T08G3.15	T08G3.15	0.608684	0.0618292
WBGene00013730	sql-1	Y111B2A.4	0.60788	0.062269
WBGene00021651	miro-3	Y47G6A.27	0.607102	0.0626965
WBGene00013574	lron-13	Y76A2B.2	0.605593	0.0635311
WBGene00016743	srb-15	C48B6.5	0.605192	0.0637539
WBGene00005898	srx-7	C14C6.1	0.603055	0.0649511
WBGene00195433	F41D9.6	F41D9.6	0.602488	0.0652714
WBGene00007800	C29A12.6	C29A12.6	0.602291	0.0653827
WBGene00021734	Y50C1A.2	Y50C1A.2	0.601792	0.0656658
WBGene00015309	C01G5.7	C01G5.7	0.601503	0.0658296
WBGene00219454	C26H9A.3	C26H9A.3	0.598731	0.0674181
WBGene00003546	nas-28	F42A10.8	0.596415	0.0687643
WBGene00235380	C24D10.49	C24D10.49	0.596162	0.0689129
WBGene00011026	R05D7.1	R05D7.1	0.595667	0.0692028
WBGene00077574	T08G5.16	T08G5.16	0.59529	0.0694246
WBGene00200980	K03B8.22	K03B8.22	0.593854	0.0702738
WBGene00010778	gpdh-2	K11H3.1	0.591004	0.071978
WBGene00020977	oac-52	W03B1.8	0.590726	0.072146
WBGene00016195	erd-2.2	C28H8.4	0.589905	0.0726423
WBGene00020271	T05H4.8	T05H4.8	0.589652	0.0727958
WBGene00199983	T04C12.25	T04C12.25	0.589187	0.0730789
WBGene00201998	K11C4.13	K11C4.13	0.588199	0.0736815
WBGene00197033	T24B8.10	T24B8.10	0.584837	0.0757576
WBGene00199783	K11D9.7	K11D9.7	0.584751	0.0758116
WBGene00044956	K07C11.12	K07C11.12	0.58461	0.075899
WBGene00197812	C06E8.7	C06E8.7	0.584539	0.0759437
WBGene00015046	nlp-34	B0213.17	0.584196	0.0761577
WBGene00018102	math-28	F36H5.3	0.58379	0.076412
WBGene00007358	lact-6	C06A12.5	0.583746	0.0764393
WBGene00219605	linc-110	T09A5.22	0.582083	0.0774861
WBGene00220222	Y105C5A.1283	Y105C5A.1283	0.582043	0.0775117
WBGene00006862	pnk-4	C42D8.3	0.580579	0.0784409
WBGene00010697	uda-1	K08H10.4	0.580549	0.0784602
WBGene00021574	Y45G12C.11	Y45G12C.11	0.577644	0.0803259
WBGene00199213	F45H7.11	F45H7.11	0.577246	0.0805839
WBGene00010588	srz-14	K05D4.3	0.576329	0.0811799
WBGene00016540	C39F7.5	C39F7.5	0.575909	0.0814536
WBGene00007734	C25G4.7	C25G4.7	0.575844	0.0814964
WBGene00044261	Y87G2A.20	Y87G2A.20	0.574385	0.0824528
WBGene00017265	snpc-1.3	F08F3.9	0.574379	0.0824569
WBGene00220171	Y48G10A.9	Y48G10A.9	0.572494	0.0837038
WBGene00021939	Y55F3BR.2	Y55F3BR.2	0.571853	0.0841304
WBGene00044272	nspa-4	H12D21.13	0.571162	0.0845916
WBGene00010289	F58H1.6	F58H1.6	0.571155	0.0845965
WBGene00200708	K11H3.12	K11H3.12	0.571143	0.0846049
WBGene00195742	F54A3.7	F54A3.7	0.571045	0.0846701
WBGene00255709	Y116A8C.471	Y116A8C.471	0.5701	0.0853046
WBGene00016847	C50F7.9	C50F7.9	0.568866	0.086137
WBGene00011357	T01H10.4	T01H10.4	0.568534	0.0863623
WBGene00017060	D2063.1	D2063.1	0.56791	0.0867856
WBGene00016497	vps-32.2	C37C3.3	0.567878	0.0868074
WBGene00014005	ZK593.9	ZK593.9	0.567662	0.0869549
WBGene00001636	gly-11	Y75B8A.9	0.567557	0.0870259
WBGene00016239	C30A5.4	C30A5.4	0.567557	0.0870261
WBGene00017528	F16G10.14	F16G10.14	0.567508	0.0870597
WBGene00017264	F08F3.8	F08F3.8	0.567205	0.0872661
WBGene00017595	0	0	0.567011	0.0873989
WBGene00015738	srsx-13	C13D9.6	0.566469	0.0877695
WBGene00018529	F47B3.5	F47B3.5	0.566435	0.0877927
WBGene00015570	C07F11.2	C07F11.2	0.566217	0.0879421
WBGene00198651	C30F12.9	C30F12.9	0.566092	0.088028
WBGene00200432	C13A10.5	C13A10.5	0.563384	0.0898995
WBGene00020349	T08B2.11	T08B2.11	0.563336	0.0899327
WBGene00194904	0	0	0.562988	0.0901751
WBGene00197235	C41G11.11	C41G11.11	0.562702	0.0903751
WBGene00255441	T11G6.11	T11G6.11	0.562307	0.0906511
WBGene00002095	ins-12	C17C3.19	0.562219	0.0907124
WBGene00018192	F39B3.3	F39B3.3	0.562169	0.0907473
WBGene00022163	Y71G12B.28	Y71G12B.28	0.56184	0.0909775
WBGene00012268	W04G5.8	W04G5.8	0.561496	0.0912191
WBGene00012975	Y48A6C.2	Y48A6C.2	0.561222	0.0914115
WBGene00020065	clec-159	R13F6.2	0.561207	0.0914226
WBGene00007752	wdfy-3	C26H9A.2	0.561044	0.0915368
WBGene00020036	R12E2.11	R12E2.11	0.560962	0.0915943
WBGene00045120	Y43F8C.22	Y43F8C.22	0.560951	0.0916023
WBGene00006256	str-225	C07G3.6	0.560535	0.0918955
WBGene00006235	str-199	Y68A4A.3	0.560465	0.0919449
WBGene00195158	F26F2.11	F26F2.11	0.559827	0.0923958
WBGene00016917	C54E4.1	C54E4.1	0.559761	0.0924428
WBGene00020468	T13A10.1	T13A10.1	0.559174	0.0928591
WBGene00018976	daam-1	F56E10.2	0.558541	0.0933095
WBGene00020472	lips-11	T13B5.5	0.557768	0.0938615
WBGene00006223	str-179	F36H5.7	0.557744	0.0938787
WBGene00001442	fkh-10	C25A1.2	0.557682	0.0939226
WBGene00219722	linc-154	T01B6.11	0.557283	0.0942087
WBGene00020539	T16D1.1	T16D1.1	0.55693	0.0944617
WBGene00007478	C09F9.1	C09F9.1	0.55681	0.0945478
WBGene00017678	asp-12	F21F8.4	0.55622	0.0949727
WBGene00013749	Y113G7A.12	Y113G7A.12	0.555889	0.0952113
WBGene00018637	F49E8.6	F49E8.6	0.555737	0.0953212
WBGene00016809	C50D2.6	C50D2.6	0.554792	0.0960049
WBGene00219739	linc-136	T27C4.6	0.554431	0.0962673
WBGene00044271	nspa-2	H12D21.12	0.554169	0.0964575
WBGene00019556	K09C6.2	K09C6.2	0.554046	0.0965474
WBGene00021631	Y47D9A.4	Y47D9A.4	0.55394	0.0966244
WBGene00013999	ZK550.5	ZK550.5	0.553608	0.0968661
WBGene00196127	K02E11.14	K02E11.14	0.552986	0.0973213
WBGene00005592	srj-4	C27A7.7	0.551269	0.0985825
WBGene00220238	ZK185.9	ZK185.9	0.551126	0.098688
WBGene00196559	F35G2.11	F35G2.11	0.550707	0.0989982
WBGene00007062	ebp-3	Y59A8B.9	0.550632	0.0990536
WBGene00045282	Y57G11C.56	Y57G11C.56	0.550464	0.0991778
WBGene00195486	ZC308.5	ZC308.5	0.550364	0.0992522
WBGene00014755	F40F12.8	F40F12.8	0.550351	0.0992612
WBGene00016902	C53D5.1	C53D5.1	0.550136	0.099421
WBGene00014541	W04D2.7	W04D2.7	0.549489	0.0999013
WBGene00005811	srw-64	Y43B11AL.3	0.548877	0.100357
WBGene00044499	T11F8.5	T11F8.5	0.548704	0.100487
WBGene00017611	F19G12.3	F19G12.3	0.548668	0.100514
WBGene00004807	skr-1	F46A9.5	0.548248	0.100828
WBGene00010477	enu-3.6	K01G5.3	0.548145	0.100905
WBGene00012549	Y37D8A.8	Y37D8A.8	0.547368	0.101487
WBGene00043993	T26G10.6	T26G10.6	0.547078	0.101706
WBGene00219241	Y116A8A.150	Y116A8A.150	0.546203	0.102365
WBGene00010378	H12D21.2	H12D21.2	0.546151	0.102405
WBGene00005699	sru-36	R07B5.6	0.545708	0.10274
WBGene00012200	mltn-4	W02B8.4	0.545229	0.103103
WBGene00023429	W08G11.6	W08G11.6	0.545144	0.103168
WBGene00012872	Y45F10B.8	Y45F10B.8	0.544878	0.10337
WBGene00200459	F38H4.15	F38H4.15	0.544746	0.103471
WBGene00195018	srpr-3	F44A2.8	0.544191	0.103893
WBGene00006126	str-63	C17B7.1	0.543838	0.104163
WBGene00197433	F26H11.9	F26H11.9	0.543534	0.104395
WBGene00197866	F26H11.10	F26H11.10	0.543534	0.104395
WBGene00016041	0	0	0.543502	0.104419
WBGene00004451	rpl-37	C54C6.1	0.543297	0.104577
WBGene00195730	F54C9.15	F54C9.15	0.542603	0.105109
WBGene00018091	F36D4.6	F36D4.6	0.542558	0.105144
WBGene00005430	srh-220	F47C12.5	0.541713	0.105795
WBGene00200243	Y106G6E.7	Y106G6E.7	0.541576	0.1059
WBGene00009309	F32A11.4	F32A11.4	0.540932	0.106398
WBGene00013773	Y116A8A.2	Y116A8A.2	0.540535	0.106706
WBGene00011653	oac-43	T09E11.4	0.540383	0.106824
WBGene00086568	Y2H9A.6	Y2H9A.6	0.540309	0.106881
WBGene00200430	W08D2.12	W08D2.12	0.540009	0.107114
WBGene00199315	T04C12.23	T04C12.23	0.539944	0.107165
WBGene00219886	F09E10.15	F09E10.15	0.539932	0.107174
WBGene00219597	anr-11	K01H12.6	0.539742	0.107322
WBGene00195685	Y42A5A.8	Y42A5A.8	0.538841	0.108025
WBGene00017035	D1065.3	D1065.3	0.53884	0.108025
WBGene00017172	F02C9.1	F02C9.1	0.538247	0.10849
WBGene00219642	anr-52	ZK970.12	0.53757	0.109021
WBGene00005926	srx-35	T01C4.5	0.537357	0.109189
WBGene00009224	F28F8.7	F28F8.7	0.536594	0.10979
WBGene00001626	gly-1	F44F4.6	0.53654	0.109833
WBGene00195621	F43H9.5	F43H9.5	0.535903	0.110337
WBGene00020781	T24H7.2	T24H7.2	0.535263	0.110845
WBGene00005173	srg-16	F15A4.4	0.535141	0.110942
WBGene00018268	F41C3.2	F41C3.2	0.535109	0.110967
WBGene00021109	W09C3.1	W09C3.1	0.53494	0.111102
WBGene00200835	H32C10.99	H32C10.99	0.534933	0.111108
WBGene00010113	F55D12.5	F55D12.5	0.53481	0.111206
WBGene00194957	Y116A8C.465	Y116A8C.465	0.534708	0.111287
WBGene00021737	Y50D4A.3	Y50D4A.3	0.534329	0.111588
WBGene00015164	ykt-6	B0361.10	0.533563	0.112201
WBGene00006073	str-5	T23D5.12	0.533324	0.112392
WBGene00012785	Y43C5B.2	Y43C5B.2	0.53309	0.11258
WBGene00022670	ZK177.2	ZK177.2	0.532903	0.11273
WBGene00195228	Y71A12B.24	Y71A12B.24	0.532687	0.112904
WBGene00219876	F01G12.19	F01G12.19	0.532209	0.113288
WBGene00011157	chil-15	R09D1.1	0.531139	0.114152
WBGene00019552	K09C4.7	K09C4.7	0.531053	0.114221
WBGene00045094	D1007.20	D1007.20	0.531041	0.114231
WBGene00021871	dml-1	Y54G2A.5	0.531031	0.114239
WBGene00007245	C01G12.5	C01G12.5	0.529184	0.115741
WBGene00023273	F23C8.2	F23C8.2	0.52878	0.116071
WBGene00018601	F48C1.9	F48C1.9	0.528662	0.116168
WBGene00196330	ZC190.12	ZC190.12	0.528204	0.116543
WBGene00196575	F29G9.9	F29G9.9	0.527233	0.117341
WBGene00021809	Y53G8AR.1	Y53G8AR.1	0.526791	0.117705
WBGene00196264	F09A5.10	F09A5.10	0.526592	0.11787
WBGene00045345	Y43F8C.24	Y43F8C.24	0.526508	0.117939
WBGene00199462	B0495.20	B0495.20	0.526463	0.117976
WBGene00017978	msrp-1	F32B5.4	0.526215	0.118181
WBGene00008063	cylc-2	C41G7.6	0.526164	0.118223
WBGene00022095	Y69A2AR.24	Y69A2AR.24	0.525833	0.118497
WBGene00195748	T28B11.4	T28B11.4	0.525776	0.118544
WBGene00018425	F44E7.3	F44E7.3	0.525139	0.119073
WBGene00235111	C25G4.16	C25G4.16	0.52503	0.119163
WBGene00008650	F10D11.4	F10D11.4	0.524408	0.119681
WBGene00236808	C54G6.8	C54G6.8	0.524289	0.11978
WBGene00044432	W03G9.9	W03G9.9	0.524219	0.119839
WBGene00195832	T28B11.5	T28B11.5	0.524197	0.119857
WBGene00195885	F38B7.12	F38B7.12	0.524183	0.119869
WBGene00018180	srsx-22	F38E1.8	0.524101	0.119937
WBGene00198208	Y53H1C.8	Y53H1C.8	0.523558	0.120391
WBGene00020234	T05A12.3	T05A12.3	0.523369	0.12055
WBGene00016360	C33G8.2	C33G8.2	0.523239	0.120658
WBGene00195541	F56C3.11	F56C3.11	0.52323	0.120665
WBGene00201958	F56C3.12	F56C3.12	0.52323	0.120665
WBGene00000821	csp-3	Y47H9C.6	0.523176	0.120711
WBGene00020666	T22B2.2	T22B2.2	0.521722	0.121933
WBGene00010517	K02E11.8	K02E11.8	0.520977	0.122563
WBGene00044205	T13F3.8	T13F3.8	0.519702	0.123644
WBGene00196100	K10C3.8	K10C3.8	0.519466	0.123845
WBGene00007438	C08E8.2	C08E8.2	0.519435	0.123872
WBGene00000254	bli-4	K04F10.4	0.519389	0.123911
WBGene00008792	F14D7.5	F14D7.5	0.519351	0.123943
WBGene00013060	Y51A2A.4	Y51A2A.4	0.519257	0.124023
WBGene00198477	F49H12.11	F49H12.11	0.5192	0.124072
WBGene00017818	F26D11.1	F26D11.1	0.519158	0.124108
WBGene00219666	linc-31	D1014.12	0.519073	0.12418
WBGene00195227	Y71A12B.23	Y71A12B.23	0.518892	0.124334
WBGene00001427	fkb-2	Y18D10A.19	0.518825	0.124391
WBGene00006509	tag-164	Y76A2A.1	0.518517	0.124655
WBGene00007572	C14A6.8	C14A6.8	0.518412	0.124744
WBGene00013409	fbxb-56	Y63D3A.10	0.518123	0.124992
WBGene00023326	M03D4.5	M03D4.5	0.517924	0.125163
WBGene00013737	tpst-1	Y111B2A.15	0.517883	0.125198
WBGene00022272	Y73E7A.5	Y73E7A.5	0.51769	0.125363
WBGene00011004	R04B5.6	R04B5.6	0.517643	0.125404
WBGene00015077	B0238.13	B0238.13	0.51755	0.125484
WBGene00003914	pam-1	F49E8.3	0.517132	0.125843
WBGene00018839	F54H5.2	F54H5.2	0.516841	0.126093
WBGene00200952	C27C12.9	C27C12.9	0.5163	0.126559
WBGene00001170	egl-1	F23B12.9	0.516269	0.126586
WBGene00015071	cest-30	B0238.7	0.516135	0.126702
WBGene00008813	srz-2	F14F8.2	0.516107	0.126726
WBGene00012849	ttr-13	Y44A6B.4	0.515933	0.126876
WBGene00021312	szy-2	Y32H12A.4	0.515407	0.127331
WBGene00005651	srp-10	F09C6.4	0.515406	0.127332
WBGene00010902	M79.2	M79.2	0.514683	0.12796
WBGene00219567	linc-164	C44C11.8	0.514527	0.128095
WBGene00220089	T23G11.12	T23G11.12	0.513971	0.12858
WBGene00001959	hlh-15	C43H6.8	0.513882	0.128656
WBGene00077704	F12A10.9	F12A10.9	0.51386	0.128676
WBGene00021549	cdap-2	Y44E3A.4	0.513252	0.129207
WBGene00197277	Y37E3.28	Y37E3.28	0.513145	0.1293
WBGene00015692	ugt-25	C10H11.3	0.513134	0.12931
WBGene00008324	C55A1.7	C55A1.7	0.513098	0.129341
WBGene00201372	W06H8.15	W06H8.15	0.512996	0.129431
WBGene00011874	T20G5.13	T20G5.13	0.512826	0.129579
WBGene00017990	cec-4	F32E10.2	0.512664	0.129722
WBGene00007721	C25D7.12	C25D7.12	0.512543	0.129828
WBGene00001488	frm-1	ZK270.2	0.512319	0.130024
WBGene00017627	F20B6.1	F20B6.1	0.512232	0.1301
WBGene00021360	Y37E11AL.4	Y37E11AL.4	0.512107	0.13021
WBGene00008545	F07A11.1	F07A11.1	0.511545	0.130704
WBGene00013355	gck-3	Y59A8B.23	0.511117	0.131082
WBGene00016461	C35E7.9	C35E7.9	0.511086	0.131109
WBGene00008867	0	0	0.510799	0.131362
WBGene00197516	T04C12.21	T04C12.21	0.510421	0.131696
WBGene00002108	ins-25	ZC334.8	0.510201	0.131891
WBGene00077523	C23H5.12	C23H5.12	0.510175	0.131914
WBGene00012250	W04E12.5	W04E12.5	0.510149	0.131937
WBGene00009024	F21G4.3	F21G4.3	0.510145	0.13194
WBGene00022846	ZK1055.5	ZK1055.5	0.510019	0.132052
WBGene00005308	srh-87	H27D07.6	0.509586	0.132436
WBGene00050943	ZC412.10	ZC412.10	0.509413	0.132589
WBGene00000872	cyk-1	F11H8.4	0.508912	0.133035
WBGene00012547	Y37D8A.5	Y37D8A.5	0.508815	0.133121
WBGene00013356	Y59A8B.24	Y59A8B.24	0.508737	0.133191
WBGene00008716	F11F1.4	F11F1.4	0.508698	0.133226
WBGene00198513	F30H5.7	F30H5.7	0.50843	0.133465
WBGene00000231	atx-2	D2045.1	0.508007	0.133842
WBGene00003363	mir-270	T26C12.5	0.507867	0.133967
WBGene00021382	Y37F4.1	Y37F4.1	0.50769	0.134125
WBGene00198259	C34F11.12	C34F11.12	0.507593	0.134212
WBGene00045145	F10D2.13	F10D2.13	0.507418	0.134369
WBGene00009695	clp-8	F44F1.3	0.507395	0.13439
WBGene00019335	K02F6.1	K02F6.1	0.507364	0.134418
WBGene00044180	C47E8.11	C47E8.11	0.507096	0.134658
WBGene00011629	T08G11.1	T08G11.1	0.50689	0.134843
WBGene00009603	srt-33	F40G12.8	0.506592	0.13511
WBGene00023304	F58F6.t1	F58F6.t1	0.505949	0.135689
WBGene00021478	Y39H10A.1	Y39H10A.1	0.505774	0.135846
WBGene00206469	F58D2.5	F58D2.5	0.505712	0.135902
WBGene00016287	C31H1.2	C31H1.2	0.505472	0.136118
WBGene00220201	Y73B3A.30	Y73B3A.30	0.50539	0.136193
WBGene00050915	Y6E2A.10	Y6E2A.10	0.505345	0.136233
WBGene00198696	Y53C12B.9	Y53C12B.9	0.505311	0.136264
WBGene00196277	T19D2.7	T19D2.7	0.505203	0.136362
WBGene00023295	F56C11.t1	F56C11.t1	0.505142	0.136417
WBGene00012302	dot-1.3	W06D11.4	0.504995	0.136549
WBGene00015583	C08A9.3	C08A9.3	0.504958	0.136583
WBGene00001881	his-7	F45F2.4	0.504695	0.136821
WBGene00010144	F56C4.1	F56C4.1	0.504586	0.13692
WBGene00017469	F14F9.6	F14F9.6	0.504564	0.13694
WBGene00016255	C30E1.6	C30E1.6	0.504195	0.137274
WBGene00023238	C17H12.7	C17H12.7	0.503979	0.13747
WBGene00017621	txt-17	F20A1.10	0.503962	0.137486
WBGene00015889	C17C3.3	C17C3.3	0.503681	0.137741
WBGene00197169	E01H11.4	E01H11.4	0.50352	0.137887
WBGene00009292	F31D4.5	F31D4.5	0.503275	0.138111
WBGene00195348	F25H8.8	F25H8.8	0.503168	0.138208
WBGene00044039	0	0	0.502996	0.138365
WBGene00219600	linc-118	K09E9.13	0.50275	0.138589
WBGene00007489	C09G5.7	C09G5.7	0.502697	0.138637
WBGene00045060	F55B11.7	F55B11.7	0.5023	0.139001
WBGene00013013	clec-145	Y48E1B.16	0.502204	0.139089
WBGene00021821	Y54B9A.1	Y54B9A.1	0.502015	0.139262
WBGene00014963	Y105C5A.21	Y105C5A.21	0.501818	0.139442
WBGene00017396	suex-1	F12A10.7	0.501604	0.139637
WBGene00197441	T08B2.14	T08B2.14	0.501284	0.139931
WBGene00202355	M176.15	M176.15	0.501164	0.140041
WBGene00011402	T03F7.5	T03F7.5	0.501044	0.140152
WBGene00196000	Y50D7A.14	Y50D7A.14	0.500886	0.140297
WBGene00020867	shc-2	T27F7.2	0.500494	0.140658
WBGene00011416	T04A11.1	T04A11.1	0.500448	0.1407
WBGene00199095	T21B10.11	T21B10.11	0.500374	0.140768
WBGene00195739	Y66A7AL.1	Y66A7AL.1	0.5001	0.141021
WBGene00016699	del-7	C46A5.2	0.499654	0.141433
WBGene00019021	F57H12.6	F57H12.6	0.499424	0.141645
WBGene00016953	C55C3.3	C55C3.3	0.499262	0.141795
WBGene00008996	glb-14	F21A3.6	0.498753	0.142267
WBGene00013975	ZK455.5	ZK455.5	0.498703	0.142314
WBGene00196239	F55E10.9	F55E10.9	0.49851	0.142493
WBGene00199526	F55E10.10	F55E10.10	0.49851	0.142493
WBGene00014932	Y59A8B.t6	Y59A8B.t6	0.498467	0.142532
WBGene00003060	lpd-3	Y47G6A.23	0.498365	0.142627
WBGene00012189	W02A2.4	W02A2.4	0.498299	0.142689
WBGene00012831	Y43F8C.9	Y43F8C.9	0.498108	0.142865
WBGene00200809	T04C12.28	T04C12.28	0.497627	0.143313
WBGene00201125	F17A9.7	F17A9.7	0.497569	0.143368
WBGene00000544	clp-3	Y47H10A.1	0.497566	0.143371
WBGene00199090	Y40C7B.7	Y40C7B.7	0.49749	0.143441
WBGene00008821	best-12	F14H3.2	0.497065	0.143838
WBGene00007223	C01F6.9	C01F6.9	0.496675	0.144202
WBGene00007703	gbf-1	C24H11.7	0.496626	0.144248
WBGene00194811	F22E10.6	F22E10.6	0.496534	0.144334
WBGene00012749	Y41C4A.1	Y41C4A.1	0.496393	0.144466
WBGene00011900	T21C12.4	T21C12.4	0.496199	0.144648
WBGene00016931	C54G6.2	C54G6.2	0.496094	0.144746
WBGene00197397	Y67D8C.14	Y67D8C.14	0.4959	0.144928
WBGene00009599	F40G12.4	F40G12.4	0.495666	0.145148
WBGene00018054	F35F10.4	F35F10.4	0.495614	0.145196
WBGene00235373	Y24D9A.14	Y24D9A.14	0.495493	0.14531
WBGene00023106	K11H12.t1	K11H12.t1	0.495411	0.145387
WBGene00235389	C46G7.111	C46G7.111	0.495279	0.145511
WBGene00189944	E03A3.10	E03A3.10	0.495194	0.145591
WBGene00012031	gpdh-3	T25G3.4	0.495189	0.145596
WBGene00020829	T26C11.3	T26C11.3	0.494933	0.145836
WBGene00200308	C56C10.15	C56C10.15	0.494929	0.14584
WBGene00021819	Y53G8B.3	Y53G8B.3	0.49468	0.146075
WBGene00016834	sre-50	C50E10.11	0.494489	0.146256
WBGene00043147	nspd-6	C24D10.8	0.494298	0.146435
WBGene00006087	str-20	C05E4.2	0.494202	0.146526
WBGene00003642	nhr-52	K06B4.2	0.494166	0.14656
WBGene00021608	Y46H3D.1	Y46H3D.1	0.494157	0.146569
WBGene00020898	lido-16	T28D9.9	0.494106	0.146617
WBGene00013337	Y57G11C.48	Y57G11C.48	0.494105	0.146617
WBGene00020282	mps-3	T06A4.2	0.493782	0.146923
WBGene00000185	arg-1	F31A9.3	0.493551	0.147141
WBGene00220121	W06A7.12	W06A7.12	0.493445	0.147242
WBGene00022156	Y71G12B.18	Y71G12B.18	0.493358	0.147325
WBGene00016780	0	0	0.493252	0.147425
WBGene00018926	F56A11.6	F56A11.6	0.49301	0.147654
WBGene00050907	Y51A2B.9	Y51A2B.9	0.492697	0.147952
WBGene00018618	F48G7.7	F48G7.7	0.492397	0.148237
WBGene00011950	T23F6.2	T23F6.2	0.492201	0.148423
WBGene00007990	fipr-23	C37A5.4	0.492145	0.148477
WBGene00020841	T27A3.5	T27A3.5	0.492046	0.148571
WBGene00010761	K10H10.5	K10H10.5	0.491901	0.148709
WBGene00196578	F55C12.10	F55C12.10	0.491775	0.148829
WBGene00009893	F49E11.7	F49E11.7	0.491716	0.148885
WBGene00012784	Y43C5A.4	Y43C5A.4	0.49161	0.148986
WBGene00197335	C05D2.14	C05D2.14	0.491365	0.14922
WBGene00021957	Y57E12AL.2	Y57E12AL.2	0.491153	0.149422
WBGene00219415	linc-38	Y22F5A.12	0.491143	0.149432
WBGene00004236	ptr-22	Y80D3A.7	0.490954	0.149613
WBGene00012709	sre-15	Y39C12A.7	0.49076	0.149798
WBGene00005403	srh-189	C03G6.20	0.490753	0.149805
WBGene00077447	C14A6.14	C14A6.14	0.490595	0.149956
WBGene00255469	C25G4.17	C25G4.17	0.49052	0.150028
WBGene00001538	gcy-12	F08B1.2	0.490349	0.150192
WBGene00045096	K01A6.7	K01A6.7	0.489714	0.150801
WBGene00001387	far-3	F15B9.1	0.489549	0.15096
WBGene00008424	D2045.7	D2045.7	0.489507	0.151
WBGene00005602	srj-14	C03G6.3	0.489471	0.151035
WBGene00010501	K02C4.2	K02C4.2	0.489358	0.151144
WBGene00010591	K05D4.9	K05D4.9	0.489122	0.151371
WBGene00045495	F11C1.7	F11C1.7	0.488996	0.151492
WBGene00017632	F20B6.9	F20B6.9	0.48886	0.151624
WBGene00016361	drd-10	C33G8.3	0.488849	0.151634
WBGene00014997	AC7.3	AC7.3	0.488688	0.151789
WBGene00018323	F42A6.1	F42A6.1	0.487856	0.152593
WBGene00005266	srh-43	Y54G11A.16	0.487248	0.153182
WBGene00197153	T18D3.12	T18D3.12	0.486977	0.153445
WBGene00013563	Y75B8A.33	Y75B8A.33	0.486296	0.154108
WBGene00198213	M03F4.12	M03F4.12	0.486176	0.154224
WBGene00009423	F35E8.10	F35E8.10	0.486019	0.154378
WBGene00201207	Y71H9A.9	Y71H9A.9	0.48596	0.154435
WBGene00201941	C37E2.9	C37E2.9	0.485935	0.15446
WBGene00219599	linc-99	K08E3.14	0.485916	0.154478
WBGene00001483	fog-3	C03C11.2	0.485858	0.154534
WBGene00020515	T14G12.6	T14G12.6	0.48562	0.154767
WBGene00201301	C10F3.15	C10F3.15	0.485562	0.154823
WBGene00077534	F41D3.14	F41D3.14	0.485157	0.155219
WBGene00013823	Y116F11B.7	Y116F11B.7	0.485144	0.155232
WBGene00021995	Y59E9AL.5	Y59E9AL.5	0.485133	0.155242
WBGene00219996	H40L08.6	H40L08.6	0.484899	0.155471
WBGene00021996	cylc-1	Y59E9AL.6	0.484878	0.155492
WBGene00012297	W06D4.3	W06D4.3	0.484445	0.155917
WBGene00198642	Y39A1A.28	Y39A1A.28	0.484301	0.156058
WBGene00004084	pph-2	C29E6.3	0.484093	0.156261
WBGene00015054	pitr-2	B0222.2	0.484063	0.156291
WBGene00011575	madf-4	T07C12.11	0.483986	0.156367
WBGene00019949	R08C7.5	R08C7.5	0.483864	0.156487
WBGene00012509	Y26D4A.12	Y26D4A.12	0.483676	0.156671
WBGene00011549	T06G6.8	T06G6.8	0.483601	0.156745
WBGene00011789	T15H9.4	T15H9.4	0.483405	0.156938
WBGene00008837	sre-38	F15A4.1	0.483373	0.15697
WBGene00013033	Y49E10.10	Y49E10.10	0.482591	0.157741
WBGene00200884	F25D1.10	F25D1.10	0.482427	0.157902
WBGene00017660	F21C10.11	F21C10.11	0.482424	0.157906
WBGene00198728	W04D2.10	W04D2.10	0.482406	0.157923
WBGene00009938	F52F12.5	F52F12.5	0.482388	0.157941
WBGene00008192	C49C3.2	C49C3.2	0.482227	0.1581
WBGene00012176	W01C9.2	W01C9.2	0.482181	0.158146
WBGene00013586	Y80D3A.8	Y80D3A.8	0.482141	0.158185
WBGene00003562	ncr-2	F09G8.4	0.482098	0.158228
WBGene00007693	cest-7	C23H4.4	0.482086	0.15824
WBGene00011192	srh-24	R10D12.11	0.481961	0.158363
WBGene00021343	cutl-23	Y37B11A.1	0.481782	0.15854
WBGene00044912	H38K22.7	H38K22.7	0.481772	0.15855
WBGene00009401	F35C11.2	F35C11.2	0.481769	0.158554
WBGene00220002	K02F6.11	K02F6.11	0.481611	0.15871
WBGene00012054	srsx-38	T26E4.14	0.481481	0.158839
WBGene00016707	C46E10.1	C46E10.1	0.481106	0.159211
WBGene00194701	Y23H5B.12	Y23H5B.12	0.480988	0.159328
WBGene00020063	R13D11.10	R13D11.10	0.480601	0.159713
WBGene00044461	Y18H1A.14	Y18H1A.14	0.480087	0.160225
WBGene00044954	D2096.14	D2096.14	0.480086	0.160226
WBGene00009412	F35E2.5	F35E2.5	0.480068	0.160244
WBGene00011621	T08G3.13	T08G3.13	0.479973	0.160338
WBGene00015393	exc-13	C03G6.5	0.479946	0.160366
WBGene00014511	T08G5.11	T08G5.11	0.479892	0.160419
WBGene00045051	K11H12.13	K11H12.13	0.479817	0.160494
WBGene00009754	F46A9.1	F46A9.1	0.479688	0.160623
WBGene00021007	W03F11.4	W03F11.4	0.478837	0.161474
WBGene00077766	rgba-1	F17B5.9	0.478608	0.161703
WBGene00197842	Y54G2A.62	Y54G2A.62	0.478482	0.161829
WBGene00016681	C45G9.10	C45G9.10	0.47812	0.162193
WBGene00013437	Y66D12A.11	Y66D12A.11	0.477949	0.162364
WBGene00005227	srh-1	T11F9.18	0.477817	0.162497
WBGene00200204	F57F5.7	F57F5.7	0.477667	0.162648
WBGene00021412	cyp-29A3	Y38C9B.1	0.47766	0.162655
WBGene00045108	H01G02.4	H01G02.4	0.477649	0.162666
WBGene00010679	K08F4.5	K08F4.5	0.477356	0.162961
WBGene00014255	ZK1320.5	ZK1320.5	0.477199	0.163119
WBGene00016670	ilys-3	C45G7.3	0.476717	0.163605
WBGene00010157	oac-34	F56G4.1	0.476589	0.163734
WBGene00197002	F33D4.12	F33D4.12	0.47635	0.163975
WBGene00000430	ceh-5	C16C2.1	0.476305	0.164021
WBGene00219800	C05D9.12	C05D9.12	0.476205	0.164122
WBGene00011841	scl-25	T19C9.5	0.476067	0.164262
WBGene00045161	lfor-2	C38C6.7	0.475999	0.164331
WBGene00021967	Y57G7A.3	Y57G7A.3	0.475656	0.164679
WBGene00005981	srx-90	H12C20.5	0.475464	0.164872
WBGene00018309	F41G4.5	F41G4.5	0.475297	0.165043
WBGene00014047	clec-61	ZK666.7	0.475288	0.165052
WBGene00017429	F13D11.4	F13D11.4	0.475243	0.165097
WBGene00016083	C25A8.2	C25A8.2	0.475128	0.165213
WBGene00196899	Y43F8A.7	Y43F8A.7	0.474909	0.165436
WBGene00004748	sdf-9	Y44A6D.4	0.474763	0.165585
WBGene00018820	F54D12.7	F54D12.7	0.47469	0.165659
WBGene00015918	C17G10.6	C17G10.6	0.474672	0.165677
WBGene00077561	W05H12.3	W05H12.3	0.474568	0.165783
WBGene00044376	Y49F6B.12	Y49F6B.12	0.474511	0.165841
WBGene00077503	AC3.12	AC3.12	0.474349	0.166006
WBGene00194658	R09E10.13	R09E10.13	0.474313	0.166042
WBGene00021358	Y37E11AL.2	Y37E11AL.2	0.474281	0.166075
WBGene00015491	C05E4.12	C05E4.12	0.474271	0.166085
WBGene00201991	C07G1.14	C07G1.14	0.47424	0.166117
WBGene00044034	Y38E10A.28	Y38E10A.28	0.474226	0.166132
WBGene00021536	Y42H9AR.1	Y42H9AR.1	0.474182	0.166176
WBGene00201319	ZK858.9	ZK858.9	0.474168	0.16619
WBGene00201473	R02D5.21	R02D5.21	0.473714	0.166654
WBGene00044042	Y46G5A.37	Y46G5A.37	0.47369	0.166678
WBGene00019858	R03H10.6	R03H10.6	0.47369	0.166678
WBGene00010333	copz-1	F59E10.3	0.473481	0.166891
WBGene00007132	pals-27	B0284.2	0.473432	0.166941
WBGene00005546	sri-34	Y27F2A.7	0.473399	0.166974
WBGene00007320	C05B5.2	C05B5.2	0.473295	0.167081
WBGene00021110	W09C3.2	W09C3.2	0.473158	0.167222
WBGene00003614	nhr-15	F33E11.1	0.473079	0.167302
WBGene00012363	W09D10.5	W09D10.5	0.472978	0.167405
WBGene00219907	F19H8.7	F19H8.7	0.472857	0.16753
WBGene00011903	T21E8.5	T21E8.5	0.472795	0.167593
WBGene00219658	anr-21	C33G8.17	0.472607	0.167786
WBGene00202281	ZK792.11	ZK792.11	0.472574	0.167819
WBGene00220123	W06H8.16	W06H8.16	0.472558	0.167836
WBGene00020386	dach-1	T09H2.1	0.472497	0.167898
WBGene00012180	W01D2.3	W01D2.3	0.472292	0.168108
WBGene00012008	T25B9.2	T25B9.2	0.472124	0.168281
WBGene00077660	Y17D7B.9	Y17D7B.9	0.47199	0.168418
WBGene00013449	Y67A6A.1	Y67A6A.1	0.471799	0.168615
WBGene00014180	ZK1010.6	ZK1010.6	0.471764	0.16865
WBGene00014772	F56D5.4	F56D5.4	0.471672	0.168745
WBGene00194788	R02D5.10	R02D5.10	0.471564	0.168856
WBGene00021100	W08F4.11	W08F4.11	0.47117	0.169261
WBGene00200157	C27D6.13	C27D6.13	0.471075	0.16936
WBGene00009963	fipr-26	F53B6.8	0.470955	0.169484
WBGene00012537	Y37A1B.4	Y37A1B.4	0.470937	0.169502
WBGene00019835	R02F2.6	R02F2.6	0.470891	0.169549
WBGene00045508	D1081.10	D1081.10	0.470883	0.169558
WBGene00001528	gcy-1	AH6.1	0.470471	0.169982
WBGene00008772	irld-4	F13G11.2	0.470327	0.170131
WBGene00194935	M02G9.4	M02G9.4	0.470187	0.170276
WBGene00010460	clec-142	K01C8.8	0.470066	0.170401
WBGene00000853	cut-6	M142.2	0.469984	0.170486
WBGene00195266	ZC132.10	ZC132.10	0.469539	0.170947
WBGene00010408	mboa-2	H19N07.4	0.469512	0.170975
WBGene00235369	K08D10.18	K08D10.18	0.469107	0.171394
WBGene00011104	cut-5	R07E3.3	0.469103	0.171398
WBGene00008530	F02E9.5	F02E9.5	0.469008	0.171498
WBGene00206358	F46E10.18	F46E10.18	0.468718	0.171799
WBGene00009693	F44F1.1	F44F1.1	0.468602	0.171919
WBGene00020328	clec-20	T07H3.5	0.468565	0.171958
WBGene00201537	K01D12.18	K01D12.18	0.468422	0.172107
WBGene00219368	F14H12.17	F14H12.17	0.468391	0.172138
WBGene00195248	emc-5	B0334.15	0.468314	0.172219
WBGene00021947	srt-23	Y55F3C.2	0.468199	0.172339
WBGene00016052	dod-3	C24B9.9	0.467756	0.1728
WBGene00045162	F25H2.15	F25H2.15	0.467646	0.172916
WBGene00013771	Y113G7C.1	Y113G7C.1	0.467278	0.173299
WBGene00007323	fbxa-155	C05B5.6	0.467204	0.173377
WBGene00020240	T05B4.9	T05B4.9	0.467183	0.173398
WBGene00044230	C36E8.6	C36E8.6	0.467076	0.173511
WBGene00195147	F14E5.8	F14E5.8	0.466965	0.173627
WBGene00009390	F35C5.1	F35C5.1	0.466755	0.173847
WBGene00021283	0	0	0.466752	0.173849
WBGene00194914	F44D12.16	F44D12.16	0.466529	0.174083
WBGene00200730	C08G9.10	C08G9.10	0.466511	0.174101
WBGene00198788	Y6B3B.14	Y6B3B.14	0.466413	0.174204
WBGene00200046	Y47G6A.34	Y47G6A.34	0.466413	0.174204
WBGene00004922	snt-2	F42G9.7	0.466253	0.174372
WBGene00201681	Y53F4A.5	Y53F4A.5	0.466135	0.174495
WBGene00013155	Y53F4B.8	Y53F4B.8	0.465926	0.174716
WBGene00021373	Y37E11AR.7	Y37E11AR.7	0.465582	0.175076
WBGene00219700	linc-6	F52D2.13	0.465418	0.175248
WBGene00015428	C04E7.1	C04E7.1	0.465257	0.175418
WBGene00017219	F07F6.7	F07F6.7	0.465257	0.175419
WBGene00013788	Y116A8C.8	Y116A8C.8	0.465162	0.175518
WBGene00044386	C27A2.7	C27A2.7	0.465136	0.175546
WBGene00020713	T23B3.5	T23B3.5	0.464987	0.175703
WBGene00010181	F57A8.6	F57A8.6	0.4649	0.175795
WBGene00019337	K02F6.3	K02F6.3	0.464825	0.175873
WBGene00017114	E03H12.7	E03H12.7	0.464822	0.175876
WBGene00011648	cni-1	T09E8.3	0.464664	0.176043
WBGene00197950	K02B12.11	K02B12.11	0.464635	0.176073
WBGene00013493	clec-9	Y70C5C.2	0.464389	0.176333
WBGene00013513	Y71A12C.2	Y71A12C.2	0.464275	0.176453
WBGene00016941	C55B6.5	C55B6.5	0.464116	0.176621
WBGene00022778	ZK616.8	ZK616.8	0.463971	0.176774
WBGene00009605	F40G12.10	F40G12.10	0.463772	0.176985
WBGene00020966	W03A5.1	W03A5.1	0.463708	0.177053
WBGene00011749	ssp-36	T13F2.12	0.463669	0.177094
WBGene00020084	R105.1	R105.1	0.463638	0.177127
WBGene00200020	F46F2.12	F46F2.12	0.463523	0.177249
WBGene00013684	Y105E8A.27	Y105E8A.27	0.463498	0.177275
WBGene00011178	R09E10.9	R09E10.9	0.46347	0.177305
WBGene00013157	Y53F4B.10	Y53F4B.10	0.463296	0.177489
WBGene00014032	ZK637.15	ZK637.15	0.463214	0.177576
WBGene00021284	Y24D9A.6	Y24D9A.6	0.463178	0.177614
WBGene00021987	fbxa-40	Y59E1A.1	0.462933	0.177874
WBGene00015908	C17F3.3	C17F3.3	0.462884	0.177926
WBGene00021089	W08E12.8	W08E12.8	0.462827	0.177986
WBGene00005211	srg-54	W09D12.3	0.462725	0.178095
WBGene00198768	T24D5.9	T24D5.9	0.462719	0.1781
WBGene00189961	Y54G2A.57	Y54G2A.57	0.462644	0.17818
WBGene00022834	ZK973.8	ZK973.8	0.462484	0.17835
WBGene00197145	W08F4.15	W08F4.15	0.462444	0.178393
WBGene00003040	lin-59	T12F5.4	0.462245	0.178605
WBGene00008693	F11C1.4	F11C1.4	0.462059	0.178802
WBGene00018693	F52E1.3	F52E1.3	0.461969	0.178898
WBGene00009143	F26A3.5	F26A3.5	0.461921	0.17895
WBGene00019063	F58F12.3	F58F12.3	0.461765	0.179116
WBGene00044763	ZK688.12	ZK688.12	0.461415	0.179488
WBGene00012401	irld-57	Y6E2A.8	0.461306	0.179605
WBGene00000293	cap-2	M106.5	0.460865	0.180075
WBGene00019384	K04F1.1	K04F1.1	0.460795	0.18015
WBGene00007778	C27D8.2	C27D8.2	0.460756	0.180192
WBGene00010494	K02B9.3	K02B9.3	0.460729	0.180222
WBGene00004818	skr-12	C52D10.6	0.460517	0.180448
WBGene00022507	ZC21.8	ZC21.8	0.46029	0.180691
WBGene00044434	Y18H1A.15	Y18H1A.15	0.460026	0.180974
WBGene00201615	R52.12	R52.12	0.460026	0.180974
WBGene00018841	F54H5.5	F54H5.5	0.459983	0.18102
WBGene00044333	C01G12.13	C01G12.13	0.459815	0.1812
WBGene00189946	W04E12.10	W04E12.10	0.459807	0.181209
WBGene00012326	W07E11.1	W07E11.1	0.459777	0.181241
WBGene00199687	C50E10.13	C50E10.13	0.459608	0.181422
WBGene00012198	W02B8.2	W02B8.2	0.459482	0.181558
WBGene00020686	T22D1.8	T22D1.8	0.459358	0.181691
WBGene00001938	his-64	F22B3.1	0.459346	0.181703
WBGene00219285	K07A1.20	K07A1.20	0.459331	0.181719
WBGene00008162	C47F8.6	C47F8.6	0.459302	0.181751
WBGene00195010	Y37E11AL.12	Y37E11AL.12	0.459206	0.181854
WBGene00019410	K05F1.9	K05F1.9	0.459048	0.182024
WBGene00007892	C33B4.4	C33B4.4	0.458961	0.182117
WBGene00194711	D2062.13	D2062.13	0.458928	0.182153
WBGene00198316	K08E5.12	K08E5.12	0.458889	0.182195
WBGene00022288	Y75B7B.1	Y75B7B.1	0.458786	0.182305
WBGene00200981	F35E12.12	F35E12.12	0.458769	0.182324
WBGene00008731	F13B12.3	F13B12.3	0.458691	0.182408
WBGene00199913	C39F7.8	C39F7.8	0.458626	0.182479
WBGene00077692	C08E8.10	C08E8.10	0.458552	0.182558
WBGene00019976	fbxa-195	R09B5.1	0.458437	0.182682
WBGene00012102	T27F6.1	T27F6.1	0.458285	0.182845
WBGene00197362	C23H4.11	C23H4.11	0.458	0.183153
WBGene00022638	scl-27	ZK6.3	0.45799	0.183164
WBGene00008168	C48B4.3	C48B4.3	0.457946	0.183211
WBGene00021416	mksr-2	Y38F2AL.2	0.457932	0.183227
WBGene00009846	F48F5.2	F48F5.2	0.45775	0.183423
WBGene00022358	Y92H12A.2	Y92H12A.2	0.457687	0.183491
WBGene00005505	srh-301	Y94A7B.8	0.457646	0.183536
WBGene00200340	F28F9.13	F28F9.13	0.457619	0.183565
WBGene00017550	nep-6	F18A12.1	0.457474	0.183722
WBGene00019472	cyp-35B1	K07C6.4	0.457366	0.183839
WBGene00023260	C52E12.t1	C52E12.t1	0.457344	0.183862
WBGene00235346	Y94H6A.16	Y94H6A.16	0.457296	0.183915
WBGene00009592	F40F12.3	F40F12.3	0.457269	0.183944
WBGene00020241	T05B4.10	T05B4.10	0.457227	0.183989
WBGene00004999	spp-14	K09F5.3	0.457121	0.184103
WBGene00019594	K09H9.1	K09H9.1	0.456885	0.184359
WBGene00020343	acs-3	T08B1.6	0.456816	0.184434
WBGene00009489	F36G9.13	F36G9.13	0.456776	0.184477
WBGene00020388	T10B5.2	T10B5.2	0.456721	0.184537
WBGene00012348	pptr-1	W08G11.4	0.456682	0.184579
WBGene00044521	Y5H2A.4	Y5H2A.4	0.456638	0.184627
WBGene00014179	ZK1010.5	ZK1010.5	0.45654	0.184733
WBGene00005896	srx-5	Y49C4A.4	0.456528	0.184746
WBGene00023186	Y67D8B.3	Y67D8B.3	0.456354	0.184936
WBGene00044181	F09C6.11	F09C6.11	0.456354	0.184936
WBGene00015765	C14C11.1	C14C11.1	0.456219	0.185082
WBGene00010373	H08M01.1	H08M01.1	0.456158	0.185148
WBGene00012871	Y45F10B.3	Y45F10B.3	0.455939	0.185386
WBGene00011617	T08G3.4	T08G3.4	0.455768	0.185572
WBGene00235081	W06G6.21	W06G6.21	0.45575	0.185592
WBGene00001888	his-14	ZK131.8	0.455502	0.185861
WBGene00014673	C08H9.9	C08H9.9	0.455497	0.185867
WBGene00021303	Y32G9A.5	Y32G9A.5	0.455366	0.186009
WBGene00219330	F18E2.15	F18E2.15	0.455279	0.186104
WBGene00005458	srh-252	T19C9.3	0.455266	0.186118
WBGene00206357	C09D4.9	C09D4.9	0.455259	0.186127
WBGene00016177	C28C12.1	C28C12.1	0.455171	0.186222
WBGene00196191	C18C4.12	C18C4.12	0.455159	0.186235
WBGene00010016	F54B8.1	F54B8.1	0.455145	0.18625
WBGene00008433	44257	D2089.2	0.455085	0.186315
WBGene00020660	T21G5.2	T21G5.2	0.455031	0.186374
WBGene00005280	srh-57	Y49F6A.2	0.454932	0.186483
WBGene00018211	oac-24	F39G3.6	0.45492	0.186496
WBGene00045277	ZK742.6	ZK742.6	0.45466	0.18678
WBGene00022011	Y59H11AR.3	Y59H11AR.3	0.454566	0.186882
WBGene00005763	srw-16	T10H4.5	0.454551	0.186899
WBGene00021271	spe-47	Y23H5A.4	0.454245	0.187233
WBGene00015421	C04E6.4	C04E6.4	0.45423	0.18725
WBGene00044574	F23G4.1	F23G4.1	0.454222	0.187259
WBGene00021793	Y52D5A.2	Y52D5A.2	0.454184	0.1873
WBGene00020596	oga-1	T20B5.3	0.454162	0.187324
WBGene00009424	F35E8.13	F35E8.13	0.453967	0.187538
WBGene00001910	C50F4.6	C50F4.6	0.45395	0.187556
WBGene00000565	cnt-1	Y17G7B.15	0.453813	0.187706
WBGene00007597	C15A11.2	C15A11.2	0.453689	0.187842
WBGene00044810	Y37E3.19	Y37E3.19	0.453603	0.187936
WBGene00011171	R09E10.1	R09E10.1	0.453589	0.187951
WBGene00008295	nlp-39	C54C8.9	0.453541	0.188004
WBGene00018315	F41H10.2	F41H10.2	0.453534	0.188011
WBGene00045272	F59C12.4	F59C12.4	0.453525	0.188022
WBGene00008832	obr-2	F14H8.1	0.453515	0.188032
WBGene00077462	JC8.15	JC8.15	0.453492	0.188057
WBGene00021504	Y41D4A.1	Y41D4A.1	0.453452	0.188102
WBGene00011297	R102.10	R102.10	0.453421	0.188136
WBGene00019758	M03F4.4	M03F4.4	0.453181	0.188399
WBGene00018428	fbxa-183	F44E7.6	0.453113	0.188474
WBGene00021958	Y57E12AL.4	Y57E12AL.4	0.452891	0.188717
WBGene00015929	C17H12.3	C17H12.3	0.452852	0.18876
WBGene00015226	B0507.9	B0507.9	0.452458	0.189194
WBGene00009180	nurf-1	F26H11.2	0.452235	0.189439
WBGene00018528	F47B3.4	F47B3.4	0.452158	0.189524
WBGene00019530	scrm-8	K08D10.7	0.452088	0.189601
WBGene00001880	his-6	F45F2.13	0.452087	0.189602
WBGene00014082	ZK795.2	ZK795.2	0.451986	0.189714
WBGene00013505	Y71A12B.8	Y71A12B.8	0.451814	0.189903
WBGene00015835	math-6	C16C4.11	0.451721	0.190006
WBGene00219561	linc-142	C16D6.4	0.45163	0.190106
WBGene00014119	ZK858.6	ZK858.6	0.451591	0.190148
WBGene00008657	clec-154	F10F2.5	0.45152	0.190227
WBGene00011021	R05A10.4	R05A10.4	0.451431	0.190325
WBGene00005137	srd-60	C13B7.3	0.451347	0.190418
WBGene00023401	ZK380.t2	ZK380.t2	0.451046	0.190751
WBGene00020759	T24C4.3	T24C4.3	0.451031	0.190767
WBGene00235313	C25E10.17	C25E10.17	0.450987	0.190816
WBGene00002120	ins-37	F08G2.6	0.450904	0.190908
WBGene00022147	0	0	0.450848	0.19097
WBGene00005789	srw-42	F14F8.11	0.450775	0.191051
WBGene00012307	W06F12.3	W06F12.3	0.450765	0.191061
WBGene00020828	T26C11.2	T26C11.2	0.450673	0.191164
WBGene00003770	nlp-32	F30H5.2	0.450647	0.191192
WBGene00197822	H22K11.8	H22K11.8	0.450517	0.191336
WBGene00021780	scl-17	Y51H7C.2	0.450389	0.191478
WBGene00201994	T25C12.10	T25C12.10	0.450293	0.191585
WBGene00018086	0	0	0.450206	0.191681
WBGene00018235	F40E12.2	F40E12.2	0.450181	0.191708
WBGene00007082	acs-10	AH10.1	0.450097	0.191801
WBGene00007131	pals-26	B0284.1	0.450024	0.191883
WBGene00009486	F36G9.7	F36G9.7	0.449771	0.192164
WBGene00022442	Y110A2AL.5	Y110A2AL.5	0.449638	0.192311
WBGene00016516	C38C3.8	C38C3.8	0.449493	0.192472
WBGene00019020	F57H12.5	F57H12.5	0.449449	0.192521
WBGene00022706	ZK354.3	ZK354.3	0.449418	0.192556
WBGene00006015	srx-124	K09H11.8	0.449284	0.192705
WBGene00012731	Y39G8C.2	Y39G8C.2	0.449254	0.192738
WBGene00044362	F42G2.7	F42G2.7	0.449227	0.192769
WBGene00009643	F42G4.6	F42G4.6	0.449147	0.192858
WBGene00019951	R08C7.8	R08C7.8	0.449045	0.192971
WBGene00009752	F46A8.9	F46A8.9	0.448968	0.193057
WBGene00077682	F58B4.7	F58B4.7	0.448938	0.193089
WBGene00009064	F22G12.4	F22G12.4	0.448935	0.193093
WBGene00014238	ZK1225.4	ZK1225.4	0.448791	0.193254
WBGene00015229	fbxa-125	B0511.3	0.448726	0.193326
WBGene00016983	C56G2.15	C56G2.15	0.448421	0.193666
WBGene00022002	Y59E9AR.7	Y59E9AR.7	0.448354	0.193741
WBGene00016807	txt-1	C50D2.3	0.448307	0.193793
WBGene00199973	Y73B6BL.281	Y73B6BL.281	0.448294	0.193808
WBGene00077706	mir-1829.2	F20D1.11	0.448187	0.193927
WBGene00004567	rrn-2.1	F31C3.11	0.448112	0.194011
WBGene00021041	clp-10	W05G11.4	0.448056	0.194074
WBGene00044012	srxa-19	C08B6.13	0.448018	0.194116
WBGene00019810	R01H2.2	R01H2.2	0.447945	0.194198
WBGene00013651	Y105C5B.11	Y105C5B.11	0.44791	0.194236
WBGene00016413	C34F11.1	C34F11.1	0.447824	0.194333
WBGene00219546	F41E7.20	F41E7.20	0.447739	0.194428
WBGene00008185	best-10	C49A1.2	0.447644	0.194533
WBGene00008658	clec-152	F10F2.6	0.447641	0.194537
WBGene00009472	F36D3.7	F36D3.7	0.447559	0.194629
WBGene00013801	Y116A8C.24	Y116A8C.24	0.447512	0.194682
WBGene00021406	frm-5.2	Y38C1AB.4	0.447485	0.194711
WBGene00018034	sek-5	F35C8.1	0.447386	0.194822
WBGene00007117	spe-42	B0240.2	0.447296	0.194923
WBGene00019466	tos-1	K07B1.6	0.447269	0.194953
WBGene00195728	T28D9.13	T28D9.13	0.447219	0.19501
WBGene00021337	Y34F4.2	Y34F4.2	0.447122	0.195118
WBGene00015072	srt-69	B0238.8	0.447036	0.195214
WBGene00023397	Y104H12A.t2	Y104H12A.t2	0.446824	0.195453
WBGene00201111	C36E8.10	C36E8.10	0.446813	0.195464
WBGene00043952	ZC404.2	ZC404.2	0.446789	0.195491
WBGene00018296	F41F3.1	F41F3.1	0.446786	0.195494
WBGene00199323	C08D8.5	C08D8.5	0.446503	0.195812
WBGene00011478	T05D4.5	T05D4.5	0.446396	0.195932
WBGene00022377	gpx-4	Y94H6A.4	0.446288	0.196054
WBGene00195771	W05F2.9	W05F2.9	0.44619	0.196164
WBGene00017112	E03H12.5	E03H12.5	0.445935	0.196451
WBGene00235383	ZK616.65	ZK616.65	0.445816	0.196585
WBGene00021291	clec-121	Y25C1A.4	0.445675	0.196743
WBGene00021154	Y4C6A.4	Y4C6A.4	0.445619	0.196806
WBGene00009892	scl-11	F49E11.6	0.445412	0.197039
WBGene00017393	nep-5	F12A10.4	0.445377	0.197079
WBGene00019216	H20J04.1	H20J04.1	0.445342	0.197118
WBGene00022890	fbxa-224	ZK1290.9	0.445252	0.197219
WBGene00005874	srw-127	C33G8.1	0.444928	0.197586
WBGene00008661	F10G8.1	F10G8.1	0.444846	0.197678
WBGene00013052	scrm-7	Y50E8A.9	0.444672	0.197874
WBGene00017175	irld-3	F02C9.4	0.444253	0.198347
WBGene00019529	K08D10.5	K08D10.5	0.443971	0.198666
WBGene00009791	F46F3.3	F46F3.3	0.44392	0.198724
WBGene00020978	W03B1.9	W03B1.9	0.443917	0.198728
WBGene00012320	srxa-3	W07A8.4	0.443898	0.198749
WBGene00022700	ZK353.4	ZK353.4	0.44388	0.19877
WBGene00017629	F20B6.5	F20B6.5	0.443728	0.198942
WBGene00014156	ZK930.6	ZK930.6	0.443602	0.199085
WBGene00004271	rab-7	W03C9.3	0.443491	0.199211
WBGene00021098	fbxb-14	W08F4.9	0.44348	0.199224
WBGene00005646	srp-5	C03G6.18	0.443457	0.199249
WBGene00219676	linc-48	F11C7.10	0.443401	0.199313
WBGene00010466	K01D12.7	K01D12.7	0.443356	0.199364
WBGene00019431	K06A5.3	K06A5.3	0.443233	0.199504
WBGene00219489	C10C6.13	C10C6.13	0.443132	0.199618
WBGene00018119	F36H12.3	F36H12.3	0.443007	0.19976
WBGene00020232	T05A8.6	T05A8.6	0.442946	0.199829
WBGene00016909	frpr-4	C54A12.2	0.442935	0.199842
WBGene00019964	R08E5.4	R08E5.4	0.4429	0.199882
WBGene00219614	linc-105	W09D10.6	0.442875	0.19991
WBGene00043065	C55C3.7	C55C3.7	0.442826	0.199966
WBGene00220042	R11E3.18	R11E3.18	0.442463	0.200378
WBGene00018120	F36H12.4	F36H12.4	0.442342	0.200516
WBGene00018279	F41C6.6	F41C6.6	0.442342	0.200516
WBGene00199876	F10F2.13	F10F2.13	0.44214	0.200746
WBGene00012804	slc-36.1	Y43F4B.7	0.442096	0.200797
WBGene00022039	Y65B4BL.7	Y65B4BL.7	0.442009	0.200896
WBGene00020533	T16A1.2	T16A1.2	0.44186	0.201065
WBGene00010980	R02D5.7	R02D5.7	0.441777	0.20116
WBGene00020239	T05B4.8	T05B4.8	0.441691	0.201258
WBGene00010071	sre-45	F54F11.3	0.441435	0.201551
WBGene00195061	ZK228.13	ZK228.13	0.441353	0.201644
WBGene00050916	F55F10.3	F55F10.3	0.441218	0.201798
WBGene00003769	nlp-31	B0213.6	0.441116	0.201915
WBGene00045492	ZK218.14	ZK218.14	0.441109	0.201923
WBGene00235114	ZK105.13	ZK105.13	0.441034	0.202009
WBGene00021507	ptpn-22	Y41D4A.5	0.440865	0.202202
WBGene00016306	C32B5.13	C32B5.13	0.440643	0.202456
WBGene00019190	H12I13.1	H12I13.1	0.440642	0.202457
WBGene00009416	F35E2.9	F35E2.9	0.440531	0.202584
WBGene00020116	moa-1	R155.2	0.44051	0.202609
WBGene00044003	Y41E3.18	Y41E3.18	0.440503	0.202615
WBGene00011200	R10E4.3	R10E4.3	0.440387	0.202749
WBGene00021969	Y57G7A.6	Y57G7A.6	0.440296	0.202853
WBGene00235359	F56D6.22	F56D6.22	0.440268	0.202885
WBGene00004838	sls-2.6	W06D4.7	0.440097	0.203082
WBGene00017465	F14F9.2	F14F9.2	0.439727	0.203506
WBGene00021506	Y41D4A.4	Y41D4A.4	0.439659	0.203583
WBGene00005900	srx-9	R13D7.6	0.439653	0.203591
WBGene00014698	C37A5.3	C37A5.3	0.439648	0.203596
WBGene00007992	fipr-24	C37A5.8	0.439606	0.203645
WBGene00194919	K08D8.10	K08D8.10	0.439584	0.20367
WBGene00002088	ins-5	ZK84.3	0.439556	0.203703
WBGene00012046	T26E4.4	T26E4.4	0.439483	0.203787
WBGene00006152	str-94	F07C3.8	0.439473	0.203797
WBGene00013116	Y51H4A.22	Y51H4A.22	0.439428	0.203849
WBGene00007986	C36F7.5	C36F7.5	0.439345	0.203944
WBGene00201105	C24H12.14	C24H12.14	0.439131	0.20419
WBGene00017700	F22D3.4	F22D3.4	0.439037	0.204299
WBGene00014050	ZK666.12	ZK666.12	0.438889	0.20447
WBGene00009580	xbx-6	F40F9.1	0.438848	0.204516
WBGene00001749	gst-1	R107.7	0.438844	0.204522
WBGene00018387	F43C11.10	F43C11.10	0.438736	0.204645
WBGene00007299	C04F12.5	C04F12.5	0.438663	0.20473
WBGene00003096	lys-7	C02A12.4	0.438552	0.204857
WBGene00022385	Y95B8A.4	Y95B8A.4	0.438339	0.205103
WBGene00200262	C44E4.10	C44E4.10	0.438283	0.205168
WBGene00011619	T08G3.7	T08G3.7	0.438185	0.20528
WBGene00199698	K11H3.11	K11H3.11	0.438181	0.205286
WBGene00268199	C45H4.21	C45H4.21	0.438127	0.205347
WBGene00018471	F45E4.6	F45E4.6	0.438024	0.205466
WBGene00199723	W07E6.7	W07E6.7	0.437767	0.205763
WBGene00235324	F10G2.10	F10G2.10	0.437637	0.205914
WBGene00011414	T04A8.13	T04A8.13	0.437511	0.206059
WBGene00002344	let-70	M7.1	0.437464	0.206114
WBGene00019626	K10C9.7	K10C9.7	0.437434	0.206148
WBGene00015006	B0041.1	B0041.1	0.437111	0.206522
WBGene00206422	T26G10.9	T26G10.9	0.437088	0.206549
WBGene00002191	kin-3	B0205.7	0.437066	0.206574
WBGene00020584	T19D12.10	T19D12.10	0.436887	0.206781
WBGene00045168	srpr-1.2	B0285.12	0.436805	0.206877
WBGene00044315	F41G3.20	F41G3.20	0.436797	0.206886
WBGene00019973	R09A1.3	R09A1.3	0.436547	0.207176
WBGene00013020	Y48G10A.3	Y48G10A.3	0.436469	0.207266
WBGene00023259	C52D10.10	C52D10.10	0.436448	0.20729
WBGene00017050	D2024.1	D2024.1	0.43636	0.207393
WBGene00003551	nas-33	K04E7.3	0.43626	0.207509
WBGene00197097	F13B9.9	F13B9.9	0.436096	0.207699
WBGene00015306	C01G5.4	C01G5.4	0.435942	0.207879
WBGene00044292	F56D6.8	F56D6.8	0.435931	0.207891
WBGene00020370	T08H10.3	T08H10.3	0.435632	0.208239
WBGene00006980	zig-3	C14F5.2	0.435447	0.208454
WBGene00007613	C15H11.1	C15H11.1	0.435318	0.208605
WBGene00014676	C12D8.7	C12D8.7	0.435277	0.208652
WBGene00012605	Y38F1A.1	Y38F1A.1	0.435205	0.208736
WBGene00045247	F54H12.8	F54H12.8	0.435043	0.208925
WBGene00014851	W01G7.2	W01G7.2	0.434822	0.209182
WBGene00189932	Y26G10.7	Y26G10.7	0.434606	0.209435
WBGene00017056	D2062.4	D2062.4	0.434543	0.209508
WBGene00012773	srt-48	Y41E3.15	0.434491	0.209568
WBGene00022566	ZC239.3	ZC239.3	0.434476	0.209586
WBGene00012397	Y6E2A.1	Y6E2A.1	0.434399	0.209676
WBGene00008517	F02C12.3	F02C12.3	0.434276	0.20982
WBGene00021878	Y54G2A.13	Y54G2A.13	0.43426	0.209838
WBGene00019548	K09C4.2	K09C4.2	0.434224	0.209881
WBGene00000492	che-13	F59C6.7	0.434126	0.209996
WBGene00200098	Y71F9AL.20	Y71F9AL.20	0.434065	0.210066
WBGene00235361	F56D6.23	F56D6.23	0.434022	0.210116
WBGene00014129	ZK892.5	ZK892.5	0.433852	0.210315
WBGene00196394	T06A4.5	T06A4.5	0.433823	0.21035
WBGene00007297	C04F12.1	C04F12.1	0.433714	0.210477
WBGene00003768	nlp-30	B0213.5	0.433576	0.210639
WBGene00003775	nmr-2	T01C3.10	0.433459	0.210776
WBGene00011465	T05B9.2	T05B9.2	0.433453	0.210783
WBGene00021848	nhr-239	Y54F10AM.1	0.433431	0.210809
WBGene00013868	ZC373.3	ZC373.3	0.433402	0.210842
WBGene00005745	srv-34	F13A7.3	0.433181	0.211102
WBGene00013495	clec-236	Y70C5C.5	0.433172	0.211112
WBGene00006190	str-143	C09H5.4	0.433152	0.211136
WBGene00200442	Y54E10A.26	Y54E10A.26	0.43299	0.211326
WBGene00019084	F59A6.2	F59A6.2	0.432952	0.211371
WBGene00077548	F21C3.7	F21C3.7	0.432929	0.211397
WBGene00013130	Y52B11B.1	Y52B11B.1	0.432686	0.211683
WBGene00007951	dmsr-8	C35A5.7	0.432639	0.211738
WBGene00013941	ZK218.7	ZK218.7	0.432591	0.211795
WBGene00014031	ZK637.14	ZK637.14	0.432445	0.211966
WBGene00008463	E02H4.5	E02H4.5	0.432403	0.212015
WBGene00008649	F10D11.3	F10D11.3	0.432336	0.212094
WBGene00018498	F46F5.7	F46F5.7	0.432228	0.212221
WBGene00012383	ttr-17	Y5F2A.2	0.432186	0.212271
WBGene00017344	F10E7.2	F10E7.2	0.43198	0.212513
WBGene00219647	anr-27	C09E8.5	0.431855	0.21266
WBGene00011480	enpl-1	T05E11.3	0.431803	0.212722
WBGene00235341	Y69A2AR.49	Y69A2AR.49	0.431617	0.21294
WBGene00020991	W03D8.10	W03D8.10	0.431589	0.212973
WBGene00007571	C14A6.7	C14A6.7	0.431543	0.213028
WBGene00012567	Y37H2A.7	Y37H2A.7	0.431358	0.213246
WBGene00014017	ZK632.10	ZK632.10	0.431328	0.213281
WBGene00009075	F23B2.7	F23B2.7	0.431286	0.21333
WBGene00020246	clic-1	T05B11.3	0.431265	0.213356
WBGene00044257	Y45F10D.16	Y45F10D.16	0.431235	0.213391
WBGene00197714	Y54E10BL.8	Y54E10BL.8	0.431234	0.213392
WBGene00005087	srd-9	T09D3.1	0.431086	0.213567
WBGene00021187	Y9D1A.2	Y9D1A.2	0.430902	0.213784
WBGene00005397	srh-182	ZK228.5	0.43089	0.213798
WBGene00021787	Y51H7C.9	Y51H7C.9	0.430779	0.213929
WBGene00004903	snf-4	Y46G5A.25	0.430654	0.214077
WBGene00044448	ZK783.6	ZK783.6	0.430618	0.21412
WBGene00012690	Y39B6A.31	Y39B6A.31	0.430589	0.214155
WBGene00201346	R11B5.11	R11B5.11	0.430552	0.214198
WBGene00022790	ZK682.7	ZK682.7	0.430524	0.214231
WBGene00009773	lipl-2	F46B6.8	0.430404	0.214372
WBGene00014710	C50B6.13	C50B6.13	0.430358	0.214427
WBGene00018135	F37A4.5	F37A4.5	0.430351	0.214435
WBGene00200998	ZK662.8	ZK662.8	0.430336	0.214453
WBGene00020066	dhhc-5	R13F6.5	0.43029	0.214508
WBGene00005832	srw-85	C25F9.1	0.430137	0.214689
WBGene00014996	ZK1251.5	ZK1251.5	0.430092	0.214742
WBGene00014316	F08H9.10	F08H9.10	0.430004	0.214846
WBGene00013074	hmit-1.2	Y51A2D.5	0.429996	0.214855
WBGene00000268	bre-3	B0464.4	0.429872	0.215002
WBGene00006645	tsp-19	D2092.7	0.429744	0.215155
WBGene00012973	spat-2	Y48A6B.13	0.429726	0.215176
WBGene00201568	Y73B6BL.286	Y73B6BL.286	0.429672	0.21524
WBGene00003558	nca-2	C27F2.2	0.429671	0.215241
WBGene00017803	F26A1.4	F26A1.4	0.429503	0.21544
WBGene00005187	srg-30	W02F12.7	0.42936	0.21561
WBGene00164986	Y48A6C.6	Y48A6C.6	0.429188	0.215814
WBGene00009590	ttr-4	F40F12.1	0.429055	0.215972
WBGene00009166	F26F2.1	F26F2.1	0.428879	0.216182
WBGene00005644	srp-3	Y32G9A.4	0.428622	0.216487
WBGene00023279	F36A4.9	F36A4.9	0.428416	0.216732
WBGene00200735	C26G2.9	C26G2.9	0.428381	0.216774
WBGene00017673	icmt-1	F21F3.3	0.428363	0.216795
WBGene00003473	mtl-1	K11G9.6	0.428359	0.2168
WBGene00044684	T08G11.2	T08G11.2	0.42831	0.216859
WBGene00007081	AH6.3	AH6.3	0.428225	0.21696
WBGene00015990	C18H2.3	C18H2.3	0.428188	0.217004
WBGene00013824	Y116F11B.8	Y116F11B.8	0.428111	0.217095
WBGene00012175	W01C9.1	W01C9.1	0.427951	0.217287
WBGene00197374	K04H4.11	K04H4.11	0.427868	0.217386
WBGene00023407	cex-1	F56D1.6	0.427845	0.217413
WBGene00003786	npa-1	VC5.3	0.427791	0.217477
WBGene00044492	Y54G2A.49	Y54G2A.49	0.427764	0.217509
WBGene00196410	R02E12.9	R02E12.9	0.427686	0.217603
WBGene00004455	rpl-42	C09H10.1	0.427592	0.217714
WBGene00236799	F54E2.8	F54E2.8	0.427512	0.21781
WBGene00013939	ZK218.5	ZK218.5	0.427462	0.21787
WBGene00013107	Y51H4A.13	Y51H4A.13	0.427281	0.218086
WBGene00195245	T26A8.6	T26A8.6	0.427259	0.218113
WBGene00198348	T06E8.4	T06E8.4	0.42723	0.218147
WBGene00013039	scav-3	Y49E10.20	0.427189	0.218196
WBGene00014702	C43D7.3	C43D7.3	0.427168	0.218222
WBGene00008872	F15H10.5	F15H10.5	0.427132	0.218264
WBGene00077592	T25B2.3	T25B2.3	0.427076	0.218331
WBGene00022818	ZK783.3	ZK783.3	0.427056	0.218355
WBGene00015024	B0205.10	B0205.10	0.427042	0.218372
WBGene00045311	Y57G11C.57	Y57G11C.57	0.426749	0.218722
WBGene00018218	F40A3.3	F40A3.3	0.426676	0.218809
WBGene00016389	C34B2.4	C34B2.4	0.426581	0.218924
WBGene00013148	Y53F4A.2	Y53F4A.2	0.426562	0.218946
WBGene00010017	nhr-282	F54B8.2	0.42656	0.218949
WBGene00014192	nhr-246	ZK1037.4	0.426477	0.219048
WBGene00020675	T22B11.1	T22B11.1	0.426469	0.219057
WBGene00044347	Y71G12B.30	Y71G12B.30	0.426457	0.219072
WBGene00013972	scl-20	ZK384.2	0.426089	0.219513
WBGene00019490	K07E3.1	K07E3.1	0.426082	0.219521
WBGene00020597	0	0	0.426031	0.219582
WBGene00007611	C15H7.4	C15H7.4	0.425888	0.219754
WBGene00044659	fbxa-142	F44G3.12	0.425869	0.219777
WBGene00020653	T21E3.2	T21E3.2	0.425791	0.21987
WBGene00013485	Y69H2.10	Y69H2.10	0.425697	0.219984
WBGene00195178	ZC581.10	ZC581.10	0.42568	0.220004
WBGene00195502	Y38C1AB.9	Y38C1AB.9	0.42561	0.220088
WBGene00015406	C03H5.4	C03H5.4	0.425581	0.220122
WBGene00001554	gcy-34	M04G12.3	0.425543	0.220168
WBGene00219324	F47B8.18	F47B8.18	0.425459	0.22027
WBGene00196034	T04C12.16	T04C12.16	0.425454	0.220275
WBGene00020959	0	0	0.425432	0.220302
WBGene00017725	F22H10.1	F22H10.1	0.425399	0.220342
WBGene00219298	F55H2.8	F55H2.8	0.425349	0.220401
WBGene00235354	ZK250.14	ZK250.14	0.425286	0.220477
WBGene00196721	F57B10.17	F57B10.17	0.425265	0.220503
WBGene00219442	C08F8.16	C08F8.16	0.425243	0.220529
WBGene00022175	Y71H2AM.10	Y71H2AM.10	0.425196	0.220585
WBGene00005781	srw-34	F36D3.13	0.425187	0.220596
WBGene00189947	C06B3.16	C06B3.16	0.42514	0.220653
WBGene00022143	Y71G12B.3	Y71G12B.3	0.425027	0.220788
WBGene00004913	snn-1	Y38C1BA.2	0.424905	0.220936
WBGene00017233	lmd-4	F07G11.9	0.424848	0.221004
WBGene00011918	T22C1.8	T22C1.8	0.424674	0.221213
WBGene00019006	spg-20	F57B10.9	0.424621	0.221278
WBGene00206412	T24H7.8	T24H7.8	0.424619	0.22128
WBGene00023307	H06I04.t1	H06I04.t1	0.424596	0.221308
WBGene00206533	C30A5.16	C30A5.16	0.424554	0.221359
WBGene00000782	cpr-2	F36D3.9	0.424516	0.221404
WBGene00022064	Y67D8B.5	Y67D8B.5	0.424434	0.221503
WBGene00021713	Y49F6A.5	Y49F6A.5	0.424249	0.221726
WBGene00200328	T10A3.4	T10A3.4	0.424227	0.221752
WBGene00016956	C55C3.6	C55C3.6	0.4242	0.221784
WBGene00012727	Y39G8B.7	Y39G8B.7	0.424103	0.221902
WBGene00019343	nep-18	K02F6.9	0.42393	0.222111
WBGene00022632	ZC581.2	ZC581.2	0.423863	0.222192
WBGene00202504	Y32B12B.8	Y32B12B.8	0.42375	0.222328
WBGene00013979	ZK507.3	ZK507.3	0.423723	0.222361
WBGene00044015	K06A4.8	K06A4.8	0.42366	0.222437
WBGene00013475	Y69E1A.3	Y69E1A.3	0.423552	0.222568
WBGene00022628	ZC513.3	ZC513.3	0.423536	0.222587
WBGene00202163	F44A2.12	F44A2.12	0.423478	0.222658
WBGene00194993	T27E4.11	T27E4.11	0.423453	0.222687
WBGene00006774	unc-38	F21F3.5	0.423422	0.222724
WBGene00044642	clec-69	F56D6.15	0.423405	0.222745
WBGene00007472	chil-7	C08H9.13	0.423297	0.222876
WBGene00007987	C36H8.1	C36H8.1	0.423239	0.222946
WBGene00002094	ins-11	C17C3.4	0.423179	0.223019
WBGene00007230	C01G10.1	C01G10.1	0.423158	0.223044
WBGene00018466	F45E1.5	F45E1.5	0.422936	0.223313
WBGene00017057	D2062.5	D2062.5	0.422891	0.223368
WBGene00011351	T01H3.5	T01H3.5	0.422821	0.223452
WBGene00004994	spp-9	T25C12.2	0.422709	0.223587
WBGene00021036	W05F2.4	W05F2.4	0.422687	0.223614
WBGene00018317	F41H10.4	F41H10.4	0.422652	0.223657
WBGene00008048	hpo-41	C40H5.6	0.422651	0.223659
WBGene00019854	R03H10.1	R03H10.1	0.422578	0.223746
WBGene00021183	Y9C9A.16	Y9C9A.16	0.422411	0.22395
WBGene00044201	H39E23.3	H39E23.3	0.422295	0.224091
WBGene00004963	spe-9	C17D12.6	0.422294	0.224092
WBGene00019409	K05F1.8	K05F1.8	0.422293	0.224092
WBGene00077556	Y18D10A.27	Y18D10A.27	0.422207	0.224197
WBGene00044472	dct-8	F56D6.10	0.422039	0.224401
WBGene00014037	ZK643.6	ZK643.6	0.421984	0.224467
WBGene00195535	B0432.17	B0432.17	0.421952	0.224506
WBGene00020741	dlhd-1	T23F4.3	0.42191	0.224558
WBGene00007401	C07A9.5	C07A9.5	0.421865	0.224611
WBGene00013090	Y51B9A.8	Y51B9A.8	0.421862	0.224616
WBGene00005356	srh-139	F57E7.3	0.421819	0.224667
WBGene00005882	srw-135	K12D9.11	0.421787	0.224707
WBGene00011521	T06C12.14	T06C12.14	0.421713	0.224796
WBGene00198906	R166.8	R166.8	0.421699	0.224813
WBGene00021273	Y23H5B.2	Y23H5B.2	0.421623	0.224906
WBGene00220027	M01D7.11	M01D7.11	0.421615	0.224916
WBGene00200249	F12F3.8	F12F3.8	0.421406	0.22517
WBGene00018255	F40H6.5	F40H6.5	0.421339	0.225252
WBGene00219773	linc-32	ZK6.12	0.421244	0.225367
WBGene00008396	D1086.9	D1086.9	0.420852	0.225844
WBGene00012388	Y6B3B.3	Y6B3B.3	0.420845	0.225853
WBGene00019768	M04F3.2	M04F3.2	0.420837	0.225864
WBGene00009749	F46A8.6	F46A8.6	0.42081	0.225896
WBGene00003638	nhr-48	ZK662.3	0.420803	0.225905
WBGene00012461	glb-29	Y17G7B.6	0.420787	0.225924
WBGene00011911	T22B3.3	T22B3.3	0.420785	0.225927
WBGene00219563	linc-95	C32A3.8	0.420757	0.22596
WBGene00016800	C50C3.2	C50C3.2	0.420716	0.226011
WBGene00019983	sti-1	R09E12.3	0.420592	0.226162
WBGene00050971	F11D11.15	F11D11.15	0.420553	0.226209
WBGene00219395	M199.134	M199.134	0.420522	0.226248
WBGene00016132	C26B9.2	C26B9.2	0.42052	0.226249
WBGene00001045	dnj-27	Y47H9C.5	0.420483	0.226295
WBGene00007989	fipr-22	C37A5.2	0.420443	0.226344
WBGene00199301	K02A4.8	K02A4.8	0.420419	0.226373
WBGene00011294	R102.7	R102.7	0.420343	0.226465
WBGene00044284	spp-21	T25C12.4	0.420159	0.22669
WBGene00018575	clec-119	F47F6.5	0.420046	0.226829
WBGene00021380	Y37E11B.9	Y37E11B.9	0.420031	0.226847
WBGene00007348	C05G5.2	C05G5.2	0.419989	0.226898
WBGene00021027	W04C9.5	W04C9.5	0.419948	0.226948
WBGene00045188	B0284.5	B0284.5	0.419845	0.227074
WBGene00005395	srh-180	F57G8.1	0.419843	0.227077
WBGene00013351	Y59A8B.19	Y59A8B.19	0.419824	0.2271
WBGene00020531	T15B12.2	T15B12.2	0.419785	0.227148
WBGene00013170	Y53F4B.24	Y53F4B.24	0.419642	0.227322
WBGene00013656	Y105C5B.17	Y105C5B.17	0.419593	0.227382
WBGene00021243	Y22D7AL.3	Y22D7AL.3	0.419417	0.227598
WBGene00011968	T23G11.1	T23G11.1	0.419371	0.227654
WBGene00010523	K03B8.4	K03B8.4	0.419313	0.227725
WBGene00017714	F22F1.2	F22F1.2	0.419003	0.228104
WBGene00023193	Y74C9A.6	Y74C9A.6	0.418984	0.228129
WBGene00019912	R06B10.1	R06B10.1	0.418925	0.2282
WBGene00016970	C56E6.2	C56E6.2	0.418842	0.228303
WBGene00008627	hpx-2	F09F3.5	0.418784	0.228374
WBGene00014197	ZK1053.2	ZK1053.2	0.418664	0.228521
WBGene00020982	ilys-6	W03D2.7	0.41861	0.228587
WBGene00077569	F53F4.18	F53F4.18	0.418536	0.228678
WBGene00004101	hgrs-1	C07G1.5	0.418449	0.228785
WBGene00022449	0	0	0.41836	0.228894
WBGene00009610	oac-28	F41D3.5	0.418245	0.229035
WBGene00007888	ttr-9	C33A12.15	0.418173	0.229123
WBGene00016187	C28G1.2	C28G1.2	0.418164	0.229135
WBGene00020564	T19C3.6	T19C3.6	0.418114	0.229196
WBGene00197930	T06H11.11	T06H11.11	0.418093	0.229222
WBGene00018196	nep-13	F39E9.4	0.418093	0.229223
WBGene00219870	D2092.15	D2092.15	0.418028	0.229302
WBGene00199016	W06H8.12	W06H8.12	0.418015	0.229318
WBGene00019016	F57F4.2	F57F4.2	0.418007	0.229328
WBGene00000932	dao-6	T05G5.12	0.417954	0.229393
WBGene00219609	linc-7	T22E6.2	0.417942	0.229408
WBGene00020914	sulp-6	W01B11.2	0.417857	0.229513
WBGene00019191	0	0	0.417801	0.229581
WBGene00019755	M03E7.3	M03E7.3	0.417759	0.229633
WBGene00198497	F10G8.12	F10G8.12	0.417757	0.229635
WBGene00010614	cri-1	K07A1.7	0.417704	0.2297
WBGene00015894	acdh-2	C17C3.12	0.417657	0.229758
WBGene00009788	F46F2.4	F46F2.4	0.417612	0.229813
WBGene00001746	gsk-3	Y18D10A.5	0.417531	0.229914
WBGene00015689	spch-2	C10G11.9	0.417527	0.229918
WBGene00022692	0	0	0.417527	0.229918
WBGene00001334	ero-1	Y105E8B.8	0.417381	0.230098
WBGene00012609	Y38F1A.7	Y38F1A.7	0.417342	0.230146
WBGene00000212	asm-2	ZK455.4	0.417288	0.230213
WBGene00000929	dao-3	K07E3.3	0.417053	0.230503
WBGene00006755	unc-16	ZK1098.10	0.416976	0.230598
WBGene00015931	C17H12.5	C17H12.5	0.416904	0.230687
WBGene00015942	osta-2	C18A3.4	0.416873	0.230724
WBGene00045304	Y27F2A.11	Y27F2A.11	0.416707	0.230929
WBGene00020289	T06C10.3	T06C10.3	0.416704	0.230934
WBGene00020252	T05C1.5	T05C1.5	0.416684	0.230958
WBGene00219728	linc-16	T08E11.10	0.416622	0.231034
WBGene00011325	T01C3.11	T01C3.11	0.416577	0.23109
WBGene00007335	C05C12.1	C05C12.1	0.416507	0.231176
WBGene00201964	F25D1.11	F25D1.11	0.416433	0.231267
WBGene00012754	Y41C4A.7	Y41C4A.7	0.416409	0.231297
WBGene00050919	C45G9.15	C45G9.15	0.416315	0.231413
WBGene00021138	clec-127	W10G11.5	0.416307	0.231423
WBGene00004372	rig-5	C36F7.4	0.416246	0.231499
WBGene00007381	C06C6.7	C06C6.7	0.416128	0.231644
WBGene00008575	scl-24	F08E10.7	0.416115	0.23166
WBGene00012169	ttbk-4	W01B6.2	0.416023	0.231775
WBGene00022654	ZK105.3	ZK105.3	0.41599	0.231816
WBGene00010535	K03D7.8	K03D7.8	0.41595	0.231865
WBGene00013171	Y53F4B.25	Y53F4B.25	0.415869	0.231966
WBGene00012594	nspe-5	Y38E10A.16	0.415727	0.232141
WBGene00005190	srg-33	F21F8.1	0.415683	0.232196
WBGene00018895	F55F8.7	F55F8.7	0.415598	0.2323
WBGene00044193	F47B8.13	F47B8.13	0.41557	0.232335
WBGene00022681	ZK185.1	ZK185.1	0.415469	0.23246
WBGene00020864	oac-50	T27E4.6	0.415435	0.232503
WBGene00006436	ttn-1	W06H8.8	0.41534	0.23262
WBGene00017520	F16G10.5	F16G10.5	0.415256	0.232724
WBGene00009028	F21H7.2	F21H7.2	0.415229	0.232758
WBGene00197127	T05B11.9	T05B11.9	0.415161	0.232842
WBGene00198960	T19C11.2	T19C11.2	0.415139	0.23287
WBGene00011260	cnnm-5	R13G10.4	0.41509	0.23293
WBGene00013164	Y53F4B.18	Y53F4B.18	0.415009	0.233031
WBGene00045163	Y67A10A.14	Y67A10A.14	0.415006	0.233034
WBGene00005166	srg-8	T12A2.9	0.414907	0.233157
WBGene00195778	PAR2.5	PAR2.5	0.414902	0.233164
WBGene00023263	D1005.t1	D1005.t1	0.414858	0.233218
WBGene00010634	K07F5.6	K07F5.6	0.41479	0.233302
WBGene00018318	F41H10.5	F41H10.5	0.414705	0.233408
WBGene00005257	srh-34	M02H5.10	0.41455	0.233601
WBGene00017168	F01F1.14	F01F1.14	0.414449	0.233726
WBGene00018059	F35F10.10	F35F10.10	0.414407	0.233778
WBGene00010284	aman-2	F58H1.1	0.414241	0.233985
WBGene00011596	T07G12.5	T07G12.5	0.41424	0.233986
WBGene00000567	cnx-1	ZK632.6	0.414227	0.234003
WBGene00199331	K12D12.9	K12D12.9	0.414122	0.234133
WBGene00021006	dct-9	W03F11.3	0.414066	0.234203
WBGene00018773	F53G12.8	F53G12.8	0.414066	0.234203
WBGene00016172	C27H5.2	C27H5.2	0.413888	0.234423
WBGene00015052	clec-52	B0218.8	0.413855	0.234465
WBGene00006158	str-103	F44G3.1	0.413807	0.234524
WBGene00021483	Y40A1A.1	Y40A1A.1	0.413785	0.234552
WBGene00015386	C03B8.3	C03B8.3	0.41377	0.234571
WBGene00015993	C18H7.1	C18H7.1	0.413724	0.234628
WBGene00220197	Y71G12B.41	Y71G12B.41	0.413628	0.234748
WBGene00011975	T24B1.1	T24B1.1	0.413325	0.235125
WBGene00009125	F25H5.2	F25H5.2	0.41332	0.235132
WBGene00020773	T24E12.3	T24E12.3	0.413304	0.235152
WBGene00010756	K10G9.2	K10G9.2	0.413227	0.235248
WBGene00005650	srp-9	F09C6.5	0.413173	0.235315
WBGene00018745	F53C3.1	F53C3.1	0.41313	0.235368
WBGene00014163	rnh-1.2	ZK938.7	0.413113	0.235389
WBGene00018105	clec-19	F36H5.6	0.413096	0.235411
WBGene00006095	str-29	C18B10.9	0.413027	0.235497
WBGene00012519	Y32B12A.4	Y32B12A.4	0.412991	0.235542
WBGene00015305	C01G5.3	C01G5.3	0.412976	0.235561
WBGene00012138	T28F4.3	T28F4.3	0.412866	0.235698
WBGene00077635	Y46G5A.42	Y46G5A.42	0.412856	0.235711
WBGene00017019	D1014.6	D1014.6	0.412775	0.235812
WBGene00044479	F15E6.10	F15E6.10	0.412752	0.235841
WBGene00022228	Y73B6A.1	Y73B6A.1	0.412732	0.235865
WBGene00018051	che-10	F35D11.11	0.412701	0.235904
WBGene00010432	H39E23.2	H39E23.2	0.412477	0.236185
WBGene00195016	srpr-2.1	ZC155.8	0.412391	0.236292
WBGene00013034	tat-1	Y49E10.11	0.412366	0.236323
WBGene00020177	T02H6.7	T02H6.7	0.412327	0.236372
WBGene00219420	T19C4.24	T19C4.24	0.412326	0.236373
WBGene00017020	D1014.7	D1014.7	0.412314	0.236388
WBGene00011405	clec-155	T04A8.3	0.41227	0.236443
WBGene00019178	scl-12	H10D18.2	0.412236	0.236486
WBGene00255597	pals-21	Y82E9BR.32	0.412174	0.236563
WBGene00018539	nhr-185	F47C10.1	0.412064	0.236701
WBGene00009641	F42G4.2	F42G4.2	0.411834	0.236988
WBGene00015116	paic-1	B0286.3	0.411781	0.237055
WBGene00021540	Y42H9AR.5	Y42H9AR.5	0.411728	0.237122
WBGene00022162	Y71G12B.27	Y71G12B.27	0.411686	0.237174
WBGene00011777	T14G10.8	T14G10.8	0.411645	0.237226
WBGene00043068	F32E10.9	F32E10.9	0.411557	0.237336
WBGene00198314	ZK867.12	ZK867.12	0.411489	0.237421
WBGene00201711	M04B2.13	M04B2.13	0.411393	0.237541
WBGene00077782	T26H10.2	T26H10.2	0.411263	0.237705
WBGene00009314	F32B4.4	F32B4.4	0.411203	0.23778
WBGene00219278	R09A8.9	R09A8.9	0.411057	0.237963
WBGene00008230	pfk-1.2	C50F4.2	0.411043	0.237981
WBGene00020078	R52.6	R52.6	0.410992	0.238044
WBGene00016825	C50E10.1	C50E10.1	0.410949	0.238099
WBGene00021186	Y9D1A.1	Y9D1A.1	0.410949	0.238099
WBGene00198856	T25C12.7	T25C12.7	0.410916	0.23814
WBGene00196442	T21B10.9	T21B10.9	0.410891	0.238171
WBGene00016416	C34F11.5	C34F11.5	0.410859	0.238211
WBGene00220163	Y47D3A.35	Y47D3A.35	0.410836	0.238241
WBGene00013138	Y53C10A.10	Y53C10A.10	0.41075	0.238349
WBGene00007610	C15H7.3	C15H7.3	0.410597	0.238541
WBGene00017128	E04F6.9	E04F6.9	0.410531	0.238624
WBGene00014174	ZK970.8	ZK970.8	0.410519	0.238639
WBGene00013087	Y51B9A.5	Y51B9A.5	0.410398	0.238791
WBGene00015992	C18H2.5	C18H2.5	0.410313	0.238898
WBGene00017833	F26F12.2	F26F12.2	0.410242	0.238988
WBGene00019072	fbxc-8	F58H7.7	0.410212	0.239026
WBGene00013198	Y54E5A.2	Y54E5A.2	0.410155	0.239097
WBGene00044895	R06A10.5	R06A10.5	0.41006	0.239216
WBGene00044300	D1022.9	D1022.9	0.410037	0.239245
WBGene00198870	F25H10.6	F25H10.6	0.409995	0.239298
WBGene00004996	spp-11	T25D10.3	0.409977	0.239321
WBGene00000551	clx-1	C50F7.2	0.409906	0.23941
WBGene00201829	Y8G1A.3	Y8G1A.3	0.409705	0.239664
WBGene00014201	ZK1053.6	ZK1053.6	0.4097	0.239671
WBGene00013165	Y53F4B.19	Y53F4B.19	0.409692	0.23968
WBGene00219716	linc-88	M02D8.11	0.409667	0.239711
WBGene00044309	F58F9.11	F58F9.11	0.409471	0.239959
WBGene00199819	K08F8.13	K08F8.13	0.409458	0.239975
WBGene00019260	H34I24.1	H34I24.1	0.40939	0.240061
WBGene00021891	0	0	0.409144	0.240371
WBGene00006097	str-31	C54F6.10	0.409047	0.240494
WBGene00017366	F10G2.7	F10G2.7	0.408983	0.240574
WBGene00015153	B0348.5	B0348.5	0.40891	0.240667
WBGene00235377	CE7X_3.4	CE7X_3.4	0.408782	0.240829
WBGene00220175	Y51H4A.939	Y51H4A.939	0.408764	0.240852
WBGene00235381	Y74C9A.9	Y74C9A.9	0.408741	0.240881
WBGene00009683	F44D12.6	F44D12.6	0.408726	0.240899
WBGene00021833	Y54E10A.13	Y54E10A.13	0.408713	0.240917
WBGene00021729	Y49F6C.7	Y49F6C.7	0.408633	0.241017
WBGene00011114	R07E5.6	R07E5.6	0.408625	0.241028
WBGene00005960	srx-69	K07C6.13	0.4085	0.241186
WBGene00010300	F59A1.15	F59A1.15	0.408365	0.241357
WBGene00015911	C17F4.3	C17F4.3	0.408298	0.241441
WBGene00200504	T21H8.9	T21H8.9	0.40826	0.241489
WBGene00007009	wwp-1	Y65B4BR.4	0.408253	0.241498
WBGene00013570	Y75B12B.8	Y75B12B.8	0.408241	0.241513
WBGene00006415	tag-30	F38H4.7	0.408228	0.24153
WBGene00005700	sru-37	C50C10.1	0.408208	0.241555
WBGene00006694	twk-44	Y71H9A.1	0.408127	0.241658
WBGene00009464	F36D1.5	F36D1.5	0.408119	0.241667
WBGene00196011	T06A4.4	T06A4.4	0.408117	0.24167
WBGene00023484	Y54G2A.37	Y54G2A.37	0.408116	0.241672
WBGene00017930	F29G9.1	F29G9.1	0.408042	0.241765
WBGene00022541	ZC190.7	ZC190.7	0.408028	0.241783
WBGene00219476	D1046.16	D1046.16	0.40801	0.241805
WBGene00022537	ZC190.2	ZC190.2	0.407968	0.241859
WBGene00004962	spe-8	F53G12.6	0.407785	0.242091
WBGene00000079	adr-1	H15N14.1	0.407768	0.242112
WBGene00008539	F02H6.6	F02H6.6	0.407742	0.242146
WBGene00044471	F56D6.9	F56D6.9	0.407729	0.242162
WBGene00009724	F45D3.4	F45D3.4	0.407728	0.242163
WBGene00044384	F11G11.14	F11G11.14	0.407673	0.242232
WBGene00196933	F43D9.8	F43D9.8	0.407654	0.242257
WBGene00045363	F11D11.13	F11D11.13	0.407627	0.242291
WBGene00175027	W02F12.8	W02F12.8	0.407599	0.242326
WBGene00018202	F39F10.2	F39F10.2	0.407594	0.242333
WBGene00005056	sra-30	Y40H7A.6	0.407573	0.242359
WBGene00009239	irld-6	F28H7.6	0.407546	0.242394
WBGene00219224	mir-4924	T11G6.10	0.407542	0.242399
WBGene00016942	C55B7.3	C55B7.3	0.407494	0.242459
WBGene00044155	Y7A5A.11	Y7A5A.11	0.407267	0.242748
WBGene00219326	F36D3.16	F36D3.16	0.406963	0.243134
WBGene00019096	cysl-4	F59A7.9	0.406891	0.243226
WBGene00016845	C50F7.5	C50F7.5	0.406864	0.24326
WBGene00016288	C31H1.5	C31H1.5	0.406853	0.243273
WBGene00022275	txt-7	Y74C9A.1	0.406821	0.243314
WBGene00019517	K08B4.5	K08B4.5	0.406679	0.243496
WBGene00255598	BE0003N10.6	BE0003N10.6	0.406676	0.243499
WBGene00220004	K03E5.9	K03E5.9	0.40661	0.243583
WBGene00219685	linc-75	F31A9.8	0.406578	0.243623
WBGene00023425	try-9	B0286.6	0.406548	0.243662
WBGene00019586	K09F6.3	K09F6.3	0.40637	0.243888
WBGene00014131	sdz-38	ZK892.7	0.406359	0.243903
WBGene00006416	sams-5	T13A10.11	0.406357	0.243905
WBGene00220041	R11A5.8	R11A5.8	0.40635	0.243914
WBGene00219210	Y37H2A.18	Y37H2A.18	0.406344	0.243921
WBGene00044171	Y54E2A.13	Y54E2A.13	0.406309	0.243966
WBGene00019640	dos-2	K10G6.2	0.406109	0.244221
WBGene00017922	F29B9.7	F29B9.7	0.406095	0.244238
WBGene00006083	str-15	T08G3.1	0.406023	0.24433
WBGene00018251	F40H3.3	F40H3.3	0.405956	0.244416
WBGene00008496	F01D5.6	F01D5.6	0.405942	0.244434
WBGene00015211	B0496.2	B0496.2	0.405851	0.244549
WBGene00012703	nhr-145	Y39B6A.47	0.405821	0.244588
WBGene00005197	srg-40	T19C4.4	0.40568	0.244767
WBGene00014045	clec-59	ZK666.5	0.405671	0.244779
WBGene00019950	clec-175	R08C7.6	0.405668	0.244783
WBGene00000222	atf-6	F45E6.2	0.405666	0.244786
WBGene00020494	T13G4.7	T13G4.7	0.405547	0.244937
WBGene00185097	C49C3.20	C49C3.20	0.405547	0.244938
WBGene00196854	CD4.13	CD4.13	0.405533	0.244955
WBGene00015690	C10G11.10	C10G11.10	0.405508	0.244988
WBGene00199563	C33G3.10	C33G3.10	0.405445	0.245067
WBGene00045122	F22B3.10	F22B3.10	0.405385	0.245144
WBGene00021599	srt-42	Y46H3A.1	0.405383	0.245146
WBGene00004759	sel-1	F45D3.5	0.40537	0.245163
WBGene00012955	Y47H9C.12	Y47H9C.12	0.405193	0.245389
WBGene00198971	F07F6.10	F07F6.10	0.405173	0.245415
WBGene00007049	tag-191	C53A5.4	0.405141	0.245456
WBGene00016512	C38C3.3	C38C3.3	0.405031	0.245596
WBGene00010692	K08H2.5	K08H2.5	0.404953	0.245696
WBGene00020408	T10D4.6	T10D4.6	0.404949	0.245701
WBGene00017524	F16G10.9	F16G10.9	0.404913	0.245747
WBGene00020534	fbxc-49	T16A1.3	0.404802	0.245889
WBGene00021639	Y47G6A.13	Y47G6A.13	0.404798	0.245894
WBGene00004877	smf-2	K11G12.3	0.404788	0.245907
WBGene00004756	sec-24.2	ZC518.2	0.404668	0.24606
WBGene00009079	F23B12.1	F23B12.1	0.404522	0.246247
WBGene00017392	basl-2	F12A10.3	0.404467	0.246318
WBGene00016235	C29H12.2	C29H12.2	0.404346	0.246472
WBGene00021145	clec-129	W10G11.15	0.404246	0.2466
WBGene00013816	Y116F11A.1	Y116F11A.1	0.404226	0.246626
WBGene00016473	C36C5.4	C36C5.4	0.404225	0.246627
WBGene00022219	Y73B3A.18	Y73B3A.18	0.404191	0.246671
WBGene00000596	col-7	C15A11.5	0.403917	0.247022
WBGene00017225	fbxa-52	F07G6.6	0.403912	0.247028
WBGene00011958	T23G4.2	T23G4.2	0.403812	0.247156
WBGene00015685	C10G11.1	C10G11.1	0.403774	0.247205
WBGene00044729	Y53F4B.46	Y53F4B.46	0.403741	0.247247
WBGene00077538	T04F3.5	T04F3.5	0.403721	0.247273
WBGene00020839	usp-5	T27A3.2	0.403707	0.247291
WBGene00021010	W03G1.2	W03G1.2	0.403625	0.247397
WBGene00010241	F58D2.2	F58D2.2	0.403622	0.247401
WBGene00014085	ZK809.1	ZK809.1	0.403582	0.247452
WBGene00013590	Y81G3A.1	Y81G3A.1	0.403416	0.247664
WBGene00007584	C14C10.1	C14C10.1	0.403365	0.24773
WBGene00019501	K07E12.2	K07E12.2	0.403361	0.247736
WBGene00016207	C29E4.10	C29E4.10	0.403266	0.247858
WBGene00014678	C15H7.2	C15H7.2	0.403261	0.247863
WBGene00004120	pqn-32	F29C12.1	0.403189	0.247956
WBGene00020105	R148.7	R148.7	0.403118	0.248047
WBGene00009598	F40G12.3	F40G12.3	0.403063	0.248118
WBGene00021968	Y57G7A.5	Y57G7A.5	0.403004	0.248194
WBGene00012064	fbxb-115	T26H2.2	0.402924	0.248297
WBGene00020735	T23F2.2	T23F2.2	0.402744	0.248528
WBGene00009463	F36D1.4	F36D1.4	0.402597	0.248718
WBGene00016885	fbxb-97	C52E2.6	0.402486	0.24886
WBGene00044057	F18A11.7	F18A11.7	0.402459	0.248895
WBGene00077439	F55B12.10	F55B12.10	0.402028	0.24945
WBGene00016161	C27D6.3	C27D6.3	0.401977	0.249515
WBGene00008083	cyp-29A1	C44C10.2	0.401976	0.249518
WBGene00001921	his-47	B0035.7	0.401931	0.249575
WBGene00020473	lips-12	T13B5.6	0.401923	0.249586
WBGene00001919	his-45	B0035.10	0.401855	0.249673
WBGene00016339	C33C12.7	C33C12.7	0.401812	0.249728
WBGene00009630	F42E8.1	F42E8.1	0.401793	0.249753
WBGene00044229	T03F6.8	T03F6.8	0.401779	0.249771
WBGene00013556	Y75B8A.23	Y75B8A.23	0.401752	0.249806
WBGene00196143	K07A1.18	K07A1.18	0.401683	0.249895
WBGene00196467	F43C9.5	F43C9.5	0.401524	0.2501
WBGene00019731	M02D8.5	M02D8.5	0.401492	0.250142
WBGene00219306	linc-4	F13H8.15	0.401465	0.250176
WBGene00012398	Y6E2A.4	Y6E2A.4	0.401339	0.250339
WBGene00235265	W03G1.11	W03G1.11	0.401327	0.250355
WBGene00021792	Y52D5A.1	Y52D5A.1	0.401317	0.250367
WBGene00018030	F35B3.3	F35B3.3	0.401281	0.250414
WBGene00019012	F57C9.6	F57C9.6	0.401263	0.250437
WBGene00015758	nhr-155	C14C6.4	0.401188	0.250534
WBGene00044529	irld-1	D2063.4	0.401109	0.250636
WBGene00007639	C17D12.5	C17D12.5	0.401067	0.250691
WBGene00000962	dhc-1	T21E12.4	0.401016	0.250756
WBGene00008826	fbxa-100	F14H3.7	0.400902	0.250904
WBGene00023400	ZK380.3	ZK380.3	0.400806	0.251028
WBGene00008842	chil-28	F15A4.8	0.400691	0.251177
WBGene00008297	cdr-3	C54D10.2	0.400544	0.251367
WBGene00001320	ent-1	ZK809.4	0.400472	0.251461
WBGene00005904	srx-13	C44B12.4	0.400408	0.251543
WBGene00012636	Y38H8A.2	Y38H8A.2	0.40038	0.25158
WBGene00016092	cyp-33B1	C25E10.2	0.400344	0.251627
WBGene00007156	B0379.2	B0379.2	0.400341	0.25163
WBGene00003466	msp-79	T13F2.10	0.400276	0.251714
WBGene00164972	T21E8.7	T21E8.7	0.400204	0.251808
WBGene00044777	T02B11.9	T02B11.9	0.400175	0.251845
WBGene00023308	H11E01.t1	H11E01.t1	0.400085	0.251962
WBGene00015917	C17G10.3	C17G10.3	0.399996	0.252077
WBGene00000023	abt-5	Y53C10A.9	0.399952	0.252135
WBGene00013452	Y67A10A.3	Y67A10A.3	0.399947	0.252141
WBGene00013943	ZK218.11	ZK218.11	0.399934	0.252158
WBGene00012118	grsp-2	T28C6.1	0.399846	0.252271
WBGene00044921	F53C11.9	F53C11.9	0.399829	0.252294
WBGene00019415	K05F6.4	K05F6.4	0.399693	0.25247
WBGene00196432	T14G11.5	T14G11.5	0.399655	0.252519
WBGene00011643	slc-17.9	T09B9.2	0.399655	0.25252
WBGene00005603	srj-15	Y40B10B.2	0.399469	0.252761
WBGene00004240	puf-4	M4.2	0.399423	0.25282
WBGene00005961	srx-70	K07C6.15	0.399419	0.252826
WBGene00008811	F14F7.4	F14F7.4	0.399291	0.252992
WBGene00021701	Y48G9A.7	Y48G9A.7	0.399273	0.253015
WBGene00006603	tps-2	F19H8.1	0.399268	0.253023
WBGene00201920	C33D12.15	C33D12.15	0.399259	0.253033
WBGene00022500	lfi-1	ZC8.4	0.398885	0.25352
WBGene00021892	Y54G2A.28	Y54G2A.28	0.398621	0.253863
WBGene00044250	F56G4.7	F56G4.7	0.39862	0.253864
WBGene00015041	cyp-34A6	B0213.11	0.398497	0.254025
WBGene00019464	K07B1.4	K07B1.4	0.398344	0.254225
WBGene00019086	F59A6.4	F59A6.4	0.398331	0.254241
WBGene00206474	T22A3.12	T22A3.12	0.39833	0.254243
WBGene00019997	R10F2.6	R10F2.6	0.39831	0.254268
WBGene00014102	best-25	ZK849.4	0.398146	0.254482
WBGene00012207	W02B12.12	W02B12.12	0.39813	0.254503
WBGene00020985	W03D8.2	W03D8.2	0.397939	0.254752
WBGene00202498	Y60C6A.2	Y60C6A.2	0.397829	0.254895
WBGene00006701	ubc-1	C35B1.1	0.397828	0.254896
WBGene00005528	sri-16	F15H9.4	0.397759	0.254987
WBGene00001957	hlh-13	F48D6.3	0.397743	0.255008
WBGene00000820	csp-2	Y73B6BL.7	0.397727	0.255029
WBGene00002008	hsp-4	F43E2.8	0.397677	0.255094
WBGene00018530	F47B3.6	F47B3.6	0.397512	0.255309
WBGene00219909	F20D12.10	F20D12.10	0.397472	0.255362
WBGene00022728	ZK402.1	ZK402.1	0.39745	0.25539
WBGene00008074	nkb-2	C43F9.6	0.397435	0.25541
WBGene00013811	Y116A8C.38	Y116A8C.38	0.397421	0.255428
WBGene00012637	Y38H8A.3	Y38H8A.3	0.397226	0.255683
WBGene00189966	rrn-4.15	T27C5.18	0.397204	0.255712
WBGene00022630	fbxa-223	ZC513.10	0.397199	0.255719
WBGene00013744	Y111B2A.27	Y111B2A.27	0.39718	0.255744
WBGene00008508	F01G10.5	F01G10.5	0.397163	0.255765
WBGene00018124	F36H12.10	F36H12.10	0.397161	0.255768
WBGene00196720	ZC247.5	ZC247.5	0.397065	0.255893
WBGene00003916	par-1	H39E23.1	0.396951	0.256043
WBGene00007128	memb-1	B0272.2	0.396938	0.256059
WBGene00017497	irld-32	F15E11.11	0.396932	0.256067
WBGene00009685	F44D12.8	F44D12.8	0.396923	0.25608
WBGene00010302	0	0	0.396916	0.256089
WBGene00015757	C14C6.3	C14C6.3	0.396906	0.256101
WBGene00008038	C40H1.2	C40H1.2	0.396827	0.256205
WBGene00016070	C24H10.4	C24H10.4	0.396793	0.256249
WBGene00012269	W04G5.9	W04G5.9	0.396736	0.256324
WBGene00016778	nep-3	C49D10.10	0.396724	0.256339
WBGene00235314	B0348.9	B0348.9	0.396688	0.256386
WBGene00011046	R05H10.7	R05H10.7	0.39667	0.25641
WBGene00014805	K08H10.5	K08H10.5	0.396589	0.256516
WBGene00018040	F35D2.2	F35D2.2	0.396493	0.256642
WBGene00010062	lipl-1	F54F3.3	0.396452	0.256695
WBGene00044800	C56A3.9	C56A3.9	0.396373	0.256799
WBGene00011584	clec-15	T07D10.4	0.39636	0.256816
WBGene00185116	W09C2.8	W09C2.8	0.396213	0.257009
WBGene00012662	Y39A1C.1	Y39A1C.1	0.396184	0.257047
WBGene00004855	sma-1	R31.1	0.396182	0.25705
WBGene00001118	dyf-2	ZK520.3	0.39617	0.257065
WBGene00016420	C34G6.3	C34G6.3	0.396125	0.257124
WBGene00022769	sorf-1	ZK563.5	0.396093	0.257166
WBGene00004930	sod-1	C15F1.7	0.396013	0.257271
WBGene00014043	clec-58	ZK666.3	0.395925	0.257386
WBGene00018783	cbs-2	F54A3.4	0.395896	0.257424
WBGene00012957	0	0	0.395829	0.257512
WBGene00219616	linc-111	Y7A9A.80	0.395821	0.257522
WBGene00011159	chil-17	R09D1.3	0.395821	0.257522
WBGene00006049	ssp-32	F32B6.7	0.395817	0.257527
WBGene00010874	M05D6.1	M05D6.1	0.395778	0.25758
WBGene00022542	ZC190.8	ZC190.8	0.395732	0.257639
WBGene00012108	T28A8.2	T28A8.2	0.395726	0.257648
WBGene00012011	T25B9.5	T25B9.5	0.395699	0.257683
WBGene00001723	grl-14	T03D8.4	0.39564	0.25776
WBGene00013195	Y54E2A.10	Y54E2A.10	0.395614	0.257794
WBGene00008332	C55A6.3	C55A6.3	0.395593	0.257821
WBGene00006226	str-182	C12D8.12	0.395571	0.257851
WBGene00022236	Y73B6BL.12	Y73B6BL.12	0.395478	0.257972
WBGene00185096	W09C2.9	W09C2.9	0.395367	0.258119
WBGene00008472	E03H4.4	E03H4.4	0.395241	0.258284
WBGene00015682	C10G8.3	C10G8.3	0.395147	0.258408
WBGene00019533	K08D10.10	K08D10.10	0.39514	0.258417
WBGene00012707	sre-16	Y39C12A.5	0.395115	0.25845
WBGene00000483	che-1	C55B7.12	0.395103	0.258465
WBGene00198806	Y76F7A.4	Y76F7A.4	0.395042	0.258546
WBGene00011869	dod-6	T20G5.7	0.394988	0.258617
WBGene00017170	F01G12.1	F01G12.1	0.394926	0.258699
WBGene00023286	0	0	0.394906	0.258725
WBGene00007084	0	0	0.394878	0.258762
WBGene00010728	K09G1.2	K09G1.2	0.39457	0.259167
WBGene00199275	AC3.15	AC3.15	0.394362	0.25944
WBGene00007369	C06B8.3	C06B8.3	0.394287	0.259539
WBGene00016181	C28C12.11	C28C12.11	0.394095	0.259793
WBGene00016437	C35B1.8	C35B1.8	0.39406	0.259839
WBGene00086560	ZK355.8	ZK355.8	0.394038	0.259868
WBGene00019356	K03B4.6	K03B4.6	0.394037	0.259869
WBGene00044388	C27D6.11	C27D6.11	0.393831	0.260141
WBGene00235296	C07G1.15	C07G1.15	0.393805	0.260175
WBGene00012859	Y45F3A.1	Y45F3A.1	0.393796	0.260187
WBGene00021942	madf-1	Y55F3BR.5	0.393685	0.260334
WBGene00235294	Y69A2AR.47	Y69A2AR.47	0.393606	0.260438
WBGene00022819	0	0	0.393592	0.260457
WBGene00007141	pitr-4	B0331.2	0.393575	0.260479
WBGene00017387	mpst-4	F11G11.9	0.393484	0.260598
WBGene00020825	tmem-231	T26A8.2	0.393456	0.260636
WBGene00201755	C37A2.9	C37A2.9	0.393428	0.260673
WBGene00010779	K11H3.2	K11H3.2	0.393343	0.260785
WBGene00007239	C01G10.14	C01G10.14	0.393313	0.260825
WBGene00007414	C07E3.3	C07E3.3	0.393293	0.260851
WBGene00018336	F42A9.7	F42A9.7	0.393191	0.260986
WBGene00011793	T16A9.3	T16A9.3	0.393169	0.261015
WBGene00018001	F33D11.2	F33D11.2	0.393102	0.261104
WBGene00009895	scl-2	F49E11.10	0.393004	0.261233
WBGene00044401	Y55B1BR.6	Y55B1BR.6	0.39283	0.261464
WBGene00011174	acs-23	R09E10.4	0.39276	0.261556
WBGene00197823	Y52B11B.2	Y52B11B.2	0.392759	0.261557
WBGene00014191	srt-22	ZK1037.3	0.392617	0.261745
WBGene00007700	C24H11.2	C24H11.2	0.392558	0.261824
WBGene00010005	cnc-7	F53H2.2	0.392553	0.26183
WBGene00255606	T23B3.9	T23B3.9	0.392467	0.261944
WBGene00200270	F43B10.3	F43B10.3	0.392459	0.261955
WBGene00201497	Y17G7B.24	Y17G7B.24	0.392387	0.26205
WBGene00022705	ZK354.2	ZK354.2	0.392373	0.262068
WBGene00012679	Y39B6A.18	Y39B6A.18	0.392323	0.262135
WBGene00018076	pifk-1	F35H12.4	0.392224	0.262266
WBGene00044897	M01D7.9	M01D7.9	0.392165	0.262344
WBGene00201679	R02D5.22	R02D5.22	0.392073	0.262466
WBGene00019253	H31G24.1	H31G24.1	0.392036	0.262516
WBGene00022707	ZK354.6	ZK354.6	0.391985	0.262582
WBGene00235342	Y69A2AR.50	Y69A2AR.50	0.391965	0.262609
WBGene00018178	F38E1.3	F38E1.3	0.391857	0.262752
WBGene00045298	fbxc-12	C44C8.7	0.39183	0.262788
WBGene00050956	C14A6.13	C14A6.13	0.391805	0.262821
WBGene00050917	Y53G8AL.4	Y53G8AL.4	0.391657	0.263017
WBGene00018770	0	0	0.391632	0.26305
WBGene00044262	Y95D11A.2	Y95D11A.2	0.391627	0.263057
WBGene00044929	R12E2.17	R12E2.17	0.391622	0.263064
WBGene00016042	0	0	0.391617	0.263071
WBGene00009601	F40G12.6	F40G12.6	0.391486	0.263245
WBGene00005936	srx-45	K01B6.2	0.391425	0.263326
WBGene00000108	alh-2	K04F1.15	0.391385	0.263379
WBGene00016451	clec-6	C35D10.15	0.391361	0.263411
WBGene00200697	C41H7.10	C41H7.10	0.391256	0.26355
WBGene00014835	T09F5.4	T09F5.4	0.391116	0.263736
WBGene00012894	tbc-17	Y46G5A.1	0.391078	0.263787
WBGene00219585	linc-170	F26F2.14	0.391075	0.263791
WBGene00011696	eea-1	T10G3.5	0.390933	0.26398
WBGene00235254	F49D11.14	F49D11.14	0.390929	0.263985
WBGene00006477	chup-1	ZK721.1	0.390681	0.264315
WBGene00014241	ZK1251.3	ZK1251.3	0.390567	0.264467
WBGene00013367	Y60A3A.23	Y60A3A.23	0.390528	0.264519
WBGene00021362	fmil-1	Y37E11AL.6	0.390451	0.264621
WBGene00008259	C52E4.7	C52E4.7	0.390427	0.264653
WBGene00235297	F56D6.20	F56D6.20	0.390399	0.264691
WBGene00020575	T19D7.7	T19D7.7	0.390386	0.264708
WBGene00044270	F35E2.10	F35E2.10	0.390312	0.264807
WBGene00023468	B0412.6	B0412.6	0.39019	0.264968
WBGene00021908	Y55B1AR.4	Y55B1AR.4	0.390077	0.265119
WBGene00020840	spch-3	T27A3.4	0.390071	0.265128
WBGene00003071	lrp-1	F29D11.1	0.389968	0.265265
WBGene00006659	twk-4	ZK1067.5	0.389946	0.265294
WBGene00044558	F56C3.10	F56C3.10	0.389928	0.265319
WBGene00009085	F23D12.1	F23D12.1	0.389889	0.26537
WBGene00007854	C31H5.1	C31H5.1	0.389884	0.265377
WBGene00020293	nep-20	T06D4.4	0.389856	0.265414
WBGene00200008	Y54G2A.66	Y54G2A.66	0.38982	0.265462
WBGene00016605	C43E11.5	C43E11.5	0.389745	0.265562
WBGene00016081	C25A6.1	C25A6.1	0.389716	0.265601
WBGene00001737	grl-28	T24A6.15	0.389687	0.265639
WBGene00010757	pad-2	K10G9.3	0.38968	0.265649
WBGene00020659	T21G5.1	T21G5.1	0.389659	0.265677
WBGene00008383	D1081.5	D1081.5	0.389648	0.265692
WBGene00008651	F10D11.5	F10D11.5	0.389583	0.265778
WBGene00017509	F16B4.7	F16B4.7	0.389446	0.265962
WBGene00020342	fbxa-201	T08B1.5	0.389388	0.266038
WBGene00016987	CC8.2	CC8.2	0.389324	0.266124
WBGene00008322	C55A1.4	C55A1.4	0.389291	0.266168
WBGene00012627	Y38H6C.15	Y38H6C.15	0.389263	0.266206
WBGene00197303	F26E4.16	F26E4.16	0.389104	0.266418
WBGene00007382	C06C6.8	C06C6.8	0.388833	0.266782
WBGene00020170	T02G5.14	T02G5.14	0.388754	0.266887
WBGene00002263	lea-1	K08H10.1	0.388694	0.266967
WBGene00013581	Y79H2A.4	Y79H2A.4	0.388586	0.267111
WBGene00014223	ZK1098.6	ZK1098.6	0.388517	0.267204
WBGene00219547	T06A10.106	T06A10.106	0.388495	0.267233
WBGene00045017	F36H1.13	F36H1.13	0.388494	0.267234
WBGene00044062	snb-6	T14D7.3	0.388446	0.267299
WBGene00005189	srg-32	T21C9.7	0.388386	0.267379
WBGene00008220	C50B6.7	C50B6.7	0.388381	0.267386
WBGene00009723	F45D3.3	F45D3.3	0.388313	0.267478
WBGene00019302	K02D10.2	K02D10.2	0.38829	0.267507
WBGene00045097	VY10G11R.2	VY10G11R.2	0.388286	0.267513
WBGene00013776	Y116A8A.6	Y116A8A.6	0.388212	0.267613
WBGene00000630	col-53	M01A12.1	0.388197	0.267633
WBGene00006487	zipt-17	C30H6.2	0.38808	0.267789
WBGene00018291	fip-4	F41E6.10	0.388007	0.267887
WBGene00010155	F56F3.4	F56F3.4	0.387937	0.267982
WBGene00022027	vps-20	Y65B4A.3	0.387894	0.268039
WBGene00015627	C09B9.2	C09B9.2	0.387891	0.268043
WBGene00196797	C02D4.5	C02D4.5	0.387883	0.268054
WBGene00219449	Y38A10A.11	Y38A10A.11	0.387871	0.268069
WBGene00016789	djr-1.2	C49G7.11	0.387832	0.268121
WBGene00014861	Y6B3B.2	Y6B3B.2	0.387784	0.268186
WBGene00011675	cyp-13A3	T10B9.5	0.387586	0.268452
WBGene00008422	D2045.2	D2045.2	0.387583	0.268455
WBGene00012087	T27E7.1	T27E7.1	0.387508	0.268557
WBGene00007446	mboa-4	C08F8.4	0.387477	0.268599
WBGene00005143	srd-66	Y39A3B.4	0.387474	0.268602
WBGene00195931	Y57A10A.38	Y57A10A.38	0.387328	0.268799
WBGene00020011	R11G1.2	R11G1.2	0.387284	0.268857
WBGene00016054	C24D10.2	C24D10.2	0.387274	0.268871
WBGene00022007	mpst-6	Y59H11AM.3	0.387117	0.269081
WBGene00255562	mir-8191	C09B9.86	0.386984	0.269261
WBGene00001534	gcy-7	F52E1.4	0.386972	0.269277
WBGene00021453	Y39F10A.2	Y39F10A.2	0.386904	0.269369
WBGene00018735	F53B1.2	F53B1.2	0.386874	0.269408
WBGene00009167	F26F2.2	F26F2.2	0.386686	0.269662
WBGene00012052	T26E4.10	T26E4.10	0.386607	0.269768
WBGene00235300	T06A10.107	T06A10.107	0.386558	0.269834
WBGene00004965	spe-11	F48C1.7	0.386557	0.269835
WBGene00010306	golg-4	F59A2.6	0.386552	0.269842
WBGene00219694	linc-36	F41H10.37	0.38654	0.269858
WBGene00016040	C24A11.1	C24A11.1	0.38648	0.269939
WBGene00194912	ZK856.18	ZK856.18	0.386464	0.269961
WBGene00045104	C04G2.12	C04G2.12	0.386407	0.270036
WBGene00077445	Y51A2A.12	Y51A2A.12	0.386355	0.270107
WBGene00003314	mir-86	Y56A3A.34	0.386217	0.270293
WBGene00015089	B0252.5	B0252.5	0.3862	0.270316
WBGene00195607	Y73F8A.1162	Y73F8A.1162	0.386141	0.270396
WBGene00012173	W01B6.6	W01B6.6	0.38614	0.270396
WBGene00019168	H06I04.3	H06I04.3	0.386094	0.270459
WBGene00196005	ZK867.8	ZK867.8	0.386085	0.270471
WBGene00021889	Y54G2A.24	Y54G2A.24	0.386085	0.270471
WBGene00019452	K06H6.4	K06H6.4	0.386046	0.270523
WBGene00045398	Y71F9AM.8	Y71F9AM.8	0.385973	0.270622
WBGene00009446	F35H8.1	F35H8.1	0.385924	0.270688
WBGene00235343	Y69A2AR.51	Y69A2AR.51	0.38587	0.270761
WBGene00001857	hil-6	F59A7.4	0.385855	0.270781
WBGene00011050	agl-1	R06A4.8	0.385653	0.271053
WBGene00020203	T04B8.1	T04B8.1	0.38565	0.271057
WBGene00044420	C50D2.10	C50D2.10	0.385603	0.271122
WBGene00008511	F01G10.9	F01G10.9	0.385527	0.271224
WBGene00015630	C09B9.7	C09B9.7	0.385519	0.271234
WBGene00077576	C15H11.13	C15H11.13	0.385455	0.271321
WBGene00023330	R13D7.5	R13D7.5	0.385414	0.271377
WBGene00007427	C08B6.6	C08B6.6	0.385241	0.27161
WBGene00021189	0	0	0.385147	0.271737
WBGene00019879	R05D3.5	R05D3.5	0.385067	0.271844
WBGene00001555	gcy-35	T04D3.4	0.385034	0.27189
WBGene00001696	grd-7	F46H5.6	0.385033	0.271891
WBGene00008597	clec-55	F08H9.9	0.38497	0.271976
WBGene00013064	clec-248	Y51A2A.11	0.384965	0.271983
WBGene00018253	F40H6.1	F40H6.1	0.384924	0.272039
WBGene00008757	F13E9.8	F13E9.8	0.384854	0.272133
WBGene00019233	ugt-14	H23N18.2	0.384834	0.272161
WBGene00015700	asp-9	C11D2.2	0.384729	0.272301
WBGene00017055	D2062.1	D2062.1	0.384615	0.272456
WBGene00008958	F19H6.3	F19H6.3	0.384577	0.272507
WBGene00006604	tra-1	Y47D3A.6	0.384569	0.272518
WBGene00009492	F36H1.3	F36H1.3	0.384526	0.272577
WBGene00018564	F47D12.9	F47D12.9	0.384516	0.27259
WBGene00021678	Y48G1C.5	Y48G1C.5	0.384496	0.272617
WBGene00044909	C48D1.7	C48D1.7	0.384465	0.27266
WBGene00001934	his-60	F55G1.11	0.384416	0.272726
WBGene00020149	T01D1.4	T01D1.4	0.384387	0.272764
WBGene00020372	T09A12.1	T09A12.1	0.384354	0.272809
WBGene00200847	T16A9.6	T16A9.6	0.384352	0.272813
WBGene00011191	R10D12.10	R10D12.10	0.384339	0.272829
WBGene00010255	F58E6.6	F58E6.6	0.384323	0.272852
WBGene00015287	osta-1	C01B12.4	0.384271	0.272922
WBGene00001414	fer-1	F43G9.6	0.38415	0.273086
WBGene00044900	cnc-11	R09B5.13	0.384118	0.27313
WBGene00086554	D1081.12	D1081.12	0.384107	0.273144
WBGene00012924	Y47D3A.5	Y47D3A.5	0.384102	0.273151
WBGene00004927	snx-1	C05D9.1	0.384069	0.273196
WBGene00008702	clec-252	F11D11.7	0.383909	0.273413
WBGene00044585	C40H5.8	C40H5.8	0.383861	0.273478
WBGene00013871	gnrr-3	ZC374.1	0.383823	0.27353
WBGene00021159	slc-46A	Y4C6B.5	0.38378	0.273588
WBGene00018410	F44B9.9	F44B9.9	0.383652	0.27376
WBGene00022467	Y119C1B.1	Y119C1B.1	0.383574	0.273867
WBGene00011438	T04F3.3	T04F3.3	0.38349	0.273981
WBGene00007538	C12D8.9	C12D8.9	0.383461	0.27402
WBGene00021653	Y47G6A.30	Y47G6A.30	0.383369	0.274146
WBGene00008312	C54G4.2	C54G4.2	0.383367	0.274148
WBGene00015960	srbc-9	C18B10.3	0.383337	0.274189
WBGene00003559	ncl-1	ZK112.2	0.383259	0.274295
WBGene00000027	abu-4	Y5H2A.3	0.383201	0.274373
WBGene00011300	R107.5	R107.5	0.383171	0.274414
WBGene00011322	irld-14	T01C3.5	0.383091	0.274522
WBGene00020946	W02D7.11	W02D7.11	0.38302	0.274619
WBGene00236809	ZK993.5	ZK993.5	0.382963	0.274697
WBGene00010067	dot-1.2	F54F7.7	0.382864	0.274831
WBGene00018631	F49D11.7	F49D11.7	0.382819	0.274893
WBGene00012514	Y26E6A.3	Y26E6A.3	0.382797	0.274922
WBGene00007777	C27D8.1	C27D8.1	0.382797	0.274922
WBGene00021212	Y18H1A.8	Y18H1A.8	0.38277	0.274959
WBGene00195603	T04F8.10	T04F8.10	0.382756	0.274979
WBGene00044560	C36C9.6	C36C9.6	0.382707	0.275045
WBGene00019512	K08A2.2	K08A2.2	0.382681	0.27508
WBGene00019730	asns-2	M02D8.4	0.382639	0.275138
WBGene00021249	Y22D7AL.11	Y22D7AL.11	0.382626	0.275155
WBGene00000216	asp-3	H22K11.1	0.382625	0.275156
WBGene00006954	wrt-8	C29F3.2	0.382586	0.27521
WBGene00011734	mlc-5	T12D8.6	0.382582	0.275215
WBGene00013640	Y105C5A.17	Y105C5A.17	0.382557	0.27525
WBGene00001481	fog-1	Y54E10A.4	0.382526	0.275291
WBGene00011158	chil-16	R09D1.2	0.382518	0.275302
WBGene00017221	dgn-3	F07G6.1	0.382512	0.27531
WBGene00007929	dmd-10	C34D1.1	0.382504	0.275322
WBGene00019229	ipla-5	H23L24.2	0.382475	0.275361
WBGene00012937	Y47D3A.31	Y47D3A.31	0.382445	0.275401
WBGene00019461	K07A3.3	K07A3.3	0.382427	0.275426
WBGene00045143	Y43D4A.8	Y43D4A.8	0.382425	0.275429
WBGene00194704	T07H3.8	T07H3.8	0.382424	0.27543
WBGene00015049	B0218.5	B0218.5	0.382424	0.275431
WBGene00044399	F11F1.8	F11F1.8	0.38242	0.275436
WBGene00011808	T16G12.7	T16G12.7	0.382412	0.275446
WBGene00017415	F13A2.6	F13A2.6	0.382397	0.275467
WBGene00045382	T05E12.8	T05E12.8	0.382381	0.275488
WBGene00044649	C23H5.11	C23H5.11	0.382333	0.275554
WBGene00018021	F34D6.1	F34D6.1	0.382292	0.275609
WBGene00220181	Y55F3AM.23	Y55F3AM.23	0.382057	0.27593
WBGene00005178	srg-21	Y25C1A.9	0.38195	0.276075
WBGene00007976	C36B1.9	C36B1.9	0.381925	0.27611
WBGene00199359	F35E8.19	F35E8.19	0.381892	0.276155
WBGene00010544	K03H1.9	K03H1.9	0.381868	0.276188
WBGene00007461	C08F11.14	C08F11.14	0.381782	0.276305
WBGene00015246	scl-23	B0545.3	0.381766	0.276326
WBGene00009458	F36A2.11	F36A2.11	0.381721	0.276388
WBGene00022368	Y92H12BR.2	Y92H12BR.2	0.381589	0.276568
WBGene00010139	F56A8.3	F56A8.3	0.381588	0.276569
WBGene00014814	R03D7.3	R03D7.3	0.381514	0.27667
WBGene00194812	F19B2.12	F19B2.12	0.381493	0.276699
WBGene00012191	W02A2.8	W02A2.8	0.38149	0.276703
WBGene00001944	his-70	E03A3.4	0.381457	0.276748
WBGene00017581	F18G5.5	F18G5.5	0.381425	0.276792
WBGene00016053	ptp-5.1	C24D10.1	0.381424	0.276794
WBGene00044805	Y53C10A.15	Y53C10A.15	0.381378	0.276856
WBGene00195455	C48E7.12	C48E7.12	0.381373	0.276862
WBGene00196872	F40F9.15	F40F9.15	0.38132	0.276935
WBGene00219265	mir-4937	C07B3.1	0.381255	0.277024
WBGene00015026	B0207.1	B0207.1	0.381235	0.277051
WBGene00219710	anr-45	K03E5.8	0.381218	0.277074
WBGene00010433	H40L08.1	H40L08.1	0.381174	0.277135
WBGene00020346	rbm-5	T08B2.5	0.381087	0.277253
WBGene00196946	F57C7.8	F57C7.8	0.381071	0.277276
WBGene00001047	dnj-29	Y63D3A.6	0.380982	0.277397
WBGene00011935	scrm-1	T22H2.5	0.380927	0.277472
WBGene00014154	ZK930.4	ZK930.4	0.380879	0.277538
WBGene00007946	ugt-33	C35A5.2	0.380801	0.277644
WBGene00010270	F58G1.8	F58G1.8	0.380699	0.277783
WBGene00005986	srx-95	F41G3.11	0.380599	0.27792
WBGene00023455	mir-358	F25G6.11	0.38058	0.277947
WBGene00010612	K07A1.5	K07A1.5	0.380544	0.277996
WBGene00050964	Y50E8A.18	Y50E8A.18	0.380486	0.278075
WBGene00044061	tbc-12	R11B5.1	0.380458	0.278113
WBGene00002204	kin-21	W08D2.8	0.380434	0.278146
WBGene00014169	ZK945.7	ZK945.7	0.380428	0.278154
WBGene00018125	rmd-4	F36H12.11	0.380308	0.278319
WBGene00015277	C01B7.7	C01B7.7	0.380308	0.278319
WBGene00005253	srh-30	ZC404.12	0.380272	0.278368
WBGene00006248	str-216	K02H11.5	0.380239	0.278413
WBGene00018724	F53A9.1	F53A9.1	0.380156	0.278527
WBGene00009853	arrd-27	F48F7.8	0.380147	0.278538
WBGene00219444	Y41E3.461	Y41E3.461	0.3801	0.278603
WBGene00020598	T20B6.2	T20B6.2	0.3801	0.278603
WBGene00009313	F32B4.2	F32B4.2	0.38009	0.278617
WBGene00196520	Y105C5A.1275	Y105C5A.1275	0.380086	0.278623
WBGene00202073	Y105C5A.1280	Y105C5A.1280	0.380086	0.278623
WBGene00018065	F35F11.2	F35F11.2	0.379947	0.278813
WBGene00016686	cyp-33C1	C45H4.2	0.379909	0.278865
WBGene00007448	C08F8.6	C08F8.6	0.379874	0.278913
WBGene00022069	eel-1	Y67D8C.5	0.379861	0.278931
WBGene00000613	col-36	C27H5.5	0.379839	0.278961
WBGene00012010	T25B9.4	T25B9.4	0.37971	0.279138
WBGene00219570	linc-82	C46F11.11	0.379591	0.2793
WBGene00009471	F36D3.5	F36D3.5	0.379566	0.279335
WBGene00021198	npp-26	Y17G9B.1	0.379566	0.279336
WBGene00194643	C48D1.9	C48D1.9	0.379424	0.279531
WBGene00008850	F15B9.6	F15B9.6	0.379412	0.279546
WBGene00235280	F42A9.17	F42A9.17	0.379341	0.279644
WBGene00014665	C04G2.3	C04G2.3	0.379216	0.279816
WBGene00011129	R07H5.9	R07H5.9	0.379205	0.279831
WBGene00012730	xrn-1	Y39G8C.1	0.37919	0.279852
WBGene00002093	ins-10	T08G5.12	0.379013	0.280095
WBGene00015694	ugt-27	C10H11.5	0.378959	0.280168
WBGene00020308	T07D3.5	T07D3.5	0.378893	0.280259
WBGene00014029	ZK637.12	ZK637.12	0.378795	0.280394
WBGene00015616	C08G5.3	C08G5.3	0.378786	0.280407
WBGene00020187	gsp-4	T03F1.5	0.378698	0.280527
WBGene00235106	F08H9.15	F08H9.15	0.378674	0.280561
WBGene00198124	D2024.14	D2024.14	0.378663	0.280575
WBGene00001721	grl-12	F28A12.2	0.378652	0.28059
WBGene00022753	ZK484.7	ZK484.7	0.378589	0.280677
WBGene00009413	oac-19	F35E2.6	0.378424	0.280904
WBGene00012051	T26E4.9	T26E4.9	0.378411	0.280923
WBGene00022713	ZK355.3	ZK355.3	0.378292	0.281087
WBGene00044184	F11A5.16	F11A5.16	0.37828	0.281102
WBGene00008497	F01D5.7	F01D5.7	0.378139	0.281297
WBGene00013988	ZK512.10	ZK512.10	0.378075	0.281384
WBGene00015641	C09E7.7	C09E7.7	0.377959	0.281544
WBGene00000103	akt-2	F28H6.1	0.377955	0.28155
WBGene00007169	B0393.4	B0393.4	0.377919	0.2816
WBGene00010829	M02B1.4	M02B1.4	0.377873	0.281663
WBGene00011990	T24D5.2	T24D5.2	0.377852	0.281692
WBGene00235119	R105.4	R105.4	0.377799	0.281765
WBGene00008141	C47E8.1	C47E8.1	0.377758	0.281821
WBGene00000427	ced-13	R09F10.9	0.377695	0.281908
WBGene00005333	srh-114	F08E10.8	0.377677	0.281933
WBGene00219458	H21P03.10	H21P03.10	0.37767	0.281943
WBGene00255728	R02C2.8	R02C2.8	0.377616	0.282017
WBGene00015628	best-6	C09B9.3	0.37722	0.282563
WBGene00022085	Y69A2AR.14	Y69A2AR.14	0.377212	0.282575
WBGene00000558	cnc-4	R09B5.9	0.377172	0.28263
WBGene00021999	thn-5	Y59E9AR.4	0.377164	0.282641
WBGene00007779	C27D8.3	C27D8.3	0.37716	0.282647
WBGene00013476	Y69E1A.4	Y69E1A.4	0.37701	0.282853
WBGene00001951	hlh-4	T05G5.2	0.376992	0.282878
WBGene00011612	T08D2.7	T08D2.7	0.376964	0.282917
WBGene00019844	abts-4	R03E9.3	0.376835	0.283095
WBGene00194700	B0025.5	B0025.5	0.376576	0.283454
WBGene00194821	dmsr-16	T27B2.1	0.376519	0.283532
WBGene00000217	asp-4	R12H7.2	0.376472	0.283597
WBGene00044487	Y54G2A.44	Y54G2A.44	0.376463	0.283609
WBGene00013775	Y116A8A.4	Y116A8A.4	0.37641	0.283682
WBGene00007473	chil-8	C08H9.14	0.376347	0.283769
WBGene00206492	F11D11.21	F11D11.21	0.376229	0.283933
WBGene00235288	Y69A2AR.46	Y69A2AR.46	0.376203	0.28397
WBGene00022032	Y65B4A.9	Y65B4A.9	0.376144	0.284051
WBGene00013879	ZC376.8	ZC376.8	0.376142	0.284054
WBGene00045183	T28C6.10	T28C6.10	0.376129	0.284072
WBGene00015970	C18E3.1	C18E3.1	0.376089	0.284127
WBGene00002193	kin-5	T13H10.1	0.376079	0.284141
WBGene00005707	sru-44	T08G3.8	0.376065	0.284159
WBGene00201852	ZK662.9	ZK662.9	0.376051	0.284179
WBGene00009168	F26F2.3	F26F2.3	0.376035	0.284202
WBGene00007563	C14A4.13	C14A4.13	0.376026	0.284214
WBGene00010876	M05D6.3	M05D6.3	0.376022	0.284219
WBGene00006952	wrt-6	ZK377.1	0.376021	0.284221
WBGene00004040	pld-1	C04G6.3	0.376014	0.28423
WBGene00044177	C30G7.3	C30G7.3	0.375981	0.284276
WBGene00017182	F02E11.4	F02E11.4	0.375885	0.28441
WBGene00009437	F35G2.3	F35G2.3	0.375846	0.284463
WBGene00012492	fbxb-7	Y20C6A.2	0.375796	0.284533
WBGene00010707	cyp-14A3	K09A11.4	0.375722	0.284635
WBGene00006108	str-43	T23D5.9	0.375646	0.284741
WBGene00010763	K10H10.7	K10H10.7	0.375629	0.284763
WBGene00010166	gmd-2	F56H6.5	0.375616	0.284782
WBGene00005793	srw-46	K10G4.8	0.375559	0.284862
WBGene00019888	btbd-10	R05F9.1	0.375469	0.284986
WBGene00016666	C45E5.3	C45E5.3	0.375462	0.284995
WBGene00009884	F49C12.15	F49C12.15	0.375404	0.285076
WBGene00001852	hil-1	C30G7.1	0.37535	0.285151
WBGene00022003	Y59E9AR.8	Y59E9AR.8	0.375169	0.285402
WBGene00009016	F21D9.2	F21D9.2	0.375135	0.285449
WBGene00013192	Y54E2A.7	Y54E2A.7	0.375066	0.285545
WBGene00201960	C05E11.17	C05E11.17	0.375061	0.285552
WBGene00000201	arx-3	Y79H2A.6	0.375036	0.285587
WBGene00015492	lnp-1	C05E11.1	0.374969	0.28568
WBGene00219580	linc-18	F14B6.9	0.374921	0.285746
WBGene00003965	pdk-1	H42K12.1	0.374915	0.285754
WBGene00021081	pals-33	W08A12.4	0.374895	0.285783
WBGene00195438	K08H10.13	K08H10.13	0.374892	0.285787
WBGene00198251	F46H5.10	F46H5.10	0.374867	0.285821
WBGene00219701	anr-34	F54F2.12	0.374826	0.285878
WBGene00002002	hsb-1	K08E7.2	0.374792	0.285925
WBGene00012107	T27F6.8	T27F6.8	0.374729	0.286013
WBGene00195056	C45E1.5	C45E1.5	0.374571	0.286233
WBGene00013117	Y51H4A.23	Y51H4A.23	0.374561	0.286247
WBGene00013700	Y106G6D.3	Y106G6D.3	0.374551	0.286261
WBGene00007179	B0457.4	B0457.4	0.374425	0.286436
WBGene00018390	F43E2.1	F43E2.1	0.374423	0.286439
WBGene00020415	T10E9.5	T10E9.5	0.374393	0.28648
WBGene00016957	atic-1	C55F2.1	0.3743	0.286609
WBGene00014773	F56D5.8	F56D5.8	0.374244	0.286687
WBGene00219765	linc-165	Y69F12A.4	0.374243	0.286689
WBGene00019642	K11C4.1	K11C4.1	0.374161	0.286802
WBGene00017441	F13H8.8	F13H8.8	0.374144	0.286826
WBGene00019079	rpa-4	F59A3.6	0.374068	0.286932
WBGene00020635	ztf-31	T20H4.2	0.374031	0.286984
WBGene00194787	T16G1.13	T16G1.13	0.373999	0.287029
WBGene00015660	catp-3	C09H5.2	0.373931	0.287123
WBGene00019387	K04F1.8	K04F1.8	0.373877	0.287197
WBGene00001491	frm-4	C24A11.8	0.373757	0.287365
WBGene00019518	K08B5.1	K08B5.1	0.37368	0.287473
WBGene00014798	K05D4.1	K05D4.1	0.37355	0.287654
WBGene00015800	C15H9.4	C15H9.4	0.373474	0.287759
WBGene00021265	Y22D7AR.12	Y22D7AR.12	0.373465	0.287772
WBGene00008976	plp-2	F20D1.4	0.373396	0.287869
WBGene00001558	gdi-1	Y57G11C.10	0.373234	0.288094
WBGene00007415	C07E3.4	C07E3.4	0.373222	0.288111
WBGene00008874	F15H10.7	F15H10.7	0.373181	0.288169
WBGene00199560	C39B10.10	C39B10.10	0.373078	0.288312
WBGene00015991	C18H2.4	C18H2.4	0.373077	0.288313
WBGene00019359	0	0	0.373048	0.288353
WBGene00017736	F23C8.7	F23C8.7	0.372964	0.288471
WBGene00018395	mtch-1	F43E2.7	0.372929	0.28852
WBGene00200707	Y71G12B.37	Y71G12B.37	0.372916	0.288538
WBGene00001046	dnj-28	Y54E10BL.4	0.372797	0.288704
WBGene00197747	Y39H10A.8	Y39H10A.8	0.372733	0.288793
WBGene00015348	C02F5.5	C02F5.5	0.372586	0.288998
WBGene00015286	best-3	C01B12.3	0.372569	0.289023
WBGene00007570	C14A6.6	C14A6.6	0.37255	0.289049
WBGene00044896	K12C11.5	K12C11.5	0.37254	0.289064
WBGene00199228	H19M22.8	H19M22.8	0.372407	0.289249
WBGene00008381	D1081.3	D1081.3	0.372407	0.289249
WBGene00202444	Y65B4BR.11	Y65B4BR.11	0.372349	0.28933
WBGene00200300	F55A12.16	F55A12.16	0.372339	0.289344
WBGene00001565	gei-8	C14B9.6	0.372142	0.28962
WBGene00012067	sqst-3	T26H2.5	0.372138	0.289625
WBGene00197228	T06E8.3	T06E8.3	0.372135	0.289629
WBGene00019081	F59A3.8	F59A3.8	0.372133	0.289632
WBGene00017636	F20D6.6	F20D6.6	0.372118	0.289653
WBGene00023331	R13H7.3	R13H7.3	0.372082	0.289704
WBGene00021287	Y24D9B.1	Y24D9B.1	0.372049	0.289749
WBGene00022140	Y71G12A.4	Y71G12A.4	0.372016	0.289795
WBGene00195280	Y67A10A.342	Y67A10A.342	0.372005	0.28981
[truncated: 20,535 more rows]

## Sheet: PQ
WormbaseID	Common Name	Sequence Name	Correlation	P-value
WBGene00044424	F54D12.10	F54D12.10	0.919191	0.000169071
WBGene00012268	W04G5.8	W04G5.8	0.840337	0.00233381
WBGene00014073	ZK757.1	ZK757.1	0.83238	0.00280634
WBGene00010923	rle-1	M142.6	0.818398	0.0037979
WBGene00012031	gpdh-3	T25G3.4	0.816976	0.00391109
WBGene00235198	T09H2.2	T09H2.2	0.816842	0.00392182
WBGene00001311	end-3	F58E10.5	0.793636	0.00613356
WBGene00013563	Y75B8A.33	Y75B8A.33	0.786215	0.0069967
WBGene00197822	H22K11.8	H22K11.8	0.784073	0.00726109
WBGene00220004	K03E5.9	K03E5.9	0.780925	0.00766241
WBGene00005321	srh-102	F40D4.11	0.775707	0.0083618
WBGene00219241	Y116A8A.150	Y116A8A.150	0.773518	0.00866816
WBGene00023458	M02E1.3	M02E1.3	0.772925	0.00875256
WBGene00196394	T06A4.5	T06A4.5	0.771382	0.00897476
WBGene00010588	srz-14	K05D4.3	0.762763	0.0102898
WBGene00022163	Y71G12B.28	Y71G12B.28	0.761179	0.0105455
WBGene00010113	F55D12.5	F55D12.5	0.759611	0.0108027
WBGene00199511	Y54E5B.6	Y54E5B.6	0.75557	0.0114864
WBGene00200067	Y54E5B.7	Y54E5B.7	0.75557	0.0114864
WBGene00022366	Y92H12BL.5	Y92H12BL.5	0.754326	0.0117029
WBGene00199983	T04C12.25	T04C12.25	0.751709	0.0121676
WBGene00013157	Y53F4B.10	Y53F4B.10	0.75119	0.0122611
WBGene00006215	str-171	T01G5.5	0.741314	0.0141411
WBGene00197362	C23H4.11	C23H4.11	0.739918	0.0144223
WBGene00018327	F42A6.5	F42A6.5	0.738543	0.0147028
WBGene00021030	W04H10.1	W04H10.1	0.733522	0.0157598
WBGene00017818	F26D11.1	F26D11.1	0.73245	0.0159923
WBGene00021045	W05H7.2	W05H7.2	0.723264	0.0180818
WBGene00235372	F15E6.12	F15E6.12	0.720977	0.0186301
WBGene00016273	C30G12.1	C30G12.1	0.715966	0.0198713
WBGene00020078	R52.6	R52.6	0.71553	0.0199821
WBGene00021406	frm-5.2	Y38C1AB.4	0.712162	0.0208511
WBGene00009309	F32A11.4	F32A11.4	0.708554	0.0218107
WBGene00012326	W07E11.1	W07E11.1	0.708346	0.0218668
WBGene00219647	anr-27	C09E8.5	0.708275	0.021886
WBGene00018102	math-28	F36H5.3	0.70665	0.022329
WBGene00017454	irld-5	F14D2.6	0.705665	0.0226006
WBGene00195739	Y66A7AL.1	Y66A7AL.1	0.705186	0.0227333
WBGene00219907	F19H8.7	F19H8.7	0.704513	0.0229209
WBGene00005961	srx-70	K07C6.15	0.7021	0.0236022
WBGene00044362	F42G2.7	F42G2.7	0.700482	0.0240667
WBGene00235354	ZK250.14	ZK250.14	0.700201	0.0241481
WBGene00007798	C29A12.2	C29A12.2	0.69974	0.0242818
WBGene00000872	cyk-1	F11H8.4	0.699705	0.0242919
WBGene00045128	Y116A8C.49	Y116A8C.49	0.699627	0.0243147
WBGene00005331	srh-112	T19C9.2	0.698877	0.0245336
WBGene00200996	ZK675.7	ZK675.7	0.698213	0.0247286
WBGene00010270	F58G1.8	F58G1.8	0.696733	0.0251673
WBGene00013164	Y53F4B.18	Y53F4B.18	0.695007	0.0256851
WBGene00220171	Y48G10A.9	Y48G10A.9	0.694137	0.0259491
WBGene00010518	K02E11.9	K02E11.9	0.693766	0.0260621
WBGene00014017	ZK632.10	ZK632.10	0.693271	0.0262136
WBGene00196432	T14G11.5	T14G11.5	0.691979	0.0266114
WBGene00199783	K11D9.7	K11D9.7	0.691087	0.0268887
WBGene00003708	nhr-118	F13A2.8	0.691052	0.0268996
WBGene00195227	Y71A12B.23	Y71A12B.23	0.69015	0.0271822
WBGene00018003	F33D11.6	F33D11.6	0.689883	0.027266
WBGene00019296	mcu-1	K02B2.3	0.689573	0.0273638
WBGene00021958	Y57E12AL.4	Y57E12AL.4	0.689529	0.0273775
WBGene00009695	clp-8	F44F1.3	0.688688	0.0276441
WBGene00022689	math-48	ZK250.6	0.688381	0.0277417
WBGene00017265	snpc-1.3	F08F3.9	0.688001	0.0278629
WBGene00012849	ttr-13	Y44A6B.4	0.687887	0.0278995
WBGene00202144	C24A1.7	C24A1.7	0.686698	0.0282813
WBGene00197169	E01H11.4	E01H11.4	0.68568	0.0286112
WBGene00021098	fbxb-14	W08F4.9	0.685528	0.0286607
WBGene00200020	F46F2.12	F46F2.12	0.684371	0.0290394
WBGene00016953	C55C3.3	C55C3.3	0.683768	0.0292381
WBGene00007348	C05G5.2	C05G5.2	0.683113	0.0294551
WBGene00021478	Y39H10A.1	Y39H10A.1	0.682736	0.0295803
WBGene00019594	K09H9.1	K09H9.1	0.681707	0.0299242
WBGene00022534	syx-16	ZC155.7	0.680875	0.0302042
WBGene00235328	T06E4.21	T06E4.21	0.680422	0.0303572
WBGene00019006	spg-20	F57B10.9	0.68041	0.0303615
WBGene00199462	B0495.20	B0495.20	0.679539	0.0306577
WBGene00194957	Y116A8C.465	Y116A8C.465	0.677893	0.0312225
WBGene00219581	anr-20	F16A11.10	0.677804	0.0312532
WBGene00077706	mir-1829.2	F20D1.11	0.677354	0.0314089
WBGene00004403	rom-4	Y116A8C.16	0.6773	0.0314277
WBGene00006108	str-43	T23D5.9	0.676075	0.0318545
WBGene00008517	F02C12.3	F02C12.3	0.675485	0.0320617
WBGene00012003	T24H10.5	T24H10.5	0.675129	0.0321869
WBGene00007892	C33B4.4	C33B4.4	0.674689	0.0323421
WBGene00044700	T08D2.9	T08D2.9	0.674551	0.032391
WBGene00194690	T05D4.6	T05D4.6	0.674224	0.032507
WBGene00194784	T11F9.22	T11F9.22	0.67378	0.032665
WBGene00013409	fbxb-56	Y63D3A.10	0.673407	0.0327978
WBGene00012894	tbc-17	Y46G5A.1	0.673341	0.0328214
WBGene00014858	W09C5.3	W09C5.3	0.67237	0.0331697
WBGene00012054	srsx-38	T26E4.14	0.670861	0.0337155
WBGene00219330	F18E2.15	F18E2.15	0.670243	0.033941
WBGene00017611	F19G12.3	F19G12.3	0.670066	0.0340057
WBGene00004209	ptc-2	F21H12.4	0.669985	0.0340353
WBGene00021549	cdap-2	Y44E3A.4	0.669251	0.034305
WBGene00201538	C55A6.19	C55A6.19	0.669229	0.0343131
WBGene00011157	chil-15	R09D1.1	0.669146	0.0343436
WBGene00021683	Y48G1C.10	Y48G1C.10	0.66891	0.0344307
WBGene00012108	T28A8.2	T28A8.2	0.668845	0.0344546
WBGene00004107	pqn-16	C24B5.5	0.668569	0.0345564
WBGene00016321	tppp-1	C32E8.3	0.668526	0.0345725
WBGene00019251	H28G03.3	H28G03.3	0.668495	0.0345839
WBGene00010697	uda-1	K08H10.4	0.668388	0.0346237
WBGene00197887	C30F2.6	C30F2.6	0.668348	0.0346385
WBGene00017399	lgc-51	F12B6.3	0.668152	0.0347109
WBGene00219597	anr-11	K01H12.6	0.667456	0.0349699
WBGene00001544	gcy-19	C17F4.6	0.666554	0.0353074
WBGene00044642	clec-69	F56D6.15	0.665723	0.0356203
WBGene00013034	tat-1	Y49E10.11	0.665661	0.0356437
WBGene00012064	fbxb-115	T26H2.2	0.665527	0.0356945
WBGene00006223	str-179	F36H5.7	0.664933	0.0359195
WBGene00016540	C39F7.5	C39F7.5	0.662393	0.036893
WBGene00017264	F08F3.8	F08F3.8	0.662245	0.0369502
WBGene00010408	mboa-2	H19N07.4	0.662029	0.0370337
WBGene00005345	srh-128	Y47G7B.1	0.661577	0.0372095
WBGene00010477	enu-3.6	K01G5.3	0.661068	0.0374076
WBGene00001749	gst-1	R107.7	0.66078	0.0375201
WBGene00021737	Y50D4A.3	Y50D4A.3	0.660646	0.0375727
WBGene00199858	C40H5.15	C40H5.15	0.660328	0.0376976
WBGene00196994	T01H3.7	T01H3.7	0.660014	0.0378205
WBGene00007009	wwp-1	Y65B4BR.4	0.659818	0.0378977
WBGene00009963	fipr-26	F53B6.8	0.659238	0.0381267
WBGene00009584	drap-1	F40F9.7	0.659007	0.0382182
WBGene00007193	B0491.6	B0491.6	0.658849	0.0382808
WBGene00006226	str-182	C12D8.12	0.658238	0.0385237
WBGene00077508	T27F6.10	T27F6.10	0.656409	0.0392565
WBGene00004877	smf-2	K11G12.3	0.656077	0.0393903
WBGene00201414	C52A10.4	C52A10.4	0.655807	0.0394994
WBGene00235346	Y94H6A.16	Y94H6A.16	0.655108	0.0397834
WBGene00012509	Y26D4A.12	Y26D4A.12	0.654712	0.0399447
WBGene00013465	Y67H2A.10	Y67H2A.10	0.654405	0.04007
WBGene00002133	inx-11	W04D2.3	0.653915	0.0402709
WBGene00020234	T05A12.3	T05A12.3	0.653549	0.040421
WBGene00015309	C01G5.7	C01G5.7	0.652886	0.0406945
WBGene00012867	seld-1	Y45F10A.4	0.652791	0.0407339
WBGene00018317	F41H10.4	F41H10.4	0.652744	0.040753
WBGene00011192	srh-24	R10D12.11	0.65254	0.0408374
WBGene00007473	chil-8	C08H9.14	0.652435	0.040881
WBGene00014760	F46A8.2	F46A8.2	0.652061	0.0410362
WBGene00020904	T28F12.1	T28F12.1	0.651828	0.0411331
WBGene00013044	Y49E10.25	Y49E10.25	0.650688	0.0416092
WBGene00016304	fbxc-41	C32B5.11	0.650309	0.0417684
WBGene00018693	F52E1.3	F52E1.3	0.650234	0.0417998
WBGene00000938	dcp-66	C26C6.5	0.65008	0.041865
WBGene00004892	sms-1	H21P03.3	0.648889	0.0423683
WBGene00006315	sup-6	F58G1.10	0.648794	0.0424087
WBGene00005137	srd-60	C13B7.3	0.647999	0.0427472
WBGene00016864	C52A10.3	C52A10.3	0.647907	0.0427865
WBGene00007765	C27B7.9	C27B7.9	0.647434	0.0429891
WBGene00200432	C13A10.5	C13A10.5	0.646902	0.0432174
WBGene00005211	srg-54	W09D12.3	0.646886	0.0432243
WBGene00008325	C55A1.9	C55A1.9	0.646872	0.0432305
WBGene00005356	srh-139	F57E7.3	0.644784	0.0441352
WBGene00012270	W04G5.10	W04G5.10	0.644126	0.0444227
WBGene00023239	C18C4.4	C18C4.4	0.643796	0.0445675
WBGene00011972	T23G11.7	T23G11.7	0.643544	0.0446781
WBGene00006477	chup-1	ZK721.1	0.643174	0.0448409
WBGene00004827	skr-21	K08H2.1	0.642938	0.0449453
WBGene00022000	tbx-42	Y59E9AR.5	0.64279	0.0450107
WBGene00016692	srbc-24	C45H4.10	0.642562	0.0451116
WBGene00018953	F56C9.10	F56C9.10	0.641233	0.0457026
WBGene00009067	F23A7.1	F23A7.1	0.639879	0.0463099
WBGene00219605	linc-110	T09A5.22	0.639874	0.046312
WBGene00196410	R02E12.9	R02E12.9	0.639862	0.0463173
WBGene00014541	W04D2.7	W04D2.7	0.63934	0.0465529
WBGene00197235	C41G11.11	C41G11.11	0.63932	0.0465623
WBGene00010688	srz-12	K08G2.7	0.638906	0.0467495
WBGene00014814	R03D7.3	R03D7.3	0.638673	0.0468554
WBGene00019888	btbd-10	R05F9.1	0.638641	0.0468696
WBGene00006073	str-5	T23D5.12	0.638264	0.047041
WBGene00050907	Y51A2B.9	Y51A2B.9	0.637103	0.0475716
WBGene00013773	Y116A8A.2	Y116A8A.2	0.636508	0.0478451
WBGene00012200	mltn-4	W02B8.4	0.636444	0.0478748
WBGene00022838	ZK993.2	ZK993.2	0.636441	0.0478761
WBGene00017627	F20B6.1	F20B6.1	0.635947	0.0481042
WBGene00011629	T08G11.1	T08G11.1	0.635704	0.0482165
WBGene00050912	F43E2.12	F43E2.12	0.635593	0.0482677
WBGene00005313	srh-92	F25E5.13	0.635094	0.0484993
WBGene00012107	T27F6.8	T27F6.8	0.634581	0.0487381
WBGene00197812	C06E8.7	C06E8.7	0.634269	0.0488838
WBGene00018564	F47D12.9	F47D12.9	0.633887	0.0490621
WBGene00020666	T22B2.2	T22B2.2	0.633819	0.0490941
WBGene00017660	F21C10.11	F21C10.11	0.633735	0.0491335
WBGene00077758	irld-12	K12D9.14	0.633641	0.0491774
WBGene00000185	arg-1	F31A9.3	0.633627	0.049184
WBGene00012636	Y38H8A.2	Y38H8A.2	0.63283	0.0495588
WBGene00235389	C46G7.111	C46G7.111	0.632828	0.0495597
WBGene00005699	sru-36	R07B5.6	0.632793	0.0495764
WBGene00016306	C32B5.13	C32B5.13	0.632726	0.0496081
WBGene00016902	C53D5.1	C53D5.1	0.632258	0.0498288
WBGene00005308	srh-87	H27D07.6	0.632062	0.0499215
WBGene00020706	atg-9	T22H9.2	0.632044	0.0499304
WBGene00015963	C18B10.6	C18B10.6	0.631835	0.0500292
WBGene00010921	fbxb-4	M117.5	0.631811	0.0500408
WBGene00011549	T06G6.8	T06G6.8	0.63162	0.0501314
WBGene00001574	gei-17	W10D5.3	0.630944	0.0504531
WBGene00020955	angl-1	W02G9.5	0.630794	0.0505245
WBGene00018030	F35B3.3	F35B3.3	0.63054	0.0506462
WBGene00011453	ugt-56	T04H1.8	0.630518	0.0506567
WBGene00023386	Y67D2.t2	Y67D2.t2	0.630291	0.0507654
WBGene00013651	Y105C5B.11	Y105C5B.11	0.630008	0.0509008
WBGene00196720	ZC247.5	ZC247.5	0.629746	0.0510267
WBGene00200941	T25C12.9	T25C12.9	0.629168	0.0513052
WBGene00007223	C01F6.9	C01F6.9	0.628997	0.0513874
WBGene00021461	nekl-1	Y39G10AR.3	0.628948	0.0514114
WBGene00008813	srz-2	F14F8.2	0.628727	0.0515183
WBGene00202178	F38A6.9	F38A6.9	0.628016	0.0518629
WBGene00194658	R09E10.13	R09E10.13	0.627405	0.05216
WBGene00044649	C23H5.11	C23H5.11	0.626825	0.0524435
WBGene00201319	ZK858.9	ZK858.9	0.626433	0.0526355
WBGene00022205	Y73B3A.3	Y73B3A.3	0.626262	0.0527196
WBGene00021483	Y40A1A.1	Y40A1A.1	0.626237	0.0527319
WBGene00045382	T05E12.8	T05E12.8	0.626137	0.0527809
WBGene00003040	lin-59	T12F5.4	0.62559	0.0530501
WBGene00013493	clec-9	Y70C5C.2	0.625466	0.0531117
WBGene00045097	VY10G11R.2	VY10G11R.2	0.625222	0.0532322
WBGene00019467	K07B1.7	K07B1.7	0.625197	0.0532444
WBGene00018631	F49D11.7	F49D11.7	0.624947	0.0533679
WBGene00001561	gei-4	W07B3.2	0.624842	0.0534202
WBGene00017581	F18G5.5	F18G5.5	0.624008	0.0538345
WBGene00000247	bec-1	T19E7.3	0.623903	0.0538866
WBGene00017343	F10E7.1	F10E7.1	0.623437	0.0541194
WBGene00003181	med-2	K04C2.6	0.623337	0.0541695
WBGene00007132	pals-27	B0284.2	0.622954	0.054361
WBGene00000544	clp-3	Y47H10A.1	0.622742	0.0544674
WBGene00219721	linc-104	T01A4.7	0.622722	0.0544775
WBGene00021199	Y17G9B.2	Y17G9B.2	0.622673	0.054502
WBGene00044472	dct-8	F56D6.10	0.622267	0.0547061
WBGene00196091	C50F4.18	C50F4.18	0.622219	0.0547304
WBGene00021175	math-46	Y8G1A.1	0.622209	0.0547353
WBGene00001175	egl-6	C46F4.1	0.622069	0.0548056
WBGene00002192	kin-4	C10C6.1	0.622059	0.0548108
WBGene00018618	F48G7.7	F48G7.7	0.622049	0.0548157
WBGene00009598	F40G12.3	F40G12.3	0.622044	0.0548182
WBGene00004075	pod-1	Y76A2B.1	0.62202	0.0548303
WBGene00018059	F35F10.10	F35F10.10	0.621613	0.055036
WBGene00020922	W01H2.2	W01H2.2	0.621216	0.0552367
WBGene00077534	F41D3.14	F41D3.14	0.620469	0.0556159
WBGene00219332	Y116A8C.467	Y116A8C.467	0.620201	0.0557527
WBGene00219288	Y87G2A.25	Y87G2A.25	0.619691	0.056013
WBGene00198213	M03F4.12	M03F4.12	0.619442	0.0561405
WBGene00010362	enu-3.1	H04D03.1	0.619365	0.0561799
WBGene00235091	T08G3.15	T08G3.15	0.619334	0.0561958
WBGene00020539	T16D1.1	T16D1.1	0.619082	0.0563249
WBGene00235256	Y54G11A.19	Y54G11A.19	0.618636	0.056554
WBGene00022115	Y71F9AL.10	Y71F9AL.10	0.617885	0.0569412
WBGene00015077	B0238.13	B0238.13	0.617854	0.0569574
WBGene00012547	Y37D8A.5	Y37D8A.5	0.617829	0.0569701
WBGene00200697	C41H7.10	C41H7.10	0.61769	0.0570422
WBGene00006755	unc-16	ZK1098.10	0.617675	0.0570497
WBGene00219789	B0511.18	B0511.18	0.617553	0.057113
WBGene00219614	linc-105	W09D10.6	0.616752	0.057529
WBGene00019758	M03F4.4	M03F4.4	0.616396	0.0577143
WBGene00003965	pdk-1	H42K12.1	0.615818	0.0580165
WBGene00007571	C14A6.7	C14A6.7	0.6157	0.0580782
WBGene00003473	mtl-1	K11G9.6	0.61547	0.0581988
WBGene00012549	Y37D8A.8	Y37D8A.8	0.61538	0.0582459
WBGene00235309	F21C10.17	F21C10.17	0.615343	0.058265
WBGene00013039	scav-3	Y49E10.20	0.61491	0.0584925
WBGene00015896	C17C3.15	C17C3.15	0.614522	0.058697
WBGene00003196	mel-11	C06C3.1	0.614337	0.0587946
WBGene00011931	srsx-19	T22G5.4	0.613965	0.0589911
WBGene00195213	F11C1.9	F11C1.9	0.61394	0.0590046
WBGene00201497	Y17G7B.24	Y17G7B.24	0.613602	0.0591837
WBGene00199726	F38E11.23	F38E11.23	0.613571	0.0591999
WBGene00011276	aakg-5	R53.7	0.613571	0.0592003
WBGene00016917	C54E4.1	C54E4.1	0.612934	0.0595386
WBGene00219870	D2092.15	D2092.15	0.612879	0.0595675
WBGene00000415	ced-1	Y47H9C.4	0.61264	0.059695
WBGene00007990	fipr-23	C37A5.4	0.612071	0.0599988
WBGene00019464	K07B1.4	K07B1.4	0.611655	0.0602216
WBGene00021999	thn-5	Y59E9AR.4	0.61142	0.060348
WBGene00220211	Y76B12C.11	Y76B12C.11	0.611395	0.0603614
WBGene00016743	srb-15	C48B6.5	0.611327	0.0603979
WBGene00023279	F36A4.9	F36A4.9	0.611311	0.0604067
WBGene00012505	pals-13	Y26D4A.8	0.610317	0.0609425
WBGene00021499	0	0	0.610297	0.060953
WBGene00000483	che-1	C55B7.12	0.609697	0.0612782
WBGene00001491	frm-4	C24A11.8	0.609401	0.0614384
WBGene00008792	F14D7.5	F14D7.5	0.60933	0.0614775
WBGene00219650	linc-56	C14A11.12	0.608954	0.0616818
WBGene00013569	bath-36	Y75B12B.4	0.607706	0.0623641
WBGene00011613	T08D2.8	T08D2.8	0.607562	0.0624432
WBGene00002108	ins-25	ZC334.8	0.607463	0.0624977
WBGene00016697	cyp-33C2	C45H4.17	0.606967	0.0627707
WBGene00008424	D2045.7	D2045.7	0.606813	0.0628555
WBGene00005143	srd-66	Y39A3B.4	0.606751	0.0628901
WBGene00044386	C27A2.7	C27A2.7	0.605948	0.0633341
WBGene00017854	F27C1.4	F27C1.4	0.605777	0.0634289
WBGene00007227	C01G6.5	C01G6.5	0.605604	0.063525
WBGene00219944	F41E6.18	F41E6.18	0.605013	0.0638535
WBGene00009214	thn-3	F28D1.4	0.604803	0.0639708
WBGene00007621	C16C2.4	C16C2.4	0.60475	0.0640005
WBGene00199090	Y40C7B.7	Y40C7B.7	0.604349	0.0642247
WBGene00009225	fbxa-94	F28F8.8	0.604185	0.0643162
WBGene00018180	srsx-22	F38E1.8	0.604184	0.0643167
WBGene00003060	lpd-3	Y47G6A.23	0.603989	0.0644263
WBGene00014191	srt-22	ZK1037.3	0.603867	0.0644947
WBGene00016681	C45G9.10	C45G9.10	0.603668	0.064606
WBGene00022449	0	0	0.603322	0.0648006
WBGene00086566	C08H9.16	C08H9.16	0.603255	0.0648385
WBGene00016693	srbc-20	C45H4.11	0.603246	0.0648436
WBGene00023499	srz-63	Y57G7A.12	0.603099	0.0649266
WBGene00015869	nhr-257	C17A2.1	0.603052	0.0649529
WBGene00019639	K10F12.7	K10F12.7	0.602309	0.0653725
WBGene00045277	ZK742.6	ZK742.6	0.602187	0.0654417
WBGene00001565	gei-8	C14B9.6	0.602176	0.0654478
WBGene00006632	tsp-6	C14A11.1	0.602143	0.0654665
WBGene00014729	E03H4.9	E03H4.9	0.602107	0.0654868
WBGene00008052	ctns-1	C41C4.7	0.601972	0.0655632
WBGene00021211	0	0	0.601352	0.0659156
WBGene00003176	mec-14	F37C12.12	0.601178	0.0660147
WBGene00012492	fbxb-7	Y20C6A.2	0.601141	0.066036
WBGene00006214	str-170	T08B6.7	0.601016	0.0661071
WBGene00011056	R06B9.5	R06B9.5	0.600946	0.0661468
WBGene00044217	F23D12.9	F23D12.9	0.600691	0.0662923
WBGene00022060	dmd-9	Y67D8A.3	0.600227	0.0665577
WBGene00015466	hyls-1	C05C8.9	0.599831	0.0667848
WBGene00199728	F13H6.24	F13H6.24	0.599654	0.0668867
WBGene00008085	smcl-1	C44C10.4	0.598973	0.0672789
WBGene00005789	srw-42	F14F8.11	0.598872	0.067337
WBGene00050974	Y6G8.9	Y6G8.9	0.598581	0.0675052
WBGene00021939	Y55F3BR.2	Y55F3BR.2	0.598357	0.0676345
WBGene00185097	C49C3.20	C49C3.20	0.598098	0.0677848
WBGene00000223	atf-7	C07G2.2	0.597911	0.0678931
WBGene00021581	clec-70	Y46C8AL.3	0.597749	0.0679869
WBGene00016347	C33E10.5	C33E10.5	0.597653	0.0680426
WBGene00011449	T04H1.2	T04H1.2	0.597476	0.0681457
WBGene00012784	Y43C5A.4	Y43C5A.4	0.597305	0.0682453
WBGene00019946	chat-1	R08C7.2	0.597283	0.0682582
WBGene00008876	F16A11.1	F16A11.1	0.597228	0.0682899
WBGene00015054	pitr-2	B0222.2	0.597178	0.0683191
WBGene00014702	C43D7.3	C43D7.3	0.597173	0.0683218
WBGene00018974	fcho-1	F56D12.6	0.597008	0.0684183
WBGene00202097	C05B10.20	C05B10.20	0.596899	0.0684819
WBGene00016162	crh-2	C27D6.4	0.5968	0.0685397
WBGene00016052	dod-3	C24B9.9	0.596672	0.0686143
WBGene00194812	F19B2.12	F19B2.12	0.596488	0.0687216
WBGene00008679	F11A5.13	F11A5.13	0.596298	0.0688333
WBGene00219281	K10D3.8	K10D3.8	0.59617	0.068908
WBGene00011186	clec-226	R10D12.5	0.596163	0.068912
WBGene00197002	F33D4.12	F33D4.12	0.596104	0.0689467
WBGene00010666	K08E4.2	K08E4.2	0.596067	0.0689682
WBGene00017698	F22B7.9	F22B7.9	0.595694	0.0691872
WBGene00008592	F08H9.4	F08H9.4	0.595313	0.0694111
WBGene00005455	srh-249	C31B8.14	0.594978	0.0696084
WBGene00012585	lips-15	Y38E10A.7	0.594952	0.0696238
WBGene00007025	mdt-29	K08E3.8	0.594929	0.0696374
WBGene00008324	C55A1.7	C55A1.7	0.59492	0.0696428
WBGene00189973	T10H4.17	T10H4.17	0.59456	0.0698552
WBGene00194730	C29E4.17	C29E4.17	0.594185	0.0700774
WBGene00013828	Y116F11B.13	Y116F11B.13	0.594138	0.0701049
WBGene00003638	nhr-48	ZK662.3	0.593966	0.0702074
WBGene00198651	C30F12.9	C30F12.9	0.593781	0.070317
WBGene00202030	C24F3.7	C24F3.7	0.593652	0.0703934
WBGene00011539	fbxa-135	T06E6.5	0.593222	0.0706494
WBGene00012831	Y43F8C.9	Y43F8C.9	0.593018	0.0707706
WBGene00198856	T25C12.7	T25C12.7	0.592223	0.0712458
WBGene00021967	Y57G7A.3	Y57G7A.3	0.592087	0.0713269
WBGene00007478	C09F9.1	C09F9.1	0.59204	0.0713555
WBGene00201994	T25C12.10	T25C12.10	0.591683	0.0715696
WBGene00018601	F48C1.9	F48C1.9	0.59152	0.0716676
WBGene00201829	Y8G1A.3	Y8G1A.3	0.591437	0.0717175
WBGene00002251	lat-1	B0457.1	0.590928	0.0720236
WBGene00001528	gcy-1	AH6.1	0.590635	0.0722004
WBGene00255606	T23B3.9	T23B3.9	0.590522	0.0722691
WBGene00196687	C09B8.12	C09B8.12	0.590469	0.072301
WBGene00196127	K02E11.14	K02E11.14	0.589872	0.0726622
WBGene00021457	Y39F10C.1	Y39F10C.1	0.589708	0.0727617
WBGene00005543	sri-31	B0454.2	0.589562	0.0728505
WBGene00002129	inx-7	K02B2.4	0.589559	0.0728521
WBGene00019871	R04E5.8	R04E5.8	0.589499	0.0728889
WBGene00006288	str-262	C05E4.13	0.589265	0.073031
WBGene00015338	catp-2	C02E7.1	0.589263	0.0730322
WBGene00021780	scl-17	Y51H7C.2	0.589263	0.0730323
WBGene00009838	fbxa-187	F47H4.7	0.589218	0.0730599
WBGene00195253	H16D19.5	H16D19.5	0.588887	0.0732615
WBGene00021617	Y47D7A.3	Y47D7A.3	0.588743	0.0733493
WBGene00235114	ZK105.13	ZK105.13	0.58786	0.0738894
WBGene00020219	T05A7.1	T05A7.1	0.587733	0.0739669
WBGene00012055	srsx-36	T26E4.15	0.587691	0.0739928
WBGene00201679	R02D5.22	R02D5.22	0.587518	0.0740993
WBGene00010882	atg-7	M7.5	0.587468	0.0741298
WBGene00000819	csp-1	Y48E1B.13	0.587353	0.0742005
WBGene00013155	Y53F4B.8	Y53F4B.8	0.587233	0.0742744
WBGene00012468	Y17G7B.17	Y17G7B.17	0.586928	0.0744618
WBGene00219630	linc-70	Y113G7A.23	0.586751	0.0745712
WBGene00007769	C27C7.7	C27C7.7	0.586734	0.0745818
WBGene00012663	hex-3	Y39A1C.4	0.586121	0.0749601
WBGene00019410	K05F1.9	K05F1.9	0.586066	0.0749947
WBGene00011606	tmed-12	T08D2.1	0.586037	0.0750123
WBGene00012618	dct-10	Y38H6C.5	0.585918	0.0750858
WBGene00001785	gst-37	Y32G9A.1	0.585905	0.0750944
WBGene00014798	K05D4.1	K05D4.1	0.585659	0.0752464
WBGene00195974	C33B4.7	C33B4.7	0.585566	0.0753043
WBGene00201125	F17A9.7	F17A9.7	0.585368	0.0754271
WBGene00001481	fog-1	Y54E10A.4	0.585291	0.075475
WBGene00003662	nhr-72	C17A2.8	0.58528	0.0754818
WBGene00021727	bath-23	Y49F6C.5	0.58516	0.0755568
WBGene00000102	akt-1	C12D8.10	0.585125	0.0755783
WBGene00013816	Y116F11A.1	Y116F11A.1	0.585062	0.0756175
WBGene00044230	C36E8.6	C36E8.6	0.58506	0.075619
WBGene00044261	Y87G2A.20	Y87G2A.20	0.584947	0.0756893
WBGene00012190	W02A2.5	W02A2.5	0.584911	0.0757118
WBGene00044760	Y71H2AM.25	Y71H2AM.25	0.584761	0.0758048
WBGene00195151	F53H2.4	F53H2.4	0.584695	0.0758462
WBGene00015616	C08G5.3	C08G5.3	0.584223	0.0761406
WBGene00001938	his-64	F22B3.1	0.583734	0.0764467
WBGene00009600	F40G12.5	F40G12.5	0.58346	0.076619
WBGene00201998	K11C4.13	K11C4.13	0.583311	0.0767123
WBGene00007697	C24F3.2	C24F3.2	0.583234	0.0767609
WBGene00001910	C50F4.6	C50F4.6	0.583219	0.0767704
WBGene00009594	cyld-1	F40F12.5	0.583071	0.0768633
WBGene00000231	atx-2	D2045.1	0.583057	0.0768721
WBGene00077766	rgba-1	F17B5.9	0.583041	0.0768823
WBGene00219553	T08G5.19	T08G5.19	0.582994	0.0769118
WBGene00077556	Y18D10A.27	Y18D10A.27	0.582642	0.0771331
WBGene00001500	ftn-1	C54F6.14	0.58247	0.0772417
WBGene00018352	fbxc-20	F42G2.3	0.582351	0.0773168
WBGene00022343	Y82E9BR.10	Y82E9BR.10	0.582202	0.0774112
WBGene00008533	F02E9.10	F02E9.10	0.581946	0.0775728
WBGene00018493	F46F5.1	F46F5.1	0.581855	0.0776304
WBGene00044292	F56D6.8	F56D6.8	0.581843	0.0776379
WBGene00006190	str-143	C09H5.4	0.581751	0.0776964
WBGene00255469	C25G4.17	C25G4.17	0.58166	0.0777539
WBGene00164972	T21E8.7	T21E8.7	0.581483	0.077866
WBGene00014710	C50B6.13	C50B6.13	0.58136	0.0779447
WBGene00020753	T24A6.16	T24A6.16	0.58127	0.0780012
WBGene00019343	nep-18	K02F6.9	0.581235	0.0780235
WBGene00003858	ogt-1	K04G7.3	0.581175	0.078062
WBGene00012442	Y15E3A.3	Y15E3A.3	0.581144	0.0780813
WBGene00235348	Y94H6A.17	Y94H6A.17	0.580968	0.0781933
WBGene00008872	F15H10.5	F15H10.5	0.580781	0.0783125
WBGene00003219	mes-1	F54F7.5	0.58066	0.0783891
WBGene00045118	T04A8.17	T04A8.17	0.580484	0.0785019
WBGene00021926	Y55F3AM.9	Y55F3AM.9	0.580473	0.0785085
WBGene00201681	Y53F4A.5	Y53F4A.5	0.580155	0.0787114
WBGene00022421	Y102E9.3	Y102E9.3	0.579341	0.0792329
WBGene00044262	Y95D11A.2	Y95D11A.2	0.579296	0.0792616
WBGene00198696	Y53C12B.9	Y53C12B.9	0.579232	0.0793027
WBGene00044057	F18A11.7	F18A11.7	0.579123	0.0793724
WBGene00013154	Y53F4B.7	Y53F4B.7	0.578992	0.0794568
WBGene00022688	math-47	ZK250.5	0.578874	0.0795325
WBGene00014255	ZK1320.5	ZK1320.5	0.578862	0.0795404
WBGene00008063	cylc-2	C41G7.6	0.578815	0.0795708
WBGene00197097	F13B9.9	F13B9.9	0.578773	0.0795978
WBGene00017509	F16B4.7	F16B4.7	0.578727	0.0796271
WBGene00008905	F17B5.1	F17B5.1	0.578707	0.0796402
WBGene00009543	F38E11.6	F38E11.6	0.578399	0.0798385
WBGene00219298	F55H2.8	F55H2.8	0.578256	0.0799304
WBGene00194884	Y48B6A.17	Y48B6A.17	0.578127	0.0800141
WBGene00001696	grd-7	F46H5.6	0.5779	0.0801602
WBGene00020804	T25E4.2	T25E4.2	0.577731	0.0802699
WBGene00017675	F21F3.6	F21F3.6	0.577626	0.0803374
WBGene00195093	Y59E9AL.36	Y59E9AL.36	0.576429	0.0811148
WBGene00019359	0	0	0.576381	0.0811462
WBGene00010810	M01F1.4	M01F1.4	0.576217	0.0812528
WBGene00020386	dach-1	T09H2.1	0.576051	0.0813612
WBGene00236809	ZK993.5	ZK993.5	0.575898	0.0814612
WBGene00196409	K03H9.7	K03H9.7	0.575879	0.0814735
WBGene00011279	asd-1	R74.5	0.575842	0.0814976
WBGene00219701	anr-34	F54F2.12	0.575705	0.0815874
WBGene00004838	sls-2.6	W06D4.7	0.575619	0.0816431
WBGene00006385	taf-4	R119.6	0.575487	0.0817299
WBGene00020415	T10E9.5	T10E9.5	0.575374	0.0818037
WBGene00021479	oac-55	Y39H10A.2	0.575099	0.0819838
WBGene00019381	K04C2.3	K04C2.3	0.575026	0.0820317
WBGene00014773	F56D5.8	F56D5.8	0.575003	0.082047
WBGene00001170	egl-1	F23B12.9	0.5749	0.0821144
WBGene00004818	skr-12	C52D10.6	0.57489	0.0821208
WBGene00010535	K03D7.8	K03D7.8	0.574888	0.0821226
WBGene00008716	F11F1.4	F11F1.4	0.574685	0.082256
WBGene00020843	T27A3.7	T27A3.7	0.574587	0.0823202
WBGene00022545	ZC196.1	ZC196.1	0.574559	0.0823383
WBGene00077439	F55B12.10	F55B12.10	0.574472	0.0823958
WBGene00164974	F46C3.7	F46C3.7	0.573809	0.0828329
WBGene00018234	F40E12.1	F40E12.1	0.573612	0.0829629
WBGene00015567	bath-44	C07D10.2	0.573594	0.0829749
WBGene00019854	R03H10.1	R03H10.1	0.573552	0.0830023
WBGene00021898	Y54G2A.36	Y54G2A.36	0.573232	0.0832142
WBGene00009486	F36G9.7	F36G9.7	0.573215	0.0832251
WBGene00007734	C25G4.7	C25G4.7	0.572999	0.0833688
WBGene00006808	unc-76	C01G10.11	0.5729	0.0834341
WBGene00014166	ZK945.4	ZK945.4	0.572619	0.0836208
WBGene00019123	F59E12.8	F59E12.8	0.57252	0.0836865
WBGene00008681	scrm-4	F11A6.2	0.572484	0.0837102
WBGene00005421	srh-211	D1065.5	0.57228	0.0838458
WBGene00012250	W04E12.5	W04E12.5	0.572102	0.0839644
WBGene00000492	che-13	F59C6.7	0.571823	0.0841505
WBGene00045347	C14A6.9	C14A6.9	0.571694	0.0842367
WBGene00009773	lipl-2	F46B6.8	0.571606	0.0842952
WBGene00077549	F11A6.3	F11A6.3	0.571458	0.0843938
WBGene00010157	oac-34	F56G4.1	0.571419	0.0844201
WBGene00012404	Y6G8.2	Y6G8.2	0.571285	0.0845099
WBGene00008779	F14B4.1	F14B4.1	0.571263	0.084524
WBGene00219322	C33C12.12	C33C12.12	0.57085	0.0848006
WBGene00219672	anr-54	F08B1.7	0.570616	0.0849577
WBGene00195621	F43H9.5	F43H9.5	0.570514	0.0850261
WBGene00201800	C24A8.13	C24A8.13	0.570451	0.0850685
WBGene00021208	Y18H1A.2	Y18H1A.2	0.570394	0.0851069
WBGene00021498	0	0	0.570366	0.0851258
WBGene00018294	atg-18	F41E6.13	0.570105	0.0853007
WBGene00016230	C29G2.2	C29G2.2	0.569818	0.0854943
WBGene00007024	plin-1	W01A8.1	0.569738	0.0855481
WBGene00021382	Y37F4.1	Y37F4.1	0.569709	0.0855674
WBGene00196191	C18C4.12	C18C4.12	0.569607	0.0856364
WBGene00006941	wnk-1	C46C2.1	0.569487	0.0857173
WBGene00010528	K03D3.2	K03D3.2	0.569334	0.0858207
WBGene00044090	srbc-33	C02A12.10	0.569105	0.0859753
WBGene00220118	W03D8.13	W03D8.13	0.568953	0.0860781
WBGene00021453	Y39F10A.2	Y39F10A.2	0.568924	0.086098
WBGene00008809	cyp-13A11	F14F7.2	0.568733	0.0862272
WBGene00011702	srab-18	T11A5.3	0.568732	0.0862276
WBGene00018908	fncm-1	F56A3.1	0.568462	0.0864112
WBGene00017526	F16G10.11	F16G10.11	0.568329	0.0865009
WBGene00044659	fbxa-142	F44G3.12	0.568163	0.0866142
WBGene00050948	Y48B6A.16	Y48B6A.16	0.56811	0.0866502
WBGene00013485	Y69H2.10	Y69H2.10	0.567922	0.0867776
WBGene00005430	srh-220	F47C12.5	0.567921	0.0867782
WBGene00019786	M70.4	M70.4	0.567713	0.08692
WBGene00015742	kxd-1	C13F10.2	0.567592	0.0870022
WBGene00011248	R11D1.10	R11D1.10	0.5674	0.0871333
WBGene00017860	F27C1.13	F27C1.13	0.567363	0.0871586
WBGene00004804	skn-1	T19E7.2	0.567166	0.0872925
WBGene00009754	F46A9.1	F46A9.1	0.567056	0.0873677
WBGene00201920	C33D12.15	C33D12.15	0.567054	0.0873694
WBGene00009201	F28C1.3	F28C1.3	0.566836	0.0875182
WBGene00007273	C03C10.7	C03C10.7	0.566724	0.0875951
WBGene00001806	gur-5	ZK622.2	0.566633	0.0876573
WBGene00009064	F22G12.4	F22G12.4	0.566613	0.0876712
WBGene00012735	sptf-3	Y40B1A.4	0.566586	0.0876891
WBGene00007553	C13G3.1	C13G3.1	0.566527	0.0877295
WBGene00219278	R09A8.9	R09A8.9	0.566456	0.0877782
WBGene00012066	fbxb-116	T26H2.4	0.566389	0.0878244
WBGene00235377	CE7X_3.4	CE7X_3.4	0.566356	0.0878471
WBGene00077704	F12A10.9	F12A10.9	0.56635	0.087851
WBGene00015534	C06E4.5	C06E4.5	0.566334	0.0878621
WBGene00018208	F39G3.3	F39G3.3	0.566323	0.0878694
WBGene00015639	C09E7.5	C09E7.5	0.566262	0.0879115
WBGene00021198	npp-26	Y17G9B.1	0.56623	0.0879333
WBGene00010508	K02E2.7	K02E2.7	0.566209	0.0879477
WBGene00010730	ensa-1	K10C3.2	0.566023	0.0880754
WBGene00009938	F52F12.5	F52F12.5	0.565983	0.0881032
WBGene00219210	Y37H2A.18	Y37H2A.18	0.565964	0.0881161
WBGene00005449	srh-243	F37B4.3	0.5657	0.0882971
WBGene00043056	nfya-2	Y53H1A.5	0.56565	0.0883318
WBGene00009180	nurf-1	F26H11.2	0.565543	0.0884054
WBGene00011264	R13H4.6	R13H4.6	0.565133	0.0886882
WBGene00013440	nrps-1	Y66D12A.14	0.565054	0.0887422
WBGene00012734	wac-1.1	Y40B1A.3	0.565019	0.0887668
WBGene00219983	F58D5.11	F58D5.11	0.564972	0.0887987
WBGene00201419	K08B12.13	K08B12.13	0.564633	0.0890331
WBGene00007320	C05B5.2	C05B5.2	0.564608	0.0890507
WBGene00198669	T20B12.11	T20B12.11	0.564553	0.0890882
WBGene00219437	C50A2.7	C50A2.7	0.564008	0.089466
WBGene00001972	hmg-1.2	F47D12.4	0.563806	0.0896065
WBGene00012477	Y18D10A.4	Y18D10A.4	0.56378	0.0896243
WBGene00008162	C47F8.6	C47F8.6	0.563746	0.0896482
WBGene00021654	Y47G7B.2	Y47G7B.2	0.563662	0.0897062
WBGene00009919	kbrl-1	F52A8.6	0.563453	0.0898513
WBGene00016922	swt-2	C54F6.4	0.563301	0.0899574
WBGene00004049	parp-1	Y71F9AL.18	0.56312	0.0900832
WBGene00219736	linc-20	T25D1.6	0.56306	0.0901251
WBGene00021505	Y41D4A.3	Y41D4A.3	0.562988	0.0901754
WBGene00023505	srz-102	F14F8.13	0.562904	0.0902341
WBGene00005041	sra-15	AH6.16	0.562759	0.0903351
WBGene00077673	B0563.10	B0563.10	0.562652	0.0904099
WBGene00015583	C08A9.3	C08A9.3	0.562567	0.0904691
WBGene00005896	srx-5	Y49C4A.4	0.562551	0.0904803
WBGene00011429	T04C12.7	T04C12.7	0.562437	0.0905597
WBGene00017484	F15E6.3	F15E6.3	0.56206	0.0908234
WBGene00020978	W03B1.9	W03B1.9	0.561999	0.0908662
WBGene00016488	C36C9.5	C36C9.5	0.561971	0.0908857
WBGene00003273	mir-45	ZK930.11	0.56189	0.0909425
WBGene00010017	nhr-282	F54B8.2	0.561795	0.0910094
WBGene00007584	C14C10.1	C14C10.1	0.561747	0.0910429
WBGene00020288	srt-73	T06C10.2	0.561646	0.0911135
WBGene00019063	F58F12.3	F58F12.3	0.561472	0.0912363
WBGene00004040	pld-1	C04G6.3	0.561437	0.0912604
WBGene00021186	Y9D1A.1	Y9D1A.1	0.561398	0.0912883
WBGene00019443	0	0	0.561178	0.0914428
WBGene00009786	F46F2.1	F46F2.1	0.561156	0.0914582
WBGene00004947	sos-1	T28F12.3	0.561049	0.0915338
WBGene00005898	srx-7	C14C6.1	0.561004	0.0915649
WBGene00201991	C07G1.14	C07G1.14	0.560894	0.0916426
WBGene00017930	F29G9.1	F29G9.1	0.560806	0.0917044
WBGene00009245	rict-1	F29C12.3	0.560604	0.0918469
WBGene00008389	D1086.2	D1086.2	0.560599	0.0918506
WBGene00010544	K03H1.9	K03H1.9	0.560437	0.0919646
WBGene00008332	C55A6.3	C55A6.3	0.560319	0.0920482
WBGene00008388	D1086.1	D1086.1	0.560312	0.0920529
WBGene00196710	T21C9.14	T21C9.14	0.560274	0.09208
WBGene00003034	lin-49	F42A9.2	0.560163	0.0921585
WBGene00015330	C02B10.5	C02B10.5	0.560102	0.0922012
WBGene00021474	dot-1.1	Y39G10AR.18	0.559831	0.0923933
WBGene00020036	R12E2.11	R12E2.11	0.559782	0.092428
WBGene00006650	tts-1	F09E10.11	0.559774	0.0924333
WBGene00013578	scav-2	Y76A2B.6	0.559757	0.0924454
WBGene00009978	F53E4.1	F53E4.1	0.559609	0.0925503
WBGene00006235	str-199	Y68A4A.3	0.559267	0.0927933
WBGene00219646	linc-89	C04C3.15	0.559217	0.0928287
WBGene00006523	tam-1	F26G5.9	0.559166	0.0928651
WBGene00015428	C04E7.1	C04E7.1	0.559064	0.092937
WBGene00043065	C55C3.7	C55C3.7	0.559061	0.0929397
WBGene00007358	lact-6	C06A12.5	0.55888	0.093068
WBGene00011696	eea-1	T10G3.5	0.558867	0.0930777
WBGene00022272	Y73E7A.5	Y73E7A.5	0.558821	0.0931102
WBGene00011612	T08D2.7	T08D2.7	0.558782	0.0931378
WBGene00197397	Y67D8C.14	Y67D8C.14	0.558646	0.0932347
WBGene00235335	R02D5.24	R02D5.24	0.55851	0.0933314
WBGene00012954	fbxa-217	Y47H9C.11	0.558494	0.0933428
WBGene00000551	clx-1	C50F7.2	0.558112	0.0936151
WBGene00019657	K11G12.6	K11G12.6	0.557918	0.093754
WBGene00020721	T23B12.6	T23B12.6	0.557875	0.0937847
WBGene00018323	F42A6.1	F42A6.1	0.557221	0.0942527
WBGene00018404	nhr-39	F44A2.4	0.557129	0.094319
WBGene00022002	Y59E9AR.7	Y59E9AR.7	0.557124	0.0943223
WBGene00220081	T22C1.17	T22C1.17	0.557053	0.0943734
WBGene00015866	C16E9.2	C16E9.2	0.556982	0.0944247
WBGene00009964	fip-6	F53B6.9	0.556731	0.0946046
WBGene00020832	T26C12.2	T26C12.2	0.556692	0.0946327
WBGene00016846	C50F7.6	C50F7.6	0.556568	0.0947219
WBGene00003546	nas-28	F42A10.8	0.55654	0.0947422
WBGene00013165	Y53F4B.19	Y53F4B.19	0.556478	0.094787
WBGene00009803	F47B8.2	F47B8.2	0.556417	0.0948303
WBGene00017415	F13A2.6	F13A2.6	0.556071	0.09508
WBGene00006083	str-15	T08G3.1	0.555986	0.0951413
WBGene00021890	Y54G2A.26	Y54G2A.26	0.55576	0.0953044
WBGene00022302	Y76B12C.8	Y76B12C.8	0.555718	0.0953349
WBGene00045075	W04G5.12	W04G5.12	0.555535	0.0954666
WBGene00189931	Y26G10.6	Y26G10.6	0.555521	0.0954768
WBGene00014180	ZK1010.6	ZK1010.6	0.555454	0.0955256
WBGene00015277	C01B7.7	C01B7.7	0.5554	0.0955641
WBGene00045089	C05H8.3	C05H8.3	0.555388	0.095573
WBGene00017025	D1037.1	D1037.1	0.555219	0.0956954
WBGene00010740	K10D3.6	K10D3.6	0.555134	0.0957574
WBGene00219666	linc-31	D1014.12	0.555113	0.0957721
WBGene00195228	Y71A12B.24	Y71A12B.24	0.554849	0.0959638
WBGene00009866	F49C5.3	F49C5.3	0.554696	0.0960745
WBGene00194705	0	0	0.554601	0.0961435
WBGene00021587	clec-76	Y46C8AR.1	0.554496	0.0962198
WBGene00014755	F40F12.8	F40F12.8	0.554233	0.0964113
WBGene00195158	F26F2.11	F26F2.11	0.554093	0.0965131
WBGene00018817	0	0	0.554077	0.0965247
WBGene00200024	Y71A12B.29	Y71A12B.29	0.554025	0.0965623
WBGene00006720	ubc-25	F25H2.8	0.553995	0.0965847
WBGene00010857	M04C9.2	M04C9.2	0.553895	0.0966572
WBGene00020686	T22D1.8	T22D1.8	0.553651	0.0968352
WBGene00018355	ceh-86	F42G2.6	0.553517	0.0969327
WBGene00077653	Y51A2D.23	Y51A2D.23	0.553373	0.0970383
WBGene00219476	D1046.16	D1046.16	0.553239	0.0971363
WBGene00003616	nhr-17	C02B4.2	0.552975	0.097329
WBGene00007027	ssl-1	Y111B2A.22	0.552595	0.0976076
WBGene00194853	Y111B2A.29	Y111B2A.29	0.552563	0.0976307
WBGene00007074	AC8.2	AC8.2	0.552516	0.0976656
WBGene00044692	fbxb-91	F12E12.8	0.552444	0.097718
WBGene00020534	fbxc-49	T16A1.3	0.552424	0.0977329
WBGene00007069	0	0	0.552396	0.0977536
WBGene00077557	F15D3.9	F15D3.9	0.552024	0.0980268
WBGene00016954	C55C3.4	C55C3.4	0.552002	0.0980428
WBGene00006087	str-20	C05E4.2	0.551984	0.0980562
WBGene00008555	F07C6.4	F07C6.4	0.551821	0.0981759
WBGene00012151	VH15N14R.1	VH15N14R.1	0.551715	0.0982539
WBGene00021485	Y40A1A.3	Y40A1A.3	0.551667	0.098289
WBGene00011621	T08G3.13	T08G3.13	0.551603	0.0983364
WBGene00015589	lido-4	C08A9.9	0.551241	0.0986033
WBGene00016041	0	0	0.551152	0.0986692
WBGene00050945	C45B11.7	C45B11.7	0.551142	0.0986765
WBGene00004097	0	0	0.550997	0.0987834
WBGene00045366	Y17D7C.3	Y17D7C.3	0.550992	0.0987869
WBGene00021312	szy-2	Y32H12A.4	0.550947	0.0988205
WBGene00219424	Y54G2A.72	Y54G2A.72	0.550783	0.0989414
WBGene00017054	gstk-2	D2024.7	0.550725	0.0989845
WBGene00019233	ugt-14	H23N18.2	0.550682	0.0990165
WBGene00044042	Y46G5A.37	Y46G5A.37	0.550674	0.0990224
WBGene00020959	0	0	0.550556	0.0991093
WBGene00020564	T19C3.6	T19C3.6	0.550471	0.0991724
WBGene00016494	C37A2.8	C37A2.8	0.550452	0.0991864
WBGene00015918	C17G10.6	C17G10.6	0.550242	0.0993426
WBGene00005602	srj-14	C03G6.3	0.549673	0.0997644
WBGene00018321	sand-1	F41H10.11	0.549641	0.0997884
WBGene00015572	C07G1.6	C07G1.6	0.549427	0.0999481
WBGene00236806	D2024.18	D2024.18	0.549383	0.0999802
WBGene00018086	0	0	0.549366	0.0999934
WBGene00011547	T06G6.5	T06G6.5	0.549282	0.100056
WBGene00012773	srt-48	Y41E3.15	0.549212	0.100108
WBGene00220238	ZK185.9	ZK185.9	0.549108	0.100185
WBGene00012621	Y38H6C.8	Y38H6C.8	0.549051	0.100228
WBGene00235266	Y77E11A.22	Y77E11A.22	0.549049	0.10023
WBGene00012567	Y37H2A.7	Y37H2A.7	0.549	0.100266
WBGene00004101	hgrs-1	C07G1.5	0.548995	0.10027
WBGene00198316	K08E5.12	K08E5.12	0.548962	0.100294
WBGene00016437	C35B1.8	C35B1.8	0.548806	0.100411
WBGene00006702	ubc-3	Y71G12B.15	0.548737	0.100463
WBGene00220033	M18.11	M18.11	0.548504	0.100637
WBGene00044168	M05D6.10	M05D6.10	0.548425	0.100695
WBGene00009021	F21D9.8	F21D9.8	0.548381	0.100728
WBGene00020135	aakg-4	T01B6.3	0.548157	0.100896
WBGene00019305	snap-29	K02D10.5	0.547912	0.101079
WBGene00008447	E01G4.5	E01G4.5	0.54763	0.101291
WBGene00016970	C56E6.2	C56E6.2	0.547597	0.101315
WBGene00006199	str-153	Y9C9A.7	0.547508	0.101382
WBGene00008062	set-32	C41G7.4	0.547274	0.101559
WBGene00017233	lmd-4	F07G11.9	0.547234	0.101589
WBGene00196644	K08H10.15	K08H10.15	0.547077	0.101707
WBGene00016301	fbxc-6	C32B5.8	0.547039	0.101735
WBGene00012432	Y11D7A.8	Y11D7A.8	0.54689	0.101848
WBGene00011146	pde-2	R08D7.6	0.546687	0.102001
WBGene00008183	rin-1	C48G7.3	0.546565	0.102092
WBGene00020481	T13C2.6	T13C2.6	0.546338	0.102263
WBGene00014801	K08E5.1	K08E5.1	0.546047	0.102483
WBGene00022555	btb-12	ZC204.3	0.546016	0.102507
WBGene00009724	F45D3.4	F45D3.4	0.545865	0.102621
WBGene00020007	R11F4.1	R11F4.1	0.545831	0.102647
WBGene00198497	F10G8.12	F10G8.12	0.545796	0.102674
WBGene00001562	lin-66	B0513.1	0.54559	0.102829
WBGene00009423	F35E8.10	F35E8.10	0.545582	0.102835
WBGene00019787	M70.5	M70.5	0.545506	0.102893
WBGene00202499	B0507.15	B0507.15	0.54541	0.102966
WBGene00023429	W08G11.6	W08G11.6	0.545238	0.103096
WBGene00005603	srj-15	Y40B10B.2	0.545206	0.103121
WBGene00002694	let-502	C10H11.9	0.545184	0.103137
WBGene00010411	H25K10.1	H25K10.1	0.545053	0.103237
WBGene00016497	vps-32.2	C37C3.3	0.544943	0.103321
WBGene00200197	W07G1.17	W07G1.17	0.544853	0.103389
WBGene00219985	F58D5.13	F58D5.13	0.544845	0.103395
WBGene00016863	cest-35.2	C52A10.2	0.544825	0.10341
WBGene00017168	F01F1.14	F01F1.14	0.544757	0.103462
WBGene00020957	W02H5.2	W02H5.2	0.544626	0.103562
WBGene00002263	lea-1	K08H10.1	0.544622	0.103565
WBGene00020713	T23B3.5	T23B3.5	0.544345	0.103776
WBGene00007638	C17D12.3	C17D12.3	0.544203	0.103884
WBGene00020737	T23F2.4	T23F2.4	0.544174	0.103906
WBGene00011841	scl-25	T19C9.5	0.544129	0.103941
WBGene00009437	F35G2.3	F35G2.3	0.544052	0.103999
WBGene00219570	linc-82	C46F11.11	0.543916	0.104103
WBGene00022357	kbp-4	Y92C3B.1	0.543668	0.104292
WBGene00220201	Y73B3A.30	Y73B3A.30	0.543535	0.104395
WBGene00015491	C05E4.12	C05E4.12	0.54336	0.104529
WBGene00007472	chil-7	C08H9.13	0.543343	0.104541
WBGene00010004	F53H2.1	F53H2.1	0.543129	0.104706
WBGene00022227	Y73B3B.5	Y73B3B.5	0.543006	0.1048
WBGene00009168	F26F2.3	F26F2.3	0.542796	0.104961
WBGene00007778	C27D8.2	C27D8.2	0.542466	0.105215
WBGene00202501	Y57E12B.10	Y57E12B.10	0.542395	0.105269
WBGene00022547	ZC196.3	ZC196.3	0.542328	0.10532
WBGene00000530	clh-3	E04F6.11	0.54231	0.105334
WBGene00017806	F26A1.8	F26A1.8	0.542127	0.105475
WBGene00017469	F14F9.6	F14F9.6	0.54208	0.105511
WBGene00016334	C33C12.1	C33C12.1	0.541884	0.105663
WBGene00012180	W01D2.3	W01D2.3	0.541842	0.105694
WBGene00010126	F55G11.6	F55G11.6	0.541612	0.105873
WBGene00021204	fbxb-77	Y17G9B.7	0.541508	0.105953
WBGene00018020	0	0	0.541395	0.10604
WBGene00007700	C24H11.2	C24H11.2	0.541255	0.106148
WBGene00012994	Y48C3A.12	Y48C3A.12	0.541208	0.106184
WBGene00019723	fbxc-47	M02B7.1	0.541155	0.106226
WBGene00006791	unc-57	T04D1.3	0.541136	0.10624
WBGene00020170	T02G5.14	T02G5.14	0.540875	0.106442
WBGene00021607	Y46H3C.7	Y46H3C.7	0.540817	0.106487
WBGene00011230	nud-2	R11A5.2	0.54063	0.106632
WBGene00015071	cest-30	B0238.7	0.540607	0.10665
WBGene00077468	rrn-4.5	ZK218.19	0.540462	0.106762
WBGene00200981	F35E12.12	F35E12.12	0.540435	0.106783
WBGene00006126	str-63	C17B7.1	0.540421	0.106794
WBGene00197247	B0495.16	B0495.16	0.540416	0.106798
WBGene00015889	C17C3.3	C17C3.3	0.540411	0.106802
WBGene00021187	Y9D1A.2	Y9D1A.2	0.540331	0.106864
WBGene00003614	nhr-15	F33E11.1	0.54014	0.107013
WBGene00003639	nhr-49	K10C3.6	0.540037	0.107092
WBGene00196376	K02D10.7	K02D10.7	0.540003	0.107119
WBGene00021561	Y45G5AM.9	Y45G5AM.9	0.540002	0.107119
WBGene00020349	T08B2.11	T08B2.11	0.53998	0.107136
WBGene00009788	F46F2.4	F46F2.4	0.539858	0.107231
WBGene00201615	R52.12	R52.12	0.539745	0.10732
WBGene00000737	col-164	T21D9.1	0.539701	0.107354
WBGene00016086	0	0	0.539681	0.107369
WBGene00014109	chpf-1	ZK856.8	0.539676	0.107373
WBGene00016789	djr-1.2	C49G7.11	0.539673	0.107376
WBGene00002095	ins-12	C17C3.19	0.539498	0.107512
WBGene00013246	Y57A10A.1	Y57A10A.1	0.53944	0.107557
WBGene00016670	ilys-3	C45G7.3	0.539325	0.107647
WBGene00200510	F40E3.9	F40E3.9	0.539265	0.107694
WBGene00014316	F08H9.10	F08H9.10	0.539177	0.107763
WBGene00015725	C13A2.9	C13A2.9	0.539072	0.107844
WBGene00001781	gst-33	C02A12.1	0.539005	0.107897
WBGene00005476	srh-270	F37B4.5	0.538948	0.107941
WBGene00021081	pals-33	W08A12.4	0.538915	0.107967
WBGene00017967	ada-2	F32A5.1	0.538881	0.107994
WBGene00008889	F16D3.6	F16D3.6	0.538833	0.108031
WBGene00017396	suex-1	F12A10.7	0.538826	0.108037
WBGene00003472	mtk-1	B0414.7	0.538659	0.108167
WBGene00020964	polq-1	W03A3.2	0.538546	0.108256
WBGene00011658	T09E11.9	T09E11.9	0.538469	0.108316
WBGene00010343	F59F5.4	F59F5.4	0.538454	0.108327
WBGene00007131	pals-26	B0284.1	0.538438	0.10834
WBGene00013744	Y111B2A.27	Y111B2A.27	0.538342	0.108415
WBGene00011584	clec-15	T07D10.4	0.538116	0.108593
WBGene00007992	fipr-24	C37A5.8	0.537992	0.10869
WBGene00002088	ins-5	ZK84.3	0.537971	0.108706
WBGene00010006	F53H2.3	F53H2.3	0.537899	0.108763
WBGene00016956	C55C3.6	C55C3.6	0.53784	0.108809
WBGene00017465	F14F9.2	F14F9.2	0.537839	0.10881
WBGene00012400	Y6E2A.7	Y6E2A.7	0.537344	0.1092
WBGene00011039	R05H5.4	R05H5.4	0.537293	0.109239
WBGene00015488	C05D11.13	C05D11.13	0.537262	0.109264
WBGene00013060	Y51A2A.4	Y51A2A.4	0.537235	0.109285
WBGene00012456	Y17D7C.2	Y17D7C.2	0.537031	0.109446
WBGene00044498	Y59E9AR.10	Y59E9AR.10	0.536972	0.109492
WBGene00011300	R107.5	R107.5	0.536846	0.109592
WBGene00008791	F14D7.4	F14D7.4	0.536738	0.109677
WBGene00004798	sip-1	F43D9.4	0.536648	0.109748
WBGene00020240	T05B4.9	T05B4.9	0.536579	0.109803
WBGene00202209	Y41D4B.31	Y41D4B.31	0.536571	0.109809
WBGene00200735	C26G2.9	C26G2.9	0.536489	0.109874
WBGene00019415	K05F6.4	K05F6.4	0.536331	0.109998
WBGene00014047	clec-61	ZK666.7	0.536246	0.110065
WBGene00189961	Y54G2A.57	Y54G2A.57	0.53621	0.110094
WBGene00016177	C28C12.1	C28C12.1	0.535919	0.110324
WBGene00023407	cex-1	F56D1.6	0.53562	0.110561
WBGene00219205	R03D7.15	R03D7.15	0.535533	0.110631
WBGene00018511	F46F11.8	F46F11.8	0.535414	0.110725
WBGene00009975	F53C11.5	F53C11.5	0.535176	0.110914
WBGene00021987	fbxa-40	Y59E1A.1	0.535005	0.11105
WBGene00011849	T19H5.4	T19H5.4	0.534885	0.111146
WBGene00185075	0	0	0.534754	0.11125
WBGene00012067	sqst-3	T26H2.5	0.534686	0.111304
WBGene00006165	str-114	F59B1.1	0.53464	0.11134
WBGene00015978	C18F10.7	C18F10.7	0.534121	0.111754
WBGene00044492	Y54G2A.49	Y54G2A.49	0.534115	0.111759
WBGene00017295	F09E10.5	F09E10.5	0.533974	0.111872
WBGene00201207	Y71H9A.9	Y71H9A.9	0.533712	0.112081
WBGene00020472	lips-11	T13B5.5	0.533704	0.112088
WBGene00015041	cyp-34A6	B0213.11	0.533627	0.11215
WBGene00206423	Y41C4A.29	Y41C4A.29	0.533529	0.112228
WBGene00235373	Y24D9A.14	Y24D9A.14	0.533287	0.112422
WBGene00007452	C08F11.3	C08F11.3	0.53305	0.112612
WBGene00044180	C47E8.11	C47E8.11	0.533026	0.112632
WBGene00007218	C01A2.6	C01A2.6	0.532964	0.112681
WBGene00015694	ugt-27	C10H11.5	0.532961	0.112683
WBGene00014698	C37A5.3	C37A5.3	0.532884	0.112745
WBGene00195235	C47E8.12	C47E8.12	0.532878	0.11275
WBGene00013545	Y75B8A.8	Y75B8A.8	0.532876	0.112752
WBGene00008850	F15B9.6	F15B9.6	0.532825	0.112793
WBGene00009893	F49E11.7	F49E11.7	0.53278	0.112829
WBGene00016904	0	00:00:00	0.532734	0.112866
WBGene00014301	DY3.t2	DY3.t2	0.53271	0.112885
WBGene00202391	C34H3.23	C34H3.23	0.532274	0.113235
WBGene00010062	lipl-1	F54F3.3	0.532244	0.11326
WBGene00001860	him-1	F28B3.7	0.532192	0.113302
WBGene00235380	C24D10.49	C24D10.49	0.532185	0.113308
WBGene00011231	R11A5.3	R11A5.3	0.532071	0.1134
WBGene00268199	C45H4.21	C45H4.21	0.532055	0.113412
WBGene00021456	rfip-2	Y39F10B.1	0.531999	0.113457
WBGene00016315	C32D5.7	C32D5.7	0.531994	0.113462
WBGene00009614	F41D3.9	F41D3.9	0.531746	0.113662
WBGene00235324	F10G2.10	F10G2.10	0.531669	0.113724
WBGene00011040	arv-1	R05H5.5	0.531556	0.113815
WBGene00021442	Y39A3CL.4	Y39A3CL.4	0.531552	0.113818
WBGene00020252	T05C1.5	T05C1.5	0.531451	0.1139
WBGene00249826	F42A9.18	F42A9.18	0.531444	0.113906
WBGene00045162	F25H2.15	F25H2.15	0.531168	0.114129
WBGene00200434	Y56A3A.39	Y56A3A.39	0.531074	0.114205
WBGene00000459	ceh-38	F22D3.1	0.530905	0.114341
WBGene00003770	nlp-32	F30H5.2	0.530891	0.114353
WBGene00194768	Y50E8A.19	Y50E8A.19	0.530852	0.114385
WBGene00005556	sri-44	K07E8.12	0.530794	0.114432
WBGene00013640	Y105C5A.17	Y105C5A.17	0.530758	0.114461
WBGene00200388	R05G6.18	R05G6.18	0.53067	0.114532
WBGene00016239	C30A5.4	C30A5.4	0.530619	0.114574
WBGene00015757	C14C6.3	C14C6.3	0.530604	0.114586
WBGene00009728	sdz-19	F45E6.6	0.53056	0.114622
WBGene00206362	B0041.11	B0041.11	0.530539	0.114639
WBGene00017673	icmt-1	F21F3.3	0.530344	0.114797
WBGene00018872	F55C12.5	F55C12.5	0.530216	0.114901
WBGene00021884	Y54G2A.19	Y54G2A.19	0.530118	0.11498
WBGene00020063	R13D11.10	R13D11.10	0.53004	0.115044
WBGene00077523	C23H5.12	C23H5.12	0.530033	0.115049
WBGene00016369	C33G8.13	C33G8.13	0.530026	0.115055
WBGene00044563	T26C11.8	T26C11.8	0.529893	0.115163
WBGene00012700	Y39B6A.42	Y39B6A.42	0.52973	0.115296
WBGene00219722	linc-154	T01B6.11	0.529624	0.115382
WBGene00002717	let-526	C01G8.9	0.529546	0.115446
WBGene00200957	T02G6.12	T02G6.12	0.529156	0.115764
WBGene00011052	arrd-11	R06B9.1	0.528952	0.11593
WBGene00194993	T27E4.11	T27E4.11	0.528898	0.115975
WBGene00050930	T08G5.13	T08G5.13	0.528873	0.115995
WBGene00050915	Y6E2A.10	Y6E2A.10	0.528843	0.11602
WBGene00020094	wip-1	R144.4	0.528764	0.116084
WBGene00219796	C03D6.9	C03D6.9	0.528652	0.116176
WBGene00007286	C04A11.2	C04A11.2	0.528649	0.116178
WBGene00021942	madf-1	Y55F3BR.5	0.528574	0.11624
WBGene00200747	F52B10.19	F52B10.19	0.528485	0.116313
WBGene00013975	ZK455.5	ZK455.5	0.528474	0.116322
WBGene00006237	str-204	F10D2.1	0.52847	0.116325
WBGene00013596	nyn-2	Y87G2A.7	0.528448	0.116343
WBGene00016305	fbxc-57	C32B5.12	0.528276	0.116484
WBGene00019903	R05G9.1	R05G9.1	0.528181	0.116562
WBGene00019450	K06H6.2	K06H6.2	0.528044	0.116674
WBGene00008636	F10A3.11	F10A3.11	0.52793	0.116768
WBGene00022039	Y65B4BL.7	Y65B4BL.7	0.527876	0.116812
WBGene00007758	C27A7.8	C27A7.8	0.527795	0.116879
WBGene00044268	T27E7.10	T27E7.10	0.527758	0.116909
WBGene00021279	Y23H5B.8	Y23H5B.8	0.527718	0.116942
WBGene00005900	srx-9	R13D7.6	0.527594	0.117044
WBGene00010818	srt-21	M01G12.3	0.527408	0.117196
WBGene00022692	0	0	0.527362	0.117234
WBGene00022011	Y59H11AR.3	Y59H11AR.3	0.527073	0.117472
WBGene00016832	sre-49	C50E10.9	0.526891	0.117622
WBGene00000898	daf-2	Y55D5A.5	0.52689	0.117623
WBGene00022638	scl-27	ZK6.3	0.526887	0.117626
WBGene00012521	Y32B12B.1	Y32B12B.1	0.526836	0.117668
WBGene00189956	Y34F4.6	Y34F4.6	0.526786	0.117709
WBGene00009424	F35E8.13	F35E8.13	0.526757	0.117733
WBGene00013069	Y51A2B.5	Y51A2B.5	0.526676	0.1178
WBGene00006270	str-243	K02H11.7	0.526606	0.117858
WBGene00018228	F40C5.1	F40C5.1	0.526255	0.118147
WBGene00220042	R11E3.18	R11E3.18	0.526203	0.118191
WBGene00014615	Y116F11A.4	Y116F11A.4	0.526195	0.118197
WBGene00044576	0	0	0.526003	0.118356
WBGene00008193	C49C3.3	C49C3.3	0.525653	0.118647
WBGene00000793	crh-1	Y41C4A.4	0.525609	0.118683
WBGene00220041	R11A5.8	R11A5.8	0.525563	0.118721
WBGene00012937	Y47D3A.31	Y47D3A.31	0.525559	0.118724
WBGene00015067	cest-35.1	B0238.1	0.52554	0.11874
WBGene00013437	Y66D12A.11	Y66D12A.11	0.525466	0.118802
WBGene00220114	W02H5.17	W02H5.17	0.525408	0.11885
WBGene00020011	R11G1.2	R11G1.2	0.524788	0.119365
WBGene00017488	dct-7	F15E6.8	0.524691	0.119445
WBGene00002120	ins-37	F08G2.6	0.524674	0.119459
WBGene00021553	tyr-5	Y44E3B.2	0.524578	0.119539
WBGene00015044	cyp-34A9	B0213.15	0.52453	0.11958
WBGene00014005	ZK593.9	ZK593.9	0.52449	0.119613
WBGene00019266	H35N09.2	H35N09.2	0.524465	0.119633
WBGene00004751	sea-2	K10G6.3	0.524435	0.119659
WBGene00012899	Y46G5A.7	Y46G5A.7	0.524423	0.119669
WBGene00016666	C45E5.3	C45E5.3	0.524313	0.119761
WBGene00004778	ser-3	K02F2.6	0.524193	0.119861
WBGene00002276	lem-3	F42H11.2	0.524157	0.119891
WBGene00020637	fbxa-7	T20H9.1	0.524146	0.1199
WBGene00015908	C17F3.3	C17F3.3	0.524106	0.119933
WBGene00018529	F47B3.5	F47B3.5	0.524099	0.119939
WBGene00011596	T07G12.5	T07G12.5	0.523992	0.120028
WBGene00013789	Y116A8C.9	Y116A8C.9	0.52399	0.12003
WBGene00023104	K10F12.8	K10F12.8	0.523904	0.120102
WBGene00006751	unc-11	C32E8.10	0.523809	0.120181
WBGene00011414	T04A8.13	T04A8.13	0.523674	0.120294
WBGene00006158	str-103	F44G3.1	0.523618	0.120341
WBGene00015073	B0238.9	B0238.9	0.523472	0.120463
WBGene00022550	droe-8	ZC196.6	0.523369	0.120549
WBGene00022542	ZC190.8	ZC190.8	0.523305	0.120603
WBGene00016967	0	0	0.5233	0.120607
WBGene00009643	F42G4.6	F42G4.6	0.523087	0.120786
WBGene00012164	W01A8.2	W01A8.2	0.523031	0.120832
WBGene00020031	suco-1	R12E2.2	0.523031	0.120833
WBGene00045398	Y71F9AM.8	Y71F9AM.8	0.522837	0.120996
WBGene00007081	AH6.3	AH6.3	0.522768	0.121053
WBGene00006961	xnp-1	B0041.7	0.522751	0.121067
WBGene00077682	F58B4.7	F58B4.7	0.522721	0.121093
WBGene00021833	Y54E10A.13	Y54E10A.13	0.522527	0.121256
WBGene00006375	syp-1	F26D2.2	0.522363	0.121393
WBGene00018034	sek-5	F35C8.1	0.522311	0.121437
WBGene00219585	linc-170	F26F2.14	0.522288	0.121456
WBGene00019976	fbxa-195	R09B5.1	0.522282	0.121462
WBGene00018795	F54C4.4	F54C4.4	0.522256	0.121483
WBGene00007858	C31H5.7	C31H5.7	0.522235	0.121501
WBGene00012868	tbc-9	Y45F10A.6	0.522164	0.121561
WBGene00014218	ZK1098.1	ZK1098.1	0.522154	0.12157
WBGene00014043	clec-58	ZK666.3	0.52196	0.121733
WBGene00001118	dyf-2	ZK520.3	0.521897	0.121786
WBGene00197378	T22A3.11	T22A3.11	0.52186	0.121817
WBGene00014904	Y49E10.26	Y49E10.26	0.521792	0.121874
WBGene00002205	kin-23	W04G5.6	0.521764	0.121898
WBGene00011021	R05A10.4	R05A10.4	0.521699	0.121952
WBGene00005161	srg-3	C18F10.6	0.521651	0.121993
WBGene00020641	fbxa-68	T20H9.5	0.521611	0.122027
WBGene00219267	mir-5548	K09F6.12	0.521534	0.122092
WBGene00019472	cyp-35B1	K07C6.4	0.521124	0.122439
WBGene00019449	K06H6.1	K06H6.1	0.52101	0.122535
WBGene00015305	C01G5.3	C01G5.3	0.520972	0.122567
WBGene00016699	del-7	C46A5.2	0.520839	0.122679
WBGene00008015	fbxa-174	C38D9.7	0.520739	0.122764
WBGene00003025	lin-40	T27C4.4	0.520611	0.122873
WBGene00022377	gpx-4	Y94H6A.4	0.520451	0.123008
WBGene00018506	F46F5.15	F46F5.15	0.5204	0.123052
WBGene00195149	F26H11.8	F26H11.8	0.520257	0.123173
WBGene00021152	mgl-3	Y4C6A.2	0.520036	0.123361
WBGene00015194	trul-1	B0432.13	0.520006	0.123386
WBGene00000564	cnk-1	R01H10.8	0.519945	0.123437
WBGene00020271	T05H4.8	T05H4.8	0.519877	0.123496
WBGene00022206	Y73B3A.4	Y73B3A.4	0.519812	0.123551
WBGene00012637	Y38H8A.3	Y38H8A.3	0.519793	0.123567
WBGene00044912	H38K22.7	H38K22.7	0.519695	0.12365
WBGene00019948	R08C7.4	R08C7.4	0.519659	0.123681
WBGene00000682	col-108	Y41D4A.2	0.519077	0.124176
WBGene00235342	Y69A2AR.50	Y69A2AR.50	0.519038	0.12421
WBGene00008301	pals-39	C54D10.7	0.518967	0.124271
WBGene00007066	3R5.2	3R5.2	0.51892	0.12431
WBGene00007082	acs-10	AH10.1	0.518895	0.124332
WBGene00010371	H06O01.4	H06O01.4	0.518841	0.124378
WBGene00016987	CC8.2	CC8.2	0.51882	0.124396
WBGene00219719	linc-57	R13A5.17	0.518806	0.124408
WBGene00008545	F07A11.1	F07A11.1	0.518734	0.12447
WBGene00022670	ZK177.2	ZK177.2	0.518614	0.124572
WBGene00010691	K08H2.4	K08H2.4	0.518506	0.124664
WBGene00194892	dsb-2	F26H11.6	0.518368	0.124783
WBGene00019755	M03E7.3	M03E7.3	0.518145	0.124973
WBGene00012412	Y7A5A.6	Y7A5A.6	0.518132	0.124984
WBGene00004782	set-2	C26E6.9	0.518132	0.124985
WBGene00045060	F55B11.7	F55B11.7	0.518106	0.125007
WBGene00197047	B0334.17	B0334.17	0.518091	0.12502
WBGene00011465	T05B9.2	T05B9.2	0.518031	0.125071
WBGene00020640	fbxa-73	T20H9.4	0.517979	0.125116
WBGene00015765	C14C11.1	C14C11.1	0.517964	0.125128
WBGene00021678	Y48G1C.5	Y48G1C.5	0.517947	0.125143
WBGene00014158	ZK938.1	ZK938.1	0.517915	0.12517
WBGene00016737	miro-2	C47C12.4	0.5179	0.125183
WBGene00020241	T05B4.10	T05B4.10	0.517805	0.125265
WBGene00044900	cnc-11	R09B5.13	0.517652	0.125396
WBGene00015760	C14C6.6	C14C6.6	0.517626	0.125418
WBGene00021183	Y9C9A.16	Y9C9A.16	0.517606	0.125436
WBGene00021818	Y53G8B.2	Y53G8B.2	0.517591	0.125448
WBGene00044810	Y37E3.19	Y37E3.19	0.517509	0.125518
WBGene00012288	sre-32	W05H5.7	0.517385	0.125625
WBGene00197930	T06H11.11	T06H11.11	0.517233	0.125755
WBGene00022546	ZC196.2	ZC196.2	0.517181	0.1258
WBGene00010640	K07F5.16	K07F5.16	0.51718	0.125801
WBGene00021366	Y37E11AM.2	Y37E11AM.2	0.517036	0.125925
WBGene00000821	csp-3	Y47H9C.6	0.517014	0.125944
WBGene00000001	aap-1	Y110A7A.10	0.516888	0.126053
WBGene00016170	tmem-131	C27F2.8	0.516837	0.126096
WBGene00015042	cyp-34A7	B0213.12	0.51682	0.126111
WBGene00009892	scl-11	F49E11.6	0.516747	0.126174
WBGene00012655	Y39A1A.17	Y39A1A.17	0.516714	0.126202
WBGene00021385	Y37F4.4	Y37F4.4	0.516585	0.126313
WBGene00011933	oac-47	T22H2.2	0.516405	0.126469
WBGene00050916	F55F10.3	F55F10.3	0.516316	0.126546
WBGene00012778	Y42A5A.3	Y42A5A.3	0.516289	0.126569
WBGene00016606	exoc-7	C43E11.8	0.516271	0.126584
WBGene00044464	Y77E11A.16	Y77E11A.16	0.516249	0.126603
WBGene00017355	F10E9.3	F10E9.3	0.5162	0.126645
WBGene00010891	M18.6	M18.6	0.516023	0.126798
WBGene00020308	T07D3.5	T07D3.5	0.515898	0.126906
WBGene00219324	F47B8.18	F47B8.18	0.515807	0.126985
WBGene00021337	Y34F4.2	Y34F4.2	0.51572	0.12706
WBGene00011749	ssp-36	T13F2.12	0.515694	0.127083
WBGene00021165	Y5H2B.3	Y5H2B.3	0.51568	0.127095
WBGene00007602	C15C6.3	C15C6.3	0.515449	0.127295
WBGene00004931	sod-2	F10D11.1	0.515398	0.127339
WBGene00015700	asp-9	C11D2.2	0.515323	0.127404
WBGene00019070	F58H7.5	F58H7.5	0.515237	0.127479
WBGene00020773	T24E12.3	T24E12.3	0.515202	0.127509
WBGene00017128	E04F6.9	E04F6.9	0.514981	0.127701
WBGene00015861	C16D9.6	C16D9.6	0.514918	0.127755
WBGene00023276	F25B4.3	F25B4.3	0.514844	0.12782
WBGene00220189	Y65B4A.11	Y65B4A.11	0.514762	0.127891
WBGene00195209	C07B5.8	C07B5.8	0.514731	0.127918
WBGene00001667	gpa-5	F53B1.7	0.514665	0.127975
WBGene00015691	viln-1	C10H11.1	0.514649	0.127989
WBGene00007761	rad-26	C27B7.4	0.514555	0.128071
WBGene00000640	col-64	F52F12.2	0.514483	0.128134
WBGene00021303	Y32G9A.5	Y32G9A.5	0.514282	0.128308
WBGene00044420	C50D2.10	C50D2.10	0.514271	0.128318
WBGene00013658	Y105C5B.19	Y105C5B.19	0.514167	0.128409
WBGene00086568	Y2H9A.6	Y2H9A.6	0.514143	0.12843
WBGene00019331	dos-3	K02F3.8	0.513908	0.128634
WBGene00206422	T26G10.9	T26G10.9	0.513869	0.128668
WBGene00006262	str-231	C06C6.3	0.513748	0.128774
WBGene00043952	ZC404.2	ZC404.2	0.513717	0.128801
WBGene00022008	Y59H11AM.4	Y59H11AM.4	0.513703	0.128813
WBGene00021091	W08F4.1	W08F4.1	0.513684	0.128829
WBGene00016566	eri-7	C41D11.7	0.513577	0.128923
WBGene00011344	T01G9.2	T01G9.2	0.513533	0.128961
WBGene00010614	cri-1	K07A1.7	0.51349	0.128999
WBGene00197912	C25F6.16	C25F6.16	0.513459	0.129026
WBGene00003961	pct-1	C07G1.3	0.513409	0.12907
WBGene00200328	T10A3.4	T10A3.4	0.513366	0.129107
WBGene00044224	F17C8.8	F17C8.8	0.513335	0.129134
WBGene00015785	C15B12.3	C15B12.3	0.51315	0.129296
WBGene00009820	F47B10.9	F47B10.9	0.513145	0.1293
WBGene00014934	Y60A3A.17	Y60A3A.17	0.513125	0.129318
WBGene00021291	clec-121	Y25C1A.4	0.513104	0.129336
WBGene00219768	linc-160	Y73C8B.8	0.513064	0.129371
WBGene00019248	H27M09.5	H27M09.5	0.51306	0.129375
WBGene00008295	nlp-39	C54C8.9	0.513034	0.129398
WBGene00013033	Y49E10.10	Y49E10.10	0.512997	0.12943
WBGene00002013	hsp-12.6	F38E11.2	0.512962	0.12946
WBGene00010910	M106.2	M106.2	0.512954	0.129467
WBGene00003221	mes-3	F54C1.3	0.512842	0.129565
WBGene00197127	T05B11.9	T05B11.9	0.512813	0.129591
WBGene00014851	W01G7.2	W01G7.2	0.512587	0.129789
WBGene00013801	Y116A8C.24	Y116A8C.24	0.512534	0.129835
WBGene00013882	msa-1	ZC410.5	0.512399	0.129954
WBGene00021092	fbxb-34	W08F4.2	0.512318	0.130025
WBGene00012537	Y37A1B.4	Y37A1B.4	0.512294	0.130046
WBGene00017397	F12A10.8	F12A10.8	0.512176	0.13015
WBGene00009801	ipla-2	F47A4.5	0.512167	0.130157
WBGene00018819	rog-1	F54D12.6	0.512141	0.13018
WBGene00195730	F54C9.15	F54C9.15	0.512099	0.130217
WBGene00012117	T28B11.1	T28B11.1	0.51197	0.130331
WBGene00008958	F19H6.3	F19H6.3	0.511909	0.130384
WBGene00012886	Y45F10D.6	Y45F10D.6	0.511823	0.13046
WBGene00194711	D2062.13	D2062.13	0.511671	0.130594
WBGene00219949	F44E5.16	F44E5.16	0.511627	0.130632
WBGene00011004	R04B5.6	R04B5.6	0.511572	0.13068
WBGene00010243	F58D5.3	F58D5.3	0.51157	0.130682
WBGene00006150	str-92	F59A1.3	0.511547	0.130702
WBGene00004962	spe-8	F53G12.6	0.511503	0.130741
WBGene00001960	hlh-16	DY3.3	0.511496	0.130748
WBGene00044461	Y18H1A.14	Y18H1A.14	0.511433	0.130803
WBGene00010523	K03B8.4	K03B8.4	0.511316	0.130906
WBGene00005387	srh-171	Y60A3A.5	0.511311	0.130911
WBGene00001483	fog-3	C03C11.2	0.511181	0.131025
WBGene00019362	cdk-2	K03E5.3	0.511099	0.131097
WBGene00019675	K12D9.1	K12D9.1	0.511017	0.13117
WBGene00021809	Y53G8AR.1	Y53G8AR.1	0.510824	0.13134
WBGene00021011	W03G1.5	W03G1.5	0.510699	0.13145
WBGene00006127	str-64	T28A11.1	0.510639	0.131504
WBGene00014983	ZK228.t1	ZK228.t1	0.510622	0.131518
WBGene00004178	prg-1	D2030.6	0.510458	0.131663
WBGene00008170	C48B4.7	C48B4.7	0.510277	0.131823
WBGene00020596	oga-1	T20B5.3	0.510007	0.132063
WBGene00013087	Y51B9A.5	Y51B9A.5	0.510004	0.132065
WBGene00019338	K02F6.4	K02F6.4	0.509954	0.132109
WBGene00197888	F16D3.8	F16D3.8	0.509938	0.132124
WBGene00012398	Y6E2A.4	Y6E2A.4	0.509666	0.132365
WBGene00022409	srt-53	Y97E10B.10	0.509652	0.132377
WBGene00045302	fbxc-30	R07C3.15	0.509403	0.132598
WBGene00019341	K02F6.7	K02F6.7	0.509396	0.132604
WBGene00019159	H05C05.3	H05C05.3	0.509284	0.132704
WBGene00018596	F48C1.3	F48C1.3	0.509275	0.132712
WBGene00016097	C25E10.8	C25E10.8	0.509253	0.132732
WBGene00017259	F08F1.9	F08F1.9	0.509093	0.132874
WBGene00220117	W03B1.17	W03B1.17	0.50908	0.132885
WBGene00015879	C17B7.5	C17B7.5	0.508937	0.133013
WBGene00011935	scrm-1	T22H2.5	0.508693	0.13323
WBGene00022015	Y61A9LA.3	Y61A9LA.3	0.508413	0.133479
WBGene00015164	ykt-6	B0361.10	0.508303	0.133578
WBGene00201941	C37E2.9	C37E2.9	0.508168	0.133699
WBGene00016686	cyp-33C1	C45H4.2	0.508126	0.133736
WBGene00005427	srh-217	Y113G7B.2	0.508036	0.133816
WBGene00015406	C03H5.4	C03H5.4	0.507983	0.133864
WBGene00005073	srb-8	F37C12.15	0.507883	0.133953
WBGene00000108	alh-2	K04F1.15	0.507881	0.133955
WBGene00023507	srz-26	F31E9.7	0.507848	0.133984
WBGene00044763	ZK688.12	ZK688.12	0.507837	0.133994
WBGene00018186	F38E9.4	F38E9.4	0.507571	0.134232
WBGene00015126	B0303.4	B0303.4	0.507526	0.134272
WBGene00019012	F57C9.6	F57C9.6	0.507463	0.134329
WBGene00022308	Y77E11A.3	Y77E11A.3	0.507273	0.134499
WBGene00008433	44257	D2089.2	0.507175	0.134587
WBGene00022808	ZK697.8	ZK697.8	0.507166	0.134595
WBGene00015435	C04E12.5	C04E12.5	0.507126	0.134631
WBGene00016628	slc-36.5	C44B7.6	0.506858	0.134871
WBGene00019020	F57H12.5	F57H12.5	0.506672	0.135038
WBGene00005005	spp-20	K04A8.8	0.506666	0.135044
WBGene00009378	F34H10.1	F34H10.1	0.506657	0.135051
WBGene00019072	fbxc-8	F58H7.7	0.506642	0.135065
WBGene00000690	col-116	F17E9.1	0.50658	0.135121
WBGene00003476	mtm-3	T24A11.1	0.506515	0.135179
WBGene00021906	Y55B1AR.2	Y55B1AR.2	0.506489	0.135203
WBGene00004932	sod-3	C08A9.1	0.506422	0.135263
WBGene00220163	Y47D3A.35	Y47D3A.35	0.506395	0.135287
WBGene00219840	C29F9.15	C29F9.15	0.506354	0.135324
WBGene00197335	C05D2.14	C05D2.14	0.506247	0.135421
WBGene00012600	Y38E10A.22	Y38E10A.22	0.506239	0.135427
WBGene00044414	C06A5.12	C06A5.12	0.506161	0.135498
WBGene00011200	R10E4.3	R10E4.3	0.506096	0.135556
WBGene00018816	F54D12.2	F54D12.2	0.506094	0.135558
WBGene00045188	B0284.5	B0284.5	0.505959	0.13568
WBGene00019431	K06A5.3	K06A5.3	0.505846	0.135782
WBGene00005212	srg-55	W09D12.2	0.50584	0.135787
WBGene00045338	M01B2.13	M01B2.13	0.505772	0.135848
WBGene00044003	Y41E3.18	Y41E3.18	0.505766	0.135854
WBGene00011920	T22C1.11	T22C1.11	0.505685	0.135926
WBGene00199687	C50E10.13	C50E10.13	0.505681	0.13593
WBGene00045099	Y67A10A.13	Y67A10A.13	0.505496	0.136097
WBGene00044471	F56D6.9	F56D6.9	0.50547	0.136121
WBGene00009868	F49C5.5	F49C5.5	0.505452	0.136137
WBGene00003769	nlp-31	B0213.6	0.505309	0.136266
WBGene00007613	C15H11.1	C15H11.1	0.505296	0.136277
WBGene00004084	pph-2	C29E6.3	0.505284	0.136289
WBGene00077573	T08G5.15	T08G5.15	0.50526	0.13631
WBGene00015758	nhr-155	C14C6.4	0.505102	0.136453
WBGene00077498	R07B5.10	R07B5.10	0.505087	0.136467
WBGene00007370	str-264	C06B8.4	0.505071	0.136481
WBGene00018602	F48D6.4	F48D6.4	0.505067	0.136484
WBGene00009314	F32B4.4	F32B4.4	0.504891	0.136644
WBGene00017699	flcn-1	F22D3.2	0.504799	0.136727
WBGene00015250	B0546.3	B0546.3	0.504691	0.136825
WBGene00009233	F28H6.4	F28H6.4	0.504502	0.136996
WBGene00018957	F56C11.5	F56C11.5	0.504472	0.137023
WBGene00008503	F01G4.4	F01G4.4	0.504442	0.13705
WBGene00013810	Y116A8C.37	Y116A8C.37	0.504259	0.137216
WBGene00012139	T28F4.4	T28F4.4	0.504218	0.137253
WBGene00077689	Y105E8A.34	Y105E8A.34	0.504006	0.137445
WBGene00016461	C35E7.9	C35E7.9	0.503723	0.137703
WBGene00009143	F26A3.5	F26A3.5	0.503583	0.137831
WBGene00202504	Y32B12B.8	Y32B12B.8	0.503557	0.137854
WBGene00012644	rabx-5	Y39A1A.5	0.503435	0.137965
WBGene00010219	F57G9.3	F57G9.3	0.503308	0.13808
WBGene00006940	wee-1.3	Y53C12A.1	0.503262	0.138123
WBGene00007929	dmd-10	C34D1.1	0.503253	0.13813
WBGene00002981	lgg-2	ZK593.6	0.503253	0.138131
WBGene00016610	paqr-1	C43G2.1	0.503201	0.138178
WBGene00016076	C24H12.7	C24H12.7	0.503171	0.138206
WBGene00004296	rad-50	T04H1.4	0.503119	0.138252
WBGene00022185	Y71H2AM.20	Y71H2AM.20	0.502784	0.138558
WBGene00201788	T28D6.15	T28D6.15	0.502617	0.138711
WBGene00019260	H34I24.1	H34I24.1	0.502602	0.138725
WBGene00009114	F25D7.5	F25D7.5	0.502583	0.138742
WBGene00011274	R53.5	R53.5	0.502573	0.138751
WBGene00020946	W02D7.11	W02D7.11	0.502547	0.138775
WBGene00005189	srg-32	T21C9.7	0.502334	0.13897
WBGene00000168	apx-1	K08D9.3	0.50225	0.139046
WBGene00012498	Y24F12A.3	Y24F12A.3	0.502238	0.139057
WBGene00013706	Y106G6E.2	Y106G6E.2	0.502232	0.139062
WBGene00011046	R05H10.7	R05H10.7	0.502192	0.139099
WBGene00017390	F12A10.1	F12A10.1	0.502108	0.139176
WBGene00199205	C04G6.14	C04G6.14	0.502099	0.139184
WBGene00001842	her-1	ZK287.8	0.50209	0.139193
WBGene00016745	C48B6.9	C48B6.9	0.501988	0.139286
WBGene00013452	Y67A10A.3	Y67A10A.3	0.501929	0.13934
WBGene00009367	F33H2.3	F33H2.3	0.501915	0.139353
WBGene00012971	0	0	0.501908	0.139359
WBGene00023187	Y67D8C.12	Y67D8C.12	0.501882	0.139383
WBGene00200037	T21G5.9	T21G5.9	0.501668	0.139579
WBGene00200648	T21G5.10	T21G5.10	0.501668	0.139579
WBGene00019189	H11L12.1	H11L12.1	0.501347	0.139873
WBGene00019719	M01H9.3	M01H9.3	0.501292	0.139924
WBGene00011172	R09E10.2	R09E10.2	0.501265	0.139949
WBGene00219679	anr-22	F21H12.10	0.501226	0.139984
WBGene00004240	puf-4	M4.2	0.501116	0.140086
WBGene00021530	Y41G9A.6	Y41G9A.6	0.501107	0.140094
WBGene00044502	C46G7.5	C46G7.5	0.500982	0.140209
WBGene00020660	T21G5.2	T21G5.2	0.500982	0.140209
WBGene00009592	F40F12.3	F40F12.3	0.500904	0.140281
WBGene00018856	F55A4.4	F55A4.4	0.500896	0.140288
WBGene00007989	fipr-22	C37A5.2	0.500856	0.140324
WBGene00043743	Y59E9AL.2	Y59E9AL.2	0.500631	0.140532
WBGene00004795	sid-1	C04F5.1	0.500533	0.140621
WBGene00007063	2L52.1	2L52.1	0.500429	0.140717
WBGene00003096	lys-7	C02A12.4	0.500426	0.14072
WBGene00009605	F40G12.10	F40G12.10	0.500401	0.140744
WBGene00003917	par-2	F58B6.3	0.500389	0.140754
WBGene00008537	F02H6.4	F02H6.4	0.500292	0.140844
WBGene00005106	srd-28	M01B2.2	0.500188	0.14094
WBGene00021525	cpg-24	Y41D4B.26	0.500154	0.140971
WBGene00020970	W03A5.6	W03A5.6	0.500094	0.141026
WBGene00018255	F40H6.5	F40H6.5	0.500088	0.141032
WBGene00008405	ttll-12	D2013.9	0.50001	0.141104
WBGene00014163	rnh-1.2	ZK938.7	0.499965	0.141146
WBGene00200968	B0001.12	B0001.12	0.49992	0.141187
WBGene00018233	F40E3.6	F40E3.6	0.499843	0.141258
WBGene00014673	C08H9.9	C08H9.9	0.499836	0.141265
WBGene00010596	K06A4.6	K06A4.6	0.4998	0.141298
WBGene00219765	linc-165	Y69F12A.4	0.499794	0.141304
WBGene00009016	F21D9.2	F21D9.2	0.499772	0.141324
WBGene00199274	Y54G2A.64	Y54G2A.64	0.499681	0.141408
WBGene00206460	F56H9.9	F56H9.9	0.499635	0.141451
WBGene00195486	ZC308.5	ZC308.5	0.499622	0.141462
WBGene00220123	W06H8.16	W06H8.16	0.499546	0.141533
WBGene00199725	Y47D3B.19	Y47D3B.19	0.499517	0.141559
WBGene00044560	C36C9.6	C36C9.6	0.499512	0.141564
WBGene00021412	cyp-29A3	Y38C9B.1	0.499506	0.141569
WBGene00017539	F17E9.2	F17E9.2	0.499498	0.141577
WBGene00194935	M02G9.4	M02G9.4	0.499478	0.141596
WBGene00003778	nnt-1	C15H9.1	0.499446	0.141626
WBGene00018310	F41G4.7	F41G4.7	0.499363	0.141702
WBGene00019420	fbxb-46	K05F6.9	0.499212	0.141841
WBGene00045390	C38C3.10	C38C3.10	0.499113	0.141933
WBGene00022059	Y67D8A.2	Y67D8A.2	0.499105	0.141941
WBGene00001957	hlh-13	F48D6.3	0.499016	0.142023
WBGene00044313	M02D8.7	M02D8.7	0.499003	0.142035
WBGene00012872	Y45F10B.8	Y45F10B.8	0.498945	0.142089
WBGene00005866	srw-119	K12D9.7	0.49892	0.142112
WBGene00004879	smg-1	C48B6.6	0.498656	0.142357
WBGene00020203	T04B8.1	T04B8.1	0.498481	0.142519
WBGene00015762	C14C6.8	C14C6.8	0.498466	0.142533
WBGene00012769	hrpu-1	Y41E3.11	0.498443	0.142555
WBGene00219558	anr-12	C01B9.8	0.498402	0.142593
WBGene00010071	sre-45	F54F11.3	0.498359	0.142633
WBGene00200878	Y47G6A.35	Y47G6A.35	0.498332	0.142658
WBGene00013709	csnk-1	Y106G6E.6	0.498329	0.14266
WBGene00016250	hsp-110	C30C11.4	0.498219	0.142762
WBGene00017589	F19B10.10	F19B10.10	0.498177	0.142802
WBGene00005190	srg-33	F21F8.1	0.498156	0.142821
WBGene00016183	C28F5.1	C28F5.1	0.498136	0.14284
WBGene00194919	K08D8.10	K08D8.10	0.497953	0.14301
WBGene00022139	tub-2	Y71G12A.3	0.49794	0.143022
WBGene00014119	ZK858.6	ZK858.6	0.497915	0.143045
WBGene00006986	zip-1	Y75B8A.35	0.497893	0.143066
WBGene00000421	ced-7	C48B4.4	0.4978	0.143152
WBGene00019253	H31G24.1	H31G24.1	0.497744	0.143205
WBGene00007986	C36F7.5	C36F7.5	0.49764	0.143301
WBGene00011900	T21C12.4	T21C12.4	0.497524	0.143409
WBGene00045043	Y116A8C.48	Y116A8C.48	0.497499	0.143432
WBGene00001194	egl-27	C04A2.3	0.497435	0.143493
WBGene00021998	Y59E9AR.2	Y59E9AR.2	0.497384	0.14354
WBGene00004147	larp-5	T12F5.5	0.497346	0.143576
WBGene00219374	C25A11.10	C25A11.10	0.49725	0.143665
WBGene00008098	C44H9.2	C44H9.2	0.497196	0.143715
WBGene00022535	0	0	0.497158	0.143751
WBGene00199710	F55A12.15	F55A12.15	0.497099	0.143806
WBGene00005644	srp-3	Y32G9A.4	0.497096	0.143809
WBGene00016834	sre-50	C50E10.11	0.497058	0.143845
WBGene00008396	D1086.9	D1086.9	0.496996	0.143902
WBGene00008419	wdr-23	D2030.9	0.496693	0.144186
WBGene00019417	fbxb-52	K05F6.6	0.49662	0.144254
WBGene00045096	K01A6.7	K01A6.7	0.496618	0.144255
WBGene00196645	C34D10.3	C34D10.3	0.496455	0.144408
WBGene00007572	C14A6.8	C14A6.8	0.496447	0.144415
WBGene00014793	H40L08.2	H40L08.2	0.496389	0.14447
WBGene00008294	clec-11	C54C8.7	0.496386	0.144473
WBGene00013375	srsx-25	Y62E10A.4	0.496301	0.144552
WBGene00019178	scl-12	H10D18.2	0.496284	0.144568
WBGene00011299	ikke-1	R107.4	0.496269	0.144582
WBGene00011503	gcc-2	T05G5.9	0.49624	0.144609
WBGene00077694	C43D7.12	C43D7.12	0.496194	0.144653
WBGene00044376	Y49F6B.12	Y49F6B.12	0.496172	0.144673
WBGene00005551	sri-39	F33H12.2	0.49605	0.144787
WBGene00008497	F01D5.7	F01D5.7	0.495997	0.144837
WBGene00022101	Y69A2AR.32	Y69A2AR.32	0.49596	0.144872
WBGene00016707	C46E10.1	C46E10.1	0.495946	0.144885
WBGene00199563	C33G3.10	C33G3.10	0.495898	0.14493
WBGene00007721	C25D7.12	C25D7.12	0.495835	0.144989
WBGene00019598	K09H9.7	K09H9.7	0.495823	0.145
WBGene00012198	W02B8.2	W02B8.2	0.495732	0.145085
WBGene00020741	dlhd-1	T23F4.3	0.495683	0.145131
WBGene00009599	F40G12.4	F40G12.4	0.495568	0.14524
WBGene00012491	Y20C6A.1	Y20C6A.1	0.49555	0.145256
WBGene00006396	taf-12	Y56A3A.4	0.49555	0.145257
WBGene00020575	T19D7.7	T19D7.7	0.495503	0.1453
WBGene00012647	swt-4	Y39A1A.8	0.495482	0.145321
WBGene00008044	C40H1.9	C40H1.9	0.495366	0.145429
WBGene00007805	clec-231	C29F3.4	0.49525	0.145538
WBGene00019964	R08E5.4	R08E5.4	0.495223	0.145564
WBGene00013487	egas-2	Y69H2.12	0.495096	0.145684
WBGene00195266	ZC132.10	ZC132.10	0.494789	0.145973
WBGene00006153	str-96	T10H4.2	0.494703	0.146053
WBGene00010194	btb-19	F57C2.2	0.494673	0.146082
WBGene00019016	F57F4.2	F57F4.2	0.494645	0.146108
WBGene00019337	K02F6.3	K02F6.3	0.494628	0.146125
WBGene00011894	ttr-23	T21C9.8	0.494616	0.146135
WBGene00044193	F47B8.13	F47B8.13	0.49458	0.146169
WBGene00021156	Y4C6B.2	Y4C6B.2	0.494522	0.146224
WBGene00006711	ubc-16	Y54E5B.4	0.494343	0.146393
WBGene00009461	madf-2	F36D1.1	0.494304	0.14643
WBGene00016042	0	0	0.494292	0.146441
WBGene00018749	F53C3.5	F53C3.5	0.49427	0.146462
WBGene00013192	Y54E2A.7	Y54E2A.7	0.494221	0.146508
WBGene00004109	stam-1	C34G6.7	0.494199	0.146529
WBGene00006095	str-29	C18B10.9	0.494176	0.14655
WBGene00011386	T02G6.3	T02G6.3	0.494096	0.146626
WBGene00012233	clpr-1	W04A4.4	0.494028	0.14669
WBGene00016360	C33G8.2	C33G8.2	0.49397	0.146746
WBGene00021449	mltn-7	Y39D8B.1	0.493952	0.146763
WBGene00009477	rbpl-1	F36F2.3	0.493903	0.146809
WBGene00012907	cpt-1	Y46G5A.17	0.493885	0.146826
WBGene00020239	T05B4.8	T05B4.8	0.493878	0.146832
WBGene00219343	Y17D7C.9	Y17D7C.9	0.493861	0.146848
WBGene00010581	K05C4.4	K05C4.4	0.493697	0.147004
WBGene00013619	fbxa-112	Y102A5C.13	0.493687	0.147013
WBGene00020794	T25D1.2	T25D1.2	0.49366	0.147038
WBGene00013064	clec-248	Y51A2A.11	0.493637	0.14706
WBGene00010018	fbxa-69	F54B8.3	0.493594	0.147101
WBGene00005487	srh-282	T21D12.5	0.493456	0.147231
WBGene00002240	ksr-2	F58D5.4	0.493435	0.147252
WBGene00220022	K10G6.11	K10G6.11	0.49331	0.14737
WBGene00044479	F15E6.10	F15E6.10	0.493303	0.147376
WBGene00044034	Y38E10A.28	Y38E10A.28	0.493266	0.147412
WBGene00019300	swt-1	K02D7.5	0.493074	0.147593
WBGene00016420	C34G6.3	C34G6.3	0.493029	0.147636
WBGene00006701	ubc-1	C35B1.1	0.492832	0.147823
WBGene00050926	B0250.11	B0250.11	0.492741	0.147909
WBGene00021003	W03F9.9	W03F9.9	0.492482	0.148156
WBGene00012707	sre-16	Y39C12A.5	0.492467	0.14817
WBGene00017112	E03H12.5	E03H12.5	0.492404	0.14823
WBGene00011324	hrde-2	T01C3.9	0.492393	0.14824
WBGene00044155	Y7A5A.11	Y7A5A.11	0.492354	0.148277
WBGene00012369	W09G3.6	W09G3.6	0.492274	0.148354
WBGene00022711	irld-63	ZK355.1	0.492198	0.148426
WBGene00014037	ZK643.6	ZK643.6	0.492135	0.148486
WBGene00021109	W09C3.1	W09C3.1	0.492017	0.148599
WBGene00007492	C09G9.1	C09G9.1	0.491962	0.148651
WBGene00021410	Y38C1BA.1	Y38C1BA.1	0.49194	0.148671
WBGene00019234	ugt-8	H23N18.3	0.491911	0.148699
WBGene00012620	Y38H6C.7	Y38H6C.7	0.491815	0.148791
WBGene00219423	C23H5.15	C23H5.15	0.491561	0.149033
WBGene00016143	eri-9	C26E6.7	0.491554	0.14904
WBGene00045122	F22B3.10	F22B3.10	0.491533	0.14906
WBGene00195624	R31.4	R31.4	0.491512	0.14908
WBGene00005397	srh-182	ZK228.5	0.491503	0.149088
WBGene00023425	try-9	B0286.6	0.491484	0.149106
WBGene00219285	K07A1.20	K07A1.20	0.491477	0.149113
WBGene00011483	T05E11.7	T05E11.7	0.491427	0.149161
WBGene00012227	W03H9.1	W03H9.1	0.491418	0.149169
WBGene00005389	srh-173	Y60A3A.4	0.491414	0.149173
WBGene00006103	str-38	T23D5.2	0.491386	0.1492
WBGene00013013	clec-145	Y48E1B.16	0.491147	0.149428
WBGene00194912	ZK856.18	ZK856.18	0.49114	0.149435
WBGene00196559	F35G2.11	F35G2.11	0.491127	0.149448
WBGene00002094	ins-11	C17C3.4	0.491067	0.149505
WBGene00010313	F59B2.11	F59B2.11	0.491057	0.149514
WBGene00021871	dml-1	Y54G2A.5	0.491057	0.149514
WBGene00016200	dpff-1	C28H8.9	0.491037	0.149534
WBGene00022212	0	0	0.491016	0.149554
WBGene00015404	nstp-4	C03H5.2	0.490969	0.149598
WBGene00018611	F48E8.4	F48E8.4	0.490901	0.149663
WBGene00045108	H01G02.4	H01G02.4	0.490782	0.149778
WBGene00003827	ntl-4	C49H3.5	0.490756	0.149803
WBGene00011114	R07E5.6	R07E5.6	0.490723	0.149834
WBGene00020725	cnp-3	T23C6.3	0.490625	0.149928
WBGene00008297	cdr-3	C54D10.2	0.490569	0.149981
WBGene00000044	acr-5	K03F8.2	0.490552	0.149998
WBGene00077622	T25E12.14	T25E12.14	0.490544	0.150005
WBGene00021110	W09C3.2	W09C3.2	0.49053	0.150019
WBGene00010671	eak-7	K08E7.1	0.490512	0.150035
WBGene00189932	Y26G10.7	Y26G10.7	0.490411	0.150133
WBGene00005038	sra-12	F44F4.7	0.490348	0.150193
WBGene00011574	T07C12.10	T07C12.10	0.490337	0.150204
WBGene00001733	grl-24	F11E6.2	0.490277	0.150261
WBGene00007747	C26E1.1	C26E1.1	0.490165	0.150368
WBGene00017812	0	0	0.490021	0.150506
WBGene00021134	W10G11.1	W10G11.1	0.489922	0.150601
WBGene00015040	cyp-34A5	B0213.10	0.489805	0.150714
WBGene00009764	srz-17	F46B3.12	0.489637	0.150875
WBGene00050977	F56H9.7	F56H9.7	0.489559	0.150951
WBGene00012269	W04G5.9	W04G5.9	0.489494	0.151013
WBGene00198531	F36G9.18	F36G9.18	0.489423	0.151081
WBGene00017221	dgn-3	F07G6.1	0.489319	0.151182
WBGene00001852	hil-1	C30G7.1	0.489182	0.151313
WBGene00086560	ZK355.8	ZK355.8	0.489178	0.151317
WBGene00043147	nspd-6	C24D10.8	0.489101	0.151391
WBGene00009390	F35C5.1	F35C5.1	0.489099	0.151393
WBGene00019780	M60.4	M60.4	0.48909	0.151401
WBGene00004996	spp-11	T25D10.3	0.488997	0.151492
WBGene00000782	cpr-2	F36D3.9	0.488893	0.151592
WBGene00002099	ins-16	Y39A3A.5	0.488884	0.1516
WBGene00015296	gtf-2F1	C01F1.1	0.488861	0.151623
WBGene00016331	obr-4	C32F10.1	0.488859	0.151624
WBGene00014732	F09F3.8	F09F3.8	0.488857	0.151626
WBGene00013522	Y73F8A.13	Y73F8A.13	0.488844	0.151639
WBGene00021873	clec-82	Y54G2A.8	0.48884	0.151642
WBGene00005187	srg-30	W02F12.7	0.488803	0.151678
WBGene00015237	B0511.12	B0511.12	0.4888	0.151682
WBGene00012732	wac-1.2	Y40B1A.1	0.488695	0.151782
WBGene00019638	K10F12.6	K10F12.6	0.488614	0.15186
WBGene00022372	Y92H12BR.7	Y92H12BR.7	0.488518	0.151954
WBGene00021507	ptpn-22	Y41D4A.5	0.488466	0.152004
WBGene00044462	C44B12.9	C44B12.9	0.488464	0.152005
WBGene00016983	C56G2.15	C56G2.15	0.488449	0.15202
WBGene00194888	K10H10.13	K10H10.13	0.488369	0.152097
WBGene00000517	cki-2	T05A6.2	0.488353	0.152113
WBGene00021188	Y13C8A.1	Y13C8A.1	0.488219	0.152242
WBGene00004945	sop-2	C50E10.4	0.488169	0.152291
WBGene00013106	set-26	Y51H4A.12	0.488162	0.152297
WBGene00198768	T24D5.9	T24D5.9	0.488134	0.152325
WBGene00019574	K09E3.2	K09E3.2	0.488027	0.152428
WBGene00009996	sde-2	F53F4.14	0.487997	0.152457
WBGene00018001	F33D11.2	F33D11.2	0.487991	0.152462
WBGene00000613	col-36	C27H5.5	0.487929	0.152522
WBGene00022145	Y71G12B.5	Y71G12B.5	0.487848	0.152601
WBGene00005683	sru-20	T04A11.7	0.487847	0.152602
WBGene00020044	0	0	0.487846	0.152603
WBGene00005178	srg-21	Y25C1A.9	0.487782	0.152665
WBGene00005133	srd-55	K02A2.2	0.487766	0.15268
WBGene00020941	W02D7.5	W02D7.5	0.48776	0.152686
WBGene00001726	grl-17	C56A3.1	0.487659	0.152784
WBGene00196718	F49D11.12	F49D11.12	0.487617	0.152824
WBGene00198939	K04C2.9	K04C2.9	0.487617	0.152824
WBGene00201261	R144.16	R144.16	0.487356	0.153077
WBGene00011970	rlbp-1	T23G11.5	0.48735	0.153083
WBGene00017636	F20D6.6	F20D6.6	0.487346	0.153087
WBGene00194821	dmsr-16	T27B2.1	0.487275	0.153156
WBGene00003652	nhr-62	Y67A6A.2	0.48725	0.153181
WBGene00000090	age-1	B0334.8	0.48723	0.153199
WBGene00018387	F43C11.10	F43C11.10	0.487228	0.153202
WBGene00001764	gst-16	F37B1.5	0.487227	0.153203
WBGene00021598	0	0	0.487056	0.153369
WBGene00013972	scl-20	ZK384.2	0.487031	0.153393
WBGene00206498	C29A12.22	C29A12.22	0.487005	0.153419
WBGene00020475	sut-1	T13B5.8	0.486931	0.15349
WBGene00010373	H08M01.1	H08M01.1	0.486905	0.153515
WBGene00021947	srt-23	Y55F3C.2	0.486868	0.153552
WBGene00001040	dnj-22	T23B12.7	0.486831	0.153587
WBGene00012458	ash-2	Y17G7B.2	0.486819	0.153598
WBGene00016281	pals-32	C31B8.4	0.48679	0.153628
WBGene00023321	K07E8.8	K07E8.8	0.48667	0.153743
WBGene00001921	his-47	B0035.7	0.48667	0.153744
WBGene00021510	frpr-19	Y41D4A.8	0.486633	0.15378
WBGene00013802	Y116A8C.25	Y116A8C.25	0.486563	0.153847
WBGene00010874	M05D6.1	M05D6.1	0.486558	0.153853
WBGene00018021	F34D6.1	F34D6.1	0.486538	0.153872
WBGene00044729	Y53F4B.46	Y53F4B.46	0.486407	0.154
WBGene00044201	H39E23.3	H39E23.3	0.486288	0.154115
WBGene00007567	C14A6.3	C14A6.3	0.486261	0.154142
WBGene00007036	sod-5	ZK430.3	0.486217	0.154185
WBGene00018204	F39F10.4	F39F10.4	0.486143	0.154257
WBGene00017066	maco-1	D2092.5	0.486141	0.154259
WBGene00012389	Y6B3B.4	Y6B3B.4	0.486038	0.154359
WBGene00014050	ZK666.12	ZK666.12	0.485812	0.154579
WBGene00010432	H39E23.2	H39E23.2	0.485773	0.154617
WBGene00015393	exc-13	C03G6.5	0.485491	0.154892
WBGene00196143	K07A1.18	K07A1.18	0.485457	0.154926
WBGene00005098	srd-20	Y38A10A.1	0.485418	0.154964
WBGene00008048	hpo-41	C40H5.6	0.485322	0.155058
WBGene00194923	linc-121	Y57G11C.1134	0.485317	0.155063
WBGene00020059	srab-15	R13D11.5	0.48529	0.155089
WBGene00002783	let-607	F57B10.1	0.48525	0.155128
WBGene00003367	mix-1	M106.1	0.48525	0.155128
WBGene00008444	tbc-14	E01G4.1	0.485181	0.155196
WBGene00021605	Y46H3C.5	Y46H3C.5	0.485162	0.155214
WBGene00014772	F56D5.4	F56D5.4	0.484964	0.155408
WBGene00018482	F45F2.10	F45F2.10	0.484931	0.15544
WBGene00013351	Y59A8B.19	Y59A8B.19	0.484818	0.155551
WBGene00011582	ntr-1	T07D10.2	0.484792	0.155576
WBGene00015320	C02B8.1	C02B8.1	0.484763	0.155605
WBGene00044271	nspa-2	H12D21.12	0.484372	0.155988
WBGene00044295	C09E7.10	C09E7.10	0.484371	0.155989
WBGene00010950	srt-44	M199.1	0.484319	0.15604
WBGene00044558	F56C3.10	F56C3.10	0.484231	0.156126
WBGene00219279	T24D5.11	T24D5.11	0.484228	0.156129
WBGene00020779	T24G10.2	T24G10.2	0.484074	0.15628
WBGene00016685	srbc-16	C45H4.1	0.484038	0.156316
WBGene00015750	C14A11.5	C14A11.5	0.483992	0.156361
WBGene00195160	Y47D7A.17	Y47D7A.17	0.483985	0.156368
WBGene00200029	C40H1.10	C40H1.10	0.483962	0.15639
WBGene00023039	F41B5.11	F41B5.11	0.483957	0.156395
WBGene00000184	arf-6	Y116A8C.12	0.483956	0.156396
WBGene00022447	pigw-1	Y110A2AL.12	0.483938	0.156414
WBGene00018903	F55G1.7	F55G1.7	0.483907	0.156445
WBGene00015835	math-6	C16C4.11	0.483893	0.156458
WBGene00206357	C09D4.9	C09D4.9	0.483814	0.156536
WBGene00010552	K04C1.2	K04C1.2	0.483802	0.156547
WBGene00021189	0	0	0.483727	0.156621
WBGene00017079	D2096.12	D2096.12	0.483715	0.156633
WBGene00010731	K10C3.4	K10C3.4	0.483651	0.156696
WBGene00004994	spp-9	T25C12.2	0.483622	0.156724
WBGene00013911	irld-60	ZC482.2	0.483506	0.156838
WBGene00020962	W02H5.8	W02H5.8	0.483505	0.156839
WBGene00022597	ZC395.5	ZC395.5	0.483489	0.156855
WBGene00014961	Y105C5A.19	Y105C5A.19	0.483418	0.156925
WBGene00009401	F35C11.2	F35C11.2	0.483394	0.156949
WBGene00005283	srh-61	T21B4.8	0.483394	0.156949
WBGene00021360	Y37E11AL.4	Y37E11AL.4	0.483352	0.15699
WBGene00045072	Y43F4B.11	Y43F4B.11	0.483299	0.157042
WBGene00008130	fbxa-140	C47B2.1	0.483294	0.157048
WBGene00199334	T27E4.20	T27E4.20	0.483259	0.157082
WBGene00194861	H04D03.6	H04D03.6	0.483015	0.157322
WBGene00012727	Y39G8B.7	Y39G8B.7	0.482991	0.157346
WBGene00044113	C54F6.15	C54F6.15	0.48276	0.157574
WBGene00007438	C08E8.2	C08E8.2	0.482708	0.157625
WBGene00008627	hpx-2	F09F3.5	0.482546	0.157785
WBGene00005060	sra-34	B0304.7	0.482539	0.157792
WBGene00010166	gmd-2	F56H6.5	0.482483	0.157847
WBGene00021748	Y50D4C.3	Y50D4C.3	0.482448	0.157882
WBGene00016187	C28G1.2	C28G1.2	0.482397	0.157932
WBGene00007135	cdk-12	B0285.1	0.482385	0.157944
WBGene00013632	Y105C5A.1	Y105C5A.1	0.482307	0.158021
WBGene00003582	dcap-2	F52G2.1	0.482264	0.158064
WBGene00005702	sru-39	F46B6.11	0.482237	0.158091
WBGene00235313	C25E10.17	C25E10.17	0.482178	0.158148
WBGene00017172	F02C9.1	F02C9.1	0.482141	0.158185
WBGene00016288	C31H1.5	C31H1.5	0.482101	0.158225
WBGene00012238	W04A8.3	W04A8.3	0.482052	0.158273
WBGene00022275	txt-7	Y74C9A.1	0.481726	0.158596
WBGene00013107	Y51H4A.13	Y51H4A.13	0.481721	0.158601
WBGene00200809	T04C12.28	T04C12.28	0.48169	0.158632
WBGene00015136	B0304.4	B0304.4	0.481506	0.158814
WBGene00022834	ZK973.8	ZK973.8	0.48133	0.158988
WBGene00012552	enu-3.5	Y37D8A.12	0.48128	0.159038
WBGene00001596	gld-2	ZC308.1	0.481044	0.159273
WBGene00201165	Y110A7A.23	Y110A7A.23	0.480925	0.159391
WBGene00045247	F54H12.8	F54H12.8	0.48081	0.159505
WBGene00013726	Y106G6H.16	Y106G6H.16	0.480779	0.159536
WBGene00012040	T26E3.7	T26E3.7	0.480653	0.159661
WBGene00015380	C03B1.10	C03B1.10	0.480631	0.159683
WBGene00012014	T25B9.8	T25B9.8	0.480618	0.159696
WBGene00008274	pdzd-8	C53B4.4	0.480578	0.159736
WBGene00012579	Y38E10A.1	Y38E10A.1	0.480474	0.159839
WBGene00014926	Y57G11C.30	Y57G11C.30	0.48044	0.159873
WBGene00005587	sri-75	F33H12.3	0.480427	0.159886
WBGene00016792	C49H3.6	C49H3.6	0.480299	0.160013
WBGene00044205	T13F3.8	T13F3.8	0.480121	0.160191
WBGene00022598	ztf-8	ZC395.8	0.48005	0.160262
WBGene00006076	str-8	T23D5.11	0.480034	0.160278
WBGene00219444	Y41E3.461	Y41E3.461	0.480004	0.160307
WBGene00013649	Y105C5B.8	Y105C5B.8	0.479967	0.160344
WBGene00011918	T22C1.8	T22C1.8	0.479898	0.160413
WBGene00020157	T02B11.6	T02B11.6	0.479888	0.160423
WBGene00017621	txt-17	F20A1.10	0.479854	0.160457
WBGene00044284	spp-21	T25C12.4	0.479831	0.16048
WBGene00018528	F47B3.4	F47B3.4	0.479826	0.160485
WBGene00001439	fkh-7	F26D12.1	0.479804	0.160507
WBGene00009439	mlcd-1	F35G12.1	0.479664	0.160647
WBGene00015411	srz-60	C04C3.1	0.479611	0.1607
WBGene00009770	F46B6.5	F46B6.5	0.479528	0.160783
WBGene00044036	ZK673.12	ZK673.12	0.479499	0.160811
WBGene00164983	C36A4.12	C36A4.12	0.479451	0.16086
WBGene00008140	xpf-1	C47D12.8	0.479395	0.160915
WBGene00013090	Y51B9A.8	Y51B9A.8	0.479354	0.160957
WBGene00016562	C41D11.3	C41D11.3	0.479324	0.160987
WBGene00011993	T24D5.5	T24D5.5	0.479221	0.161089
WBGene00022507	ZC21.8	ZC21.8	0.479205	0.161105
WBGene00004322	rcq-5	E03A3.2	0.479176	0.161135
WBGene00011735	hip-1	T12D8.8	0.479164	0.161147
WBGene00012355	W09C5.9	W09C5.9	0.479145	0.161165
WBGene00044315	F41G3.20	F41G3.20	0.479123	0.161187
WBGene00015249	otub-4	B0546.2	0.479104	0.161206
WBGene00001534	gcy-7	F52E1.4	0.479081	0.16123
WBGene00022758	ZK488.6	ZK488.6	0.479052	0.161258
WBGene00018700	lmd-3	F52E1.13	0.478992	0.161318
WBGene00012473	Y17G7B.22	Y17G7B.22	0.478958	0.161353
WBGene00219749	linc-30	Y20F4.10	0.478903	0.161408
WBGene00001387	far-3	F15B9.1	0.478844	0.161467
WBGene00019584	set-12	K09F5.5	0.478807	0.161503
WBGene00013008	clec-146	Y48E1B.9	0.478779	0.161532
WBGene00019909	R06A10.1	R06A10.1	0.478775	0.161536
WBGene00007140	cyp-29A4	B0331.1	0.47877	0.161541
WBGene00011663	T09F3.4	T09F3.4	0.478687	0.161624
WBGene00007258	hasp-1	C01H6.9	0.478673	0.161638
WBGene00013000	ddl-2	Y48E1B.1	0.478629	0.161682
WBGene00020370	T08H10.3	T08H10.3	0.478608	0.161703
WBGene00001762	gst-14	F37B1.3	0.478485	0.161827
WBGene00018982	abt-6	F56F4.6	0.478418	0.161894
WBGene00000186	ark-1	C01C7.1	0.478343	0.161969
WBGene00007466	chil-2	C08H9.6	0.478322	0.16199
WBGene00019570	K09E2.1	K09E2.1	0.478316	0.161996
WBGene00044249	F55B11.6	F55B11.6	0.478245	0.162067
WBGene00007597	C15A11.2	C15A11.2	0.478159	0.162153
WBGene00004236	ptr-22	Y80D3A.7	0.477885	0.162429
WBGene00006379	sys-1	T23D8.9	0.477865	0.162449
WBGene00013718	pdpr-1	Y106G6H.5	0.477765	0.162549
WBGene00045388	lfor-1	C38C6.8	0.477744	0.16257
WBGene00006604	tra-1	Y47D3A.6	0.477712	0.162602
WBGene00006684	twk-32	F53C11.6	0.477646	0.162669
WBGene00012245	rbm-25	W04D2.6	0.477545	0.16277
WBGene00012372	W09H1.1	W09H1.1	0.477381	0.162936
WBGene00015386	C03B8.3	C03B8.3	0.477266	0.163051
WBGene00004732	sax-7	C18F3.2	0.477234	0.163084
WBGene00021332	Y34D9A.7	Y34D9A.7	0.477186	0.163132
WBGene00010692	K08H2.5	K08H2.5	0.477181	0.163138
WBGene00200151	C39E6.12	C39E6.12	0.477051	0.163269
WBGene00009835	F47H4.2	F47H4.2	0.47703	0.163289
WBGene00020593	ugt-11	T19H12.10	0.477019	0.1633
WBGene00009370	set-10	F33H2.7	0.476903	0.163417
WBGene00001563	gei-6	C05C8.4	0.476861	0.16346
WBGene00007159	B0379.7	B0379.7	0.476752	0.16357
WBGene00000222	atf-6	F45E6.2	0.476394	0.163931
WBGene00019369	K03H6.4	K03H6.4	0.476385	0.16394
WBGene00020982	ilys-6	W03D2.7	0.476362	0.163964
WBGene00044589	C29F5.8	C29F5.8	0.47636	0.163966
WBGene00255709	Y116A8C.471	Y116A8C.471	0.476349	0.163976
WBGene00015052	clec-52	B0218.8	0.476255	0.164072
WBGene00009112	tag-353	F25D7.2	0.476255	0.164072
WBGene00021820	nipa-1	Y53G8B.4	0.476173	0.164155
WBGene00006406	srgp-1	F12F6.5	0.476069	0.16426
WBGene00008241	C50H2.5	C50H2.5	0.476018	0.164312
WBGene00003086	lst-4	Y37A1B.2	0.476011	0.164319
WBGene00235314	B0348.9	B0348.9	0.475943	0.164387
WBGene00013790	Y116A8C.10	Y116A8C.10	0.475832	0.1645
WBGene00020905	T28H11.7	T28H11.7	0.475815	0.164517
WBGene00015596	fbxa-161	C08E3.4	0.475659	0.164675
WBGene00011585	clec-16	T07D10.5	0.475635	0.1647
WBGene00010364	H04D03.3	H04D03.3	0.475475	0.164861
WBGene00016207	C29E4.10	C29E4.10	0.475452	0.164885
WBGene00006602	tps-1	ZK54.2	0.475382	0.164956
WBGene00194989	B0213.22	B0213.22	0.475343	0.164996
WBGene00016829	sre-54	C50E10.6	0.475319	0.16502
WBGene00017035	D1065.3	D1065.3	0.47529	0.165049
WBGene00219716	linc-88	M02D8.11	0.475089	0.165253
WBGene00010202	F57E7.1	F57E7.1	0.475079	0.165263
WBGene00017097	E02C12.12	E02C12.12	0.475066	0.165277
WBGene00019452	K06H6.4	K06H6.4	0.474975	0.16537
WBGene00196000	Y50D7A.14	Y50D7A.14	0.47493	0.165415
WBGene00022473	bet-1	Y119C1B.8	0.474841	0.165505
WBGene00012871	Y45F10B.3	Y45F10B.3	0.47474	0.165608
WBGene00004268	rab-5	F26H9.6	0.474731	0.165617
WBGene00017912	fbxb-107	F29A7.2	0.474721	0.165628
WBGene00011675	cyp-13A3	T10B9.5	0.474689	0.16566
WBGene00219671	anr-4	E03H12.26	0.474671	0.165678
WBGene00004874	smc-4	F35G12.8	0.474637	0.165712
WBGene00200707	Y71G12B.37	Y71G12B.37	0.474502	0.16585
WBGene00019949	R08C7.5	R08C7.5	0.474491	0.165861
WBGene00018523	lact-1	F46H5.8	0.474466	0.165886
WBGene00010320	F59B10.4	F59B10.4	0.474445	0.165908
WBGene00021539	Y42H9AR.4	Y42H9AR.4	0.474297	0.166059
WBGene00010282	F58G11.4	F58G11.4	0.474108	0.166251
WBGene00007013	mdt-8	Y62F5A.1	0.474089	0.16627
WBGene00020824	T26A8.1	T26A8.1	0.474013	0.166348
WBGene00011642	T09B9.1	T09B9.1	0.47401	0.166351
WBGene00013912	irld-19	ZC482.3	0.47396	0.166402
WBGene00011674	cyp-13A8	T10B9.4	0.473951	0.166412
WBGene00017838	F26G1.2	F26G1.2	0.473921	0.166442
WBGene00044921	F53C11.9	F53C11.9	0.473909	0.166455
WBGene00016821	scl-26	C50E3.10	0.473881	0.166483
WBGene00001698	grd-9	C04E6.6	0.473808	0.166557
WBGene00020973	W03B1.3	W03B1.3	0.473762	0.166604
WBGene00010096	rskd-1	F55C5.7	0.473655	0.166714
WBGene00012399	Y6E2A.5	Y6E2A.5	0.473598	0.166772
WBGene00004031	pis-1	T13F2.3	0.473547	0.166823
WBGene00011152	R09A8.1	R09A8.1	0.473527	0.166844
WBGene00000103	akt-2	F28H6.1	0.473503	0.166868
WBGene00001777	gst-29	Y53F4B.32	0.47344	0.166933
WBGene00021787	Y51H7C.9	Y51H7C.9	0.473384	0.16699
WBGene00017057	D2062.5	D2062.5	0.473343	0.167032
WBGene00016845	C50F7.5	C50F7.5	0.473255	0.167122
WBGene00008468	E03G2.1	E03G2.1	0.473234	0.167144
WBGene00219694	linc-36	F41H10.37	0.473173	0.167206
WBGene00008169	C48B4.6	C48B4.6	0.473123	0.167257
WBGene00014997	AC7.3	AC7.3	0.473096	0.167285
WBGene00017329	ugt-39	F10D2.2	0.472964	0.16742
WBGene00013172	Y53F4B.26	Y53F4B.26	0.472746	0.167643
WBGene00013498	Y70G10A.2	Y70G10A.2	0.472745	0.167644
WBGene00235276	D2096.16	D2096.16	0.472582	0.16781
WBGene00044229	T03F6.8	T03F6.8	0.47251	0.167885
WBGene00010757	pad-2	K10G9.3	0.47249	0.167905
WBGene00002163	ist-1	C54D1.3	0.472485	0.16791
WBGene00018526	F47B3.2	F47B3.2	0.472464	0.167932
WBGene00018279	F41C6.6	F41C6.6	0.472439	0.167958
WBGene00005087	srd-9	T09D3.1	0.472403	0.167995
WBGene00006416	sams-5	T13A10.11	0.47239	0.168007
WBGene00022439	Y110A2AL.2	Y110A2AL.2	0.472351	0.168048
WBGene00010679	K08F4.5	K08F4.5	0.472314	0.168086
WBGene00009412	F35E2.5	F35E2.5	0.472264	0.168137
WBGene00009484	F36G3.3	F36G3.3	0.472212	0.16819
WBGene00220197	Y71G12B.41	Y71G12B.41	0.472078	0.168328
WBGene00017181	F02E11.3	F02E11.3	0.471985	0.168423
WBGene00017497	irld-32	F15E11.11	0.471943	0.168467
WBGene00012993	dmsr-3	Y48C3A.11	0.471893	0.168518
WBGene00194661	Y57G11C.1131	Y57G11C.1131	0.471876	0.168535
WBGene00077681	Y44A6D.7	Y44A6D.7	0.471854	0.168558
WBGene00012589	nspe-4	Y38E10A.11	0.471838	0.168575
WBGene00194904	0	0	0.471776	0.168638
WBGene00008192	C49C3.2	C49C3.2	0.471715	0.168701
WBGene00005736	srv-25	Y73B6BL.11	0.471712	0.168704
WBGene00235280	F42A9.17	F42A9.17	0.471675	0.168742
WBGene00018531	F47B3.7	F47B3.7	0.471622	0.168796
WBGene00015738	srsx-13	C13D9.6	0.471594	0.168825
WBGene00012381	Y2H9A.4	Y2H9A.4	0.471542	0.168879
WBGene00018731	F53A9.8	F53A9.8	0.471494	0.168929
WBGene00015535	C06E4.6	C06E4.6	0.471426	0.168998
WBGene00199359	F35E8.19	F35E8.19	0.4714	0.169024
WBGene00017920	jmjd-1.2	F29B9.2	0.471387	0.169039
WBGene00007156	B0379.2	B0379.2	0.471373	0.169052
WBGene00003898	oxi-1	Y39A1C.2	0.47133	0.169097
WBGene00219305	0	0	0.471271	0.169157
WBGene00198960	T19C11.2	T19C11.2	0.471148	0.169284
WBGene00077765	T20F10.8	T20F10.8	0.470992	0.169445
WBGene00018774	F53G12.9	F53G12.9	0.470948	0.16949
WBGene00022288	Y75B7B.1	Y75B7B.1	0.470941	0.169498
WBGene00018766	F53G2.1	F53G2.1	0.470902	0.169538
WBGene00009464	F36D1.5	F36D1.5	0.470895	0.169545
WBGene00010124	F55G11.4	F55G11.4	0.470881	0.169559
WBGene00020218	T04G9.7	T04G9.7	0.470792	0.169652
WBGene00004372	rig-5	C36F7.4	0.470752	0.169693
WBGene00013857	orc-5	ZC168.3	0.470722	0.169723
WBGene00044651	egrh-3	Y94H6A.11	0.470699	0.169747
WBGene00011297	R102.10	R102.10	0.470498	0.169955
WBGene00013824	Y116F11B.8	Y116F11B.8	0.47043	0.170025
WBGene00012276	his-74	W05B10.1	0.470424	0.170031
WBGene00009242	sre-6	F28H7.9	0.470383	0.170074
WBGene00012091	pals-29	T27E7.6	0.470355	0.170102
WBGene00013951	ZK262.4	ZK262.4	0.470299	0.17016
WBGene00005535	sri-23	F59E11.3	0.470293	0.170166
WBGene00019735	M02F4.1	M02F4.1	0.470055	0.170413
WBGene00045143	Y43D4A.8	Y43D4A.8	0.470031	0.170438
WBGene00021891	0	0	0.470019	0.17045
WBGene00022700	ZK353.4	ZK353.4	0.470001	0.170469
WBGene00044012	srxa-19	C08B6.13	0.469928	0.170544
WBGene00021885	Y54G2A.20	Y54G2A.20	0.469894	0.170579
WBGene00022835	ZK973.9	ZK973.9	0.469893	0.170581
WBGene00219425	Y54G2A.73	Y54G2A.73	0.469874	0.1706
WBGene00011692	T10G3.1	T10G3.1	0.469774	0.170703
WBGene00004254	pxf-1	T14G10.2	0.46975	0.170728
WBGene00013771	Y113G7C.1	Y113G7C.1	0.469683	0.170797
WBGene00001763	gst-15	F37B1.4	0.469629	0.170853
WBGene00007030	epc-1	Y111B2A.11	0.469589	0.170895
WBGene00009174	F26H9.2	F26H9.2	0.469423	0.171067
WBGene00016780	0	0	0.469404	0.171086
WBGene00021138	clec-127	W10G11.5	0.46937	0.171122
WBGene00011521	T06C12.14	T06C12.14	0.46933	0.171164
WBGene00185116	W09C2.8	W09C2.8	0.469286	0.171209
WBGene00009413	oac-19	F35E2.6	0.469251	0.171245
WBGene00201670	Y48B6A.23	Y48B6A.23	0.469128	0.171373
WBGene00015618	C08G5.6	C08G5.6	0.469117	0.171385
WBGene00000695	col-121	F56D5.1	0.469111	0.171391
WBGene00009665	lmd-1	F43G9.2	0.469079	0.171424
WBGene00001103	dsl-1	W09G12.4	0.469013	0.171492
WBGene00013586	Y80D3A.8	Y80D3A.8	0.468946	0.171562
WBGene00013148	Y53F4A.2	Y53F4A.2	0.468908	0.171602
WBGene00006102	str-37	C50B6.12	0.468901	0.171608
WBGene00015796	C15F1.5	C15F1.5	0.468845	0.171666
WBGene00219351	Y7A5A.20	Y7A5A.20	0.468788	0.171726
WBGene00016923	C54F6.5	C54F6.5	0.468657	0.171862
WBGene00201960	C05E11.17	C05E11.17	0.468577	0.171946
WBGene00008597	clec-55	F08H9.9	0.468522	0.172003
WBGene00022706	ZK354.3	ZK354.3	0.46848	0.172046
WBGene00012169	ttbk-4	W01B6.2	0.468452	0.172076
WBGene00001122	dyf-6	F46F6.4	0.468388	0.172142
WBGene00021494	Y40B10B.1	Y40B10B.1	0.468378	0.172152
WBGene00013570	Y75B12B.8	Y75B12B.8	0.468369	0.172162
WBGene00005256	srh-33	M02H5.9	0.468368	0.172163
WBGene00001639	gly-14	M01F1.1	0.468349	0.172183
WBGene00015024	B0205.10	B0205.10	0.468344	0.172188
WBGene00010401	H16D19.3	H16D19.3	0.468295	0.172239
WBGene00015066	B0228.9	B0228.9	0.468258	0.172277
WBGene00016413	C34F11.1	C34F11.1	0.468238	0.172299
WBGene00019388	K04F1.9	K04F1.9	0.468224	0.172313
WBGene00017050	D2024.1	D2024.1	0.468202	0.172336
WBGene00012512	ekl-5	Y26E6A.1	0.468195	0.172343
WBGene00015818	C16A11.5	C16A11.5	0.468129	0.172412
WBGene00001879	his-5	F45F2.3	0.468082	0.172461
WBGene00194985	Y25C1A.14	Y25C1A.14	0.468007	0.172538
WBGene00023484	Y54G2A.37	Y54G2A.37	0.467987	0.17256
WBGene00019243	fbxb-72	H24O09.2	0.467924	0.172625
WBGene00011402	T03F7.5	T03F7.5	0.46789	0.172661
WBGene00006774	unc-38	F21F3.5	0.467846	0.172706
WBGene00004980	spk-1	B0464.5	0.46781	0.172744
WBGene00012919	Y46G5A.34	Y46G5A.34	0.467727	0.172831
WBGene00002201	kin-18	T17E9.1	0.46768	0.17288
WBGene00004284	rab-35	Y47D3A.25	0.467646	0.172915
WBGene00044072	ham-3	ZK1128.5	0.467598	0.172965
WBGene00022361	Y92H12A.5	Y92H12A.5	0.467588	0.172976
WBGene00008259	C52E4.7	C52E4.7	0.467406	0.173166
WBGene00020334	epg-7	T08A9.1	0.467332	0.173243
WBGene00010546	K03H1.11	K03H1.11	0.467313	0.173263
WBGene00013830	ZC15.1	ZC15.1	0.467286	0.173291
WBGene00007323	fbxa-155	C05B5.6	0.467259	0.173319
WBGene00005266	srh-43	Y54G11A.16	0.467051	0.173537
WBGene00021145	clec-129	W10G11.15	0.467047	0.17354
WBGene00020209	T04C9.1	T04C9.1	0.466995	0.173595
WBGene00010501	K02C4.2	K02C4.2	0.466843	0.173754
WBGene00010623	K07A12.5	K07A12.5	0.466813	0.173785
WBGene00000756	col-183	F02D10.1	0.466786	0.173814
WBGene00004323	rde-1	K08H10.7	0.466757	0.173844
WBGene00008235	C50F4.10	C50F4.10	0.466752	0.173849
WBGene00008539	F02H6.6	F02H6.6	0.466743	0.173858
WBGene00016302	fbxc-7	C32B5.9	0.466618	0.17399
WBGene00021006	dct-9	W03F11.3	0.466481	0.174133
WBGene00007247	C01G12.7	C01G12.7	0.466427	0.17419
WBGene00019681	K12H4.6	K12H4.6	0.466381	0.174238
WBGene00202498	Y60C6A.2	Y60C6A.2	0.46631	0.174312
WBGene00005651	srp-10	F09C6.4	0.466251	0.174374
WBGene00219739	linc-136	T27C4.6	0.466233	0.174393
WBGene00194769	Y32B12C.5	Y32B12C.5	0.46622	0.174407
WBGene00006862	pnk-4	C42D8.3	0.466219	0.174407
WBGene00018011	F33E11.3	F33E11.3	0.466126	0.174506
WBGene00019218	madf-3	H20J04.3	0.466044	0.174591
WBGene00006213	str-169	Y9C9A.4	0.466025	0.174611
WBGene00011171	R09E10.1	R09E10.1	0.465939	0.174701
WBGene00017372	F10G7.9	F10G7.9	0.465877	0.174767
WBGene00045475	T07A5.7	T07A5.7	0.465746	0.174904
WBGene00043466	R05G6.3	R05G6.3	0.465637	0.175018
WBGene00013193	Y54E2A.8	Y54E2A.8	0.465609	0.175048
WBGene00009222	fbxa-95	F28F8.4	0.465592	0.175066
WBGene00007656	pals-2	C17H1.3	0.465583	0.175075
WBGene00009028	F21H7.2	F21H7.2	0.465409	0.175259
WBGene00018105	clec-19	F36H5.6	0.465393	0.175275
WBGene00016971	toe-2	C56E6.3	0.465373	0.175296
WBGene00016238	mob-4	C30A5.3	0.465297	0.175376
WBGene00013095	ing-3	Y51H1A.4	0.465069	0.175616
WBGene00194701	Y23H5B.12	Y23H5B.12	0.46502	0.175668
WBGene00022138	trpp-10	Y71G12A.2	0.464995	0.175694
WBGene00019877	R05D3.2	R05D3.2	0.464972	0.175719
WBGene00016440	gipc-1	C35D10.2	0.464959	0.175732
WBGene00044309	F58F9.11	F58F9.11	0.464894	0.175801
WBGene00206497	Y52B11A.18	Y52B11A.18	0.464671	0.176036
WBGene00005595	srj-7	T28A11.10	0.464548	0.176165
WBGene00014238	ZK1225.4	ZK1225.4	0.464481	0.176236
WBGene00001127	dyf-11	C02H7.1	0.464263	0.176466
WBGene00007259	C02B4.3	C02B4.3	0.464164	0.17657
WBGene00017528	F16G10.14	F16G10.14	0.464126	0.176611
WBGene00012568	fbxa-212	Y37H2A.8	0.464096	0.176643
WBGene00021878	Y54G2A.13	Y54G2A.13	0.464075	0.176665
WBGene00005241	srh-16	F55C5.9	0.464011	0.176733
WBGene00013449	Y67A6A.1	Y67A6A.1	0.463871	0.17688
WBGene00014906	fbxa-109	Y51A2A.8	0.463817	0.176937
WBGene00021352	pcyt-2.1	Y37E3.11	0.463764	0.176994
WBGene00018296	F41F3.1	F41F3.1	0.463758	0.177
WBGene00003035	lin-52	ZK632.13	0.463686	0.177076
WBGene00007029	mys-1	VC5.4	0.463678	0.177084
WBGene00017285	F09E5.7	F09E5.7	0.463668	0.177095
WBGene00017885	dip-2	F28B3.4	0.463587	0.177181
WBGene00021749	Y50D4C.5	Y50D4C.5	0.46349	0.177283
WBGene00003916	par-1	H39E23.1	0.463449	0.177327
WBGene00198661	D2023.15	D2023.15	0.463378	0.177402
WBGene00009164	hrdl-1	F26E4.11	0.463367	0.177414
WBGene00198788	Y6B3B.14	Y6B3B.14	0.463363	0.177418
WBGene00200046	Y47G6A.34	Y47G6A.34	0.463363	0.177418
WBGene00005793	srw-46	K10G4.8	0.463345	0.177437
WBGene00019697	M01B12.4	M01B12.4	0.463336	0.177446
WBGene00044274	nspa-7	H12D21.15	0.463241	0.177548
WBGene00016236	heri-1	C29H12.5	0.463194	0.177598
WBGene00219286	C04F12.16	C04F12.16	0.463006	0.177796
WBGene00016894	C53B7.3	C53B7.3	0.462919	0.177889
WBGene00011206	R10E4.11	R10E4.11	0.462837	0.177975
WBGene00013733	0	0	0.462762	0.178055
WBGene00201537	K01D12.18	K01D12.18	0.462734	0.178085
WBGene00019593	K09F6.10	K09F6.10	0.462725	0.178094
WBGene00021010	W03G1.2	W03G1.2	0.462675	0.178147
WBGene00235312	F28A12.10	F28A12.10	0.462541	0.17829
WBGene00008040	ttr-5	C40H1.5	0.462427	0.178411
WBGene00012719	Y39E4B.10	Y39E4B.10	0.462426	0.178412
WBGene00008136	C47D12.2	C47D12.2	0.462421	0.178418
WBGene00022162	Y71G12B.27	Y71G12B.27	0.462407	0.178432
WBGene00019126	sam-4	F59E12.11	0.462276	0.178572
WBGene00200538	C08F8.13	C08F8.13	0.462263	0.178586
WBGene00004161	pqn-80	Y111B2A.14	0.462175	0.178679
WBGene00010428	dcn-1	H38K22.2	0.462112	0.178747
WBGene00014192	nhr-246	ZK1037.4	0.46211	0.178748
WBGene00008975	F20D1.3	F20D1.3	0.462063	0.178799
WBGene00009301	F31F6.2	F31F6.2	0.461962	0.178905
WBGene00008575	scl-24	F08E10.7	0.461945	0.178924
WBGene00006509	tag-164	Y76A2A.1	0.46179	0.179089
WBGene00012775	srt-50	Y41E3.17	0.461766	0.179115
WBGene00008390	D1086.3	D1086.3	0.461755	0.179126
WBGene00001496	frm-10	F25H9.5	0.461723	0.17916
WBGene00016507	abhd-5.2	C37H5.3	0.461629	0.17926
WBGene00000549	cls-2	R107.6	0.461606	0.179285
WBGene00018428	fbxa-183	F44E7.6	0.461523	0.179374
WBGene00011362	cest-1.1	T02B5.1	0.461515	0.179382
WBGene00007335	C05C12.1	C05C12.1	0.461411	0.179493
WBGene00197317	T22F3.14	T22F3.14	0.461373	0.179533
WBGene00198181	Y73F8A.1168	Y73F8A.1168	0.461373	0.179533
WBGene00018600	F48C1.8	F48C1.8	0.461274	0.179639
WBGene00197313	F25B4.12	F25B4.12	0.461212	0.179705
WBGene00020289	T06C10.3	T06C10.3	0.461186	0.179733
WBGene00000628	col-51	T28F2.8	0.46111	0.179814
WBGene00022025	cus-2	Y65B4A.1	0.461085	0.179841
WBGene00020898	lido-16	T28D9.9	0.461054	0.179873
WBGene00019143	H01M10.1	H01M10.1	0.461015	0.179916
WBGene00220153	Y41D4B.34	Y41D4B.34	0.460923	0.180014
WBGene00016409	sumv-1	C34E10.8	0.460804	0.180141
WBGene00009280	F31B9.3	F31B9.3	0.460788	0.180158
WBGene00008532	dpt-1	F02E9.9	0.460773	0.180174
WBGene00004953	spd-2	F32H2.3	0.460734	0.180216
WBGene00002008	hsp-4	F43E2.8	0.460658	0.180297
WBGene00012578	Y37H9A.3	Y37H9A.3	0.460652	0.180303
WBGene00194788	R02D5.10	R02D5.10	0.460645	0.180312
WBGene00007380	C06C6.6	C06C6.6	0.460626	0.180332
WBGene00010253	F58E6.4	F58E6.4	0.460532	0.180432
WBGene00014116	ZK858.2	ZK858.2	0.460482	0.180486
WBGene00010005	cnc-7	F53H2.2	0.460396	0.180577
WBGene00022717	hipr-1	ZK370.3	0.460317	0.180662
WBGene00198620	F11C7.9	F11C7.9	0.460198	0.18079
WBGene00017922	F29B9.7	F29B9.7	0.460066	0.180931
WBGene00077629	K10G4.13	K10G4.13	0.459925	0.181082
WBGene00021996	cylc-1	Y59E9AL.6	0.459849	0.181163
WBGene00022707	ZK354.6	ZK354.6	0.459775	0.181243
WBGene00044015	K06A4.8	K06A4.8	0.459646	0.181381
WBGene00013764	Y113G7B.15	Y113G7B.15	0.459607	0.181423
WBGene00008650	F10D11.4	F10D11.4	0.459447	0.181595
WBGene00016905	ztf-3	C53D5.4	0.459419	0.181625
WBGene00021373	Y37E11AR.7	Y37E11AR.7	0.459321	0.181731
WBGene00007363	stdh-1	C06B3.4	0.459318	0.181734
WBGene00022489	Y119D3B.12	Y119D3B.12	0.459297	0.181756
WBGene00000212	asm-2	ZK455.4	0.459237	0.181821
WBGene00001085	dpy-26	C25G4.5	0.459122	0.181944
WBGene00000407	cdk-5	T27E9.3	0.459107	0.18196
WBGene00077569	F53F4.18	F53F4.18	0.459067	0.182004
WBGene00000416	ced-2	Y41D4B.13	0.459034	0.182039
WBGene00016054	C24D10.2	C24D10.2	0.459003	0.182072
WBGene00003970	pek-1	F46C3.1	0.458999	0.182076
WBGene00009271	glna-3	F30F8.2	0.458923	0.182159
WBGene00013682	Y105E8A.25	Y105E8A.25	0.458901	0.182182
WBGene00022064	Y67D8B.5	Y67D8B.5	0.458642	0.182461
WBGene00010612	K07A1.5	K07A1.5	0.45856	0.182549
WBGene00019940	npp-21	R07G3.3	0.458486	0.182629
WBGene00019925	fbxc-31	R07C3.9	0.45846	0.182657
WBGene00206359	C05E4.15	C05E4.15	0.458457	0.18266
WBGene00009213	thn-1	F28D1.3	0.458444	0.182674
WBGene00007204	best-2	B0564.4	0.458443	0.182675
WBGene00012785	Y43C5B.2	Y43C5B.2	0.458398	0.182724
WBGene00018010	F33E11.2	F33E11.2	0.458378	0.182746
WBGene00199663	B0507.14	B0507.14	0.45829	0.18284
WBGene00013862	wdr-5.3	ZC302.2	0.458171	0.182968
WBGene00199283	F32A11.9	F32A11.9	0.458077	0.183071
WBGene00021726	bath-10	Y49F6C.4	0.458053	0.183096
WBGene00044333	C01G12.13	C01G12.13	0.4579	0.183261
WBGene00020374	serp-1.2	T09A12.5	0.457878	0.183285
WBGene00007020	mdt-20	Y104H12D.1	0.457857	0.183308
WBGene00019818	R02C2.7	R02C2.7	0.457851	0.183314
WBGene00014004	fic-1	ZK593.8	0.457814	0.183354
WBGene00016512	C38C3.3	C38C3.3	0.45778	0.183391
WBGene00077538	T04F3.5	T04F3.5	0.457771	0.1834
WBGene00012828	Y43F8C.6	Y43F8C.6	0.457763	0.183409
WBGene00219625	linc-168	Y69H2.27	0.457697	0.18348
WBGene00003918	par-3	F54E7.3	0.457616	0.183568
WBGene00008020	C38H2.3	C38H2.3	0.457608	0.183577
WBGene00000048	acr-9	C40C9.2	0.457599	0.183586
WBGene00194983	T25B2.4	T25B2.4	0.457533	0.183658
WBGene00012254	W04E12.9	W04E12.9	0.457527	0.183664
WBGene00013713	Y106G6G.4	Y106G6G.4	0.457482	0.183713
WBGene00019043	fbxc-26	F58E1.12	0.457319	0.183889
WBGene00009441	wdr-48	F35G12.4	0.457293	0.183917
WBGene00219678	linc-9	F21A9.3	0.457142	0.184081
WBGene00185096	W09C2.9	W09C2.9	0.457132	0.184092
WBGene00007897	clec-182	C33D9.2	0.457075	0.184153
[truncated: 20,535 more rows]

## Sheet: Osmotic
WormbaseID	Common Name	Sequence Name	Correlation	P-value
WBGene00011344	T01G9.2	T01G9.2	0.882897	0.000712645
WBGene00014109	chpf-1	ZK856.8	0.879335	0.000799817
WBGene00021498	0	0	0.867522	0.00114496
WBGene00219553	T08G5.19	T08G5.19	0.839019	0.00240779
WBGene00021461	nekl-1	Y39G10AR.3	0.835593	0.00260799
WBGene00219288	Y87G2A.25	Y87G2A.25	0.833479	0.00273733
WBGene00020219	T05A7.1	T05A7.1	0.830241	0.00294428
WBGene00004827	skr-21	K08H2.1	0.818609	0.00378127
WBGene00013522	Y73F8A.13	Y73F8A.13	0.812815	0.00425618
WBGene00022060	dmd-9	Y67D8A.3	0.812389	0.00429272
WBGene00194784	T11F9.22	T11F9.22	0.811064	0.00440779
WBGene00017854	F27C1.4	F27C1.4	0.808368	0.00464856
WBGene00018747	F53C3.3	F53C3.3	0.806902	0.00478345
WBGene00197887	C30F2.6	C30F2.6	0.803509	0.00510619
WBGene00010810	M01F1.4	M01F1.4	0.801321	0.00532238
WBGene00013732	aakg-1	Y111B2A.8	0.794847	0.0060002
WBGene00006488	F56D6.6	F56D6.6	0.79175	0.00634532
WBGene00175029	AH9.7	AH9.7	0.787864	0.00679791
WBGene00012270	W04G5.10	W04G5.10	0.786708	0.00693682
WBGene00022802	ZK688.7	ZK688.7	0.785794	0.0070482
WBGene00010666	K08E4.2	K08E4.2	0.785698	0.00705993
WBGene00022547	ZC196.3	ZC196.3	0.783103	0.00738319
WBGene00077701	poml-3	E01A2.10	0.780056	0.00777598
WBGene00001496	frm-10	F25H9.5	0.778032	0.0080448
WBGene00006215	str-171	T01G5.5	0.775047	0.00845342
WBGene00197317	T22F3.14	T22F3.14	0.771702	0.00892835
WBGene00198181	Y73F8A.1168	Y73F8A.1168	0.771702	0.00892835
WBGene00001175	egl-6	C46F4.1	0.771662	0.00893419
WBGene00017996	F33D4.4	F33D4.4	0.770963	0.00903581
WBGene00008283	C53D6.6	C53D6.6	0.770671	0.00907846
WBGene00045048	D1007.19	D1007.19	0.769818	0.00920398
WBGene00008325	C55A1.9	C55A1.9	0.769466	0.00925627
WBGene00022904	C01B12.9	C01B12.9	0.767691	0.00952245
WBGene00000415	ced-1	Y47H9C.4	0.767394	0.00956749
WBGene00002981	lgg-2	ZK593.6	0.766264	0.00974032
WBGene00018903	F55G1.7	F55G1.7	0.763929	0.0101044
WBGene00044350	Y73B6BL.44	Y73B6BL.44	0.760798	0.0106075
WBGene00219581	anr-20	F16A11.10	0.760433	0.0106673
WBGene00001544	gcy-19	C17F4.6	0.758161	0.0110447
WBGene00020941	W02D7.5	W02D7.5	0.755213	0.0115483
WBGene00044217	F23D12.9	F23D12.9	0.752827	0.0119675
WBGene00003954	pcm-1	C10F3.5	0.752704	0.0119895
WBGene00017054	gstk-2	D2024.7	0.751906	0.0121321
WBGene00002133	inx-11	W04D2.3	0.751294	0.0122424
WBGene00185075	0	0	0.750378	0.0124087
WBGene00020218	T04G9.7	T04G9.7	0.749883	0.0124992
WBGene00008388	D1086.1	D1086.1	0.74954	0.0125624
WBGene00235372	F15E6.12	F15E6.12	0.748471	0.0127602
WBGene00019874	R05C11.2	R05C11.2	0.746641	0.0131039
WBGene00022454	trf-2	Y110A7A.2	0.746115	0.0132039
WBGene00001105	dsl-3	Y41D4B.10	0.745716	0.0132801
WBGene00201414	C52A10.4	C52A10.4	0.744585	0.0134978
WBGene00014858	W09C5.3	W09C5.3	0.744243	0.013564
WBGene00015963	C18B10.6	C18B10.6	0.743724	0.0136651
WBGene00003176	mec-14	F37C12.12	0.743413	0.0137258
WBGene00004804	skn-1	T19E7.2	0.743196	0.0137683
WBGene00010587	sol-2	K05C4.11	0.741477	0.0141087
WBGene00021092	fbxb-34	W08F4.2	0.739625	0.0144817
WBGene00009225	fbxa-94	F28F8.8	0.737097	0.015002
WBGene00012268	W04G5.8	W04G5.8	0.736592	0.0151075
WBGene00022061	Y67D8B.1	Y67D8B.1	0.736283	0.0151724
WBGene00005345	srh-128	Y47G7B.1	0.735556	0.0153255
WBGene00007226	C01G6.4	C01G6.4	0.734062	0.0156438
WBGene00050945	C45B11.7	C45B11.7	0.733525	0.0157592
WBGene00013563	Y75B8A.33	Y75B8A.33	0.73334	0.0157991
WBGene00015879	C17B7.5	C17B7.5	0.733006	0.0158715
WBGene00013658	Y105C5B.19	Y105C5B.19	0.732166	0.0160542
WBGene00012899	Y46G5A.7	Y46G5A.7	0.732081	0.0160728
WBGene00015866	C16E9.2	C16E9.2	0.731698	0.0161565
WBGene00012404	Y6G8.2	Y6G8.2	0.731129	0.0162818
WBGene00044697	poml-4	K05F6.11	0.729118	0.0167295
WBGene00011417	T04A11.2	T04A11.2	0.728692	0.0168256
WBGene00195081	C04F6.7	C04F6.7	0.728533	0.0168614
WBGene00014760	F46A8.2	F46A8.2	0.727404	0.017118
WBGene00020912	W01A11.7	W01A11.7	0.727392	0.0171207
WBGene00018957	F56C11.5	F56C11.5	0.727374	0.0171248
WBGene00022078	epg-9	Y69A2AR.7	0.72688	0.0172379
WBGene00012867	seld-1	Y45F10A.4	0.725966	0.0174486
WBGene00002205	kin-23	W04G5.6	0.72587	0.0174708
WBGene00017539	F17E9.2	F17E9.2	0.725704	0.0175092
WBGene00195253	H16D19.5	H16D19.5	0.725358	0.0175897
WBGene00007765	C27B7.9	C27B7.9	0.724176	0.0178664
WBGene00077438	C18D4.10	C18D4.10	0.72405	0.0178959
WBGene00077769	F33E2.10	F33E2.10	0.723072	0.0181273
WBGene00009461	madf-2	F36D1.1	0.722231	0.0183279
WBGene00019187	H11E01.2	H11E01.2	0.721908	0.0184055
WBGene00008681	scrm-4	F11A6.2	0.721886	0.0184109
WBGene00013828	Y116F11B.13	Y116F11B.13	0.72163	0.0184724
WBGene00219749	linc-30	Y20F4.10	0.721527	0.0184972
WBGene00219424	Y54G2A.72	Y54G2A.72	0.719743	0.0189307
WBGene00011429	T04C12.7	T04C12.7	0.718903	0.019137
WBGene00012254	W04E12.9	W04E12.9	0.71787	0.0193931
WBGene00006986	zip-1	Y75B8A.35	0.717484	0.0194894
WBGene00019806	pgap-3	R01B10.4	0.717338	0.019526
WBGene00010546	K03H1.11	K03H1.11	0.716501	0.0197363
WBGene00005245	srh-20	C02E7.3	0.715401	0.0200148
WBGene00202097	C05B10.20	C05B10.20	0.715261	0.0200504
WBGene00010789	sulp-5	K12G11.2	0.714657	0.0202049
WBGene00022455	tyms-1	Y110A7A.4	0.712471	0.0207704
WBGene00019946	chat-1	R08C7.2	0.71217	0.020849
WBGene00000640	col-64	F52F12.2	0.710853	0.0211957
WBGene00011452	ugt-55	T04H1.7	0.710065	0.0214051
WBGene00013382	gcl-1	Y62E10A.16	0.709961	0.021433
WBGene00008419	wdr-23	D2030.9	0.70988	0.0214544
WBGene00010921	fbxb-4	M117.5	0.709329	0.0216019
WBGene00020805	T25F10.1	T25F10.1	0.709277	0.021616
WBGene00017834	F26F12.3	F26F12.3	0.709258	0.0216211
WBGene00019558	srbc-12	K09C6.4	0.707854	0.0220003
WBGene00012491	Y20C6A.1	Y20C6A.1	0.707835	0.0220055
WBGene00009840	fbxa-189	F47H4.9	0.706741	0.0223041
WBGene00003639	nhr-49	K10C3.6	0.70656	0.0223538
WBGene00009835	F47H4.2	F47H4.2	0.705887	0.0225391
WBGene00010691	K08H2.4	K08H2.4	0.705798	0.0225637
WBGene00045131	T04A11.14	T04A11.14	0.705785	0.0225674
WBGene00016922	swt-2	C54F6.4	0.705784	0.0225675
WBGene00022308	Y77E11A.3	Y77E11A.3	0.705709	0.0225883
WBGene00077681	Y44A6D.7	Y44A6D.7	0.704919	0.0228077
WBGene00020721	T23B12.6	T23B12.6	0.70462	0.0228912
WBGene00005449	srh-243	F37B4.3	0.704566	0.0229063
WBGene00019123	F59E12.8	F59E12.8	0.703608	0.0231749
WBGene00010004	F53H2.1	F53H2.1	0.703536	0.0231953
WBGene00005421	srh-211	D1065.5	0.70251	0.0234854
WBGene00001785	gst-37	Y32G9A.1	0.701566	0.023755
WBGene00023277	F29C4.3	F29C4.3	0.701524	0.0237669
WBGene00018186	F38E9.4	F38E9.4	0.700579	0.0240388
WBGene00017529	F16G10.15	F16G10.15	0.699666	0.0243033
WBGene00219983	F58D5.11	F58D5.11	0.699288	0.0244137
WBGene00013008	clec-146	Y48E1B.9	0.698722	0.0245791
WBGene00010018	fbxa-69	F54B8.3	0.698692	0.0245878
WBGene00012442	Y15E3A.3	Y15E3A.3	0.69846	0.024656
WBGene00195213	F11C1.9	F11C1.9	0.698043	0.0247787
WBGene00012778	Y42A5A.3	Y42A5A.3	0.697962	0.0248026
WBGene00016406	C34D10.1	C34D10.1	0.697482	0.0249447
WBGene00008052	ctns-1	C41C4.7	0.69737	0.0249778
WBGene00007886	ethe-1	C33A12.7	0.69692	0.0251116
WBGene00009866	F49C5.3	F49C5.3	0.696649	0.0251921
WBGene00018204	F39F10.4	F39F10.4	0.696252	0.0253108
WBGene00013764	Y113G7B.15	Y113G7B.15	0.696	0.0253862
WBGene00006226	str-182	C12D8.12	0.69547	0.0255455
WBGene00012886	Y45F10D.6	Y45F10D.6	0.694755	0.0257614
WBGene00021157	Y4C6B.3	Y4C6B.3	0.693968	0.0260006
WBGene00022139	tub-2	Y71G12A.3	0.693794	0.0260537
WBGene00012031	gpdh-3	T25G3.4	0.693677	0.0260892
WBGene00021553	tyr-5	Y44E3B.2	0.693535	0.0261327
WBGene00007370	str-264	C06B8.4	0.693306	0.0262027
WBGene00009497	F36H1.12	F36H1.12	0.693255	0.0262183
WBGene00010508	K02E2.7	K02E2.7	0.693088	0.0262697
WBGene00201634	C18F3.11	C18F3.11	0.692755	0.0263719
WBGene00021394	Y38C1AA.1	Y38C1AA.1	0.692571	0.0264287
WBGene00044233	dolk-1	Y56A3A.36	0.692282	0.0265178
WBGene00000670	col-95	Y41C4A.16	0.691906	0.0266341
WBGene00010422	H32K16.2	H32K16.2	0.691594	0.0267309
WBGene00010244	F58D5.5	F58D5.5	0.691157	0.0268668
WBGene00020641	fbxa-68	T20H9.5	0.690539	0.0270601
WBGene00013685	Y105E8A.28	Y105E8A.28	0.690507	0.02707
WBGene00013164	Y53F4B.18	Y53F4B.18	0.690353	0.0271183
WBGene00015532	C06E4.3	C06E4.3	0.690182	0.027172
WBGene00008588	F08G12.5	F08G12.5	0.690075	0.0272057
WBGene00022545	ZC196.1	ZC196.1	0.689869	0.0272703
WBGene00021727	bath-23	Y49F6C.5	0.689687	0.0273279
WBGene00000223	atf-7	C07G2.2	0.689535	0.0273756
WBGene00022814	ZK742.4	ZK742.4	0.689433	0.027408
WBGene00022838	ZK993.2	ZK993.2	0.689152	0.0274968
WBGene00019070	F58H7.5	F58H7.5	0.688972	0.027554
WBGene00004892	sms-1	H21P03.3	0.688777	0.0276157
WBGene00164985	ZK1010.10	ZK1010.10	0.687614	0.0279868
WBGene00022555	btb-12	ZC204.3	0.687089	0.0281553
WBGene00014492	R166.6	R166.6	0.687078	0.028159
WBGene00019251	H28G03.3	H28G03.3	0.686937	0.0282045
WBGene00013511	Y71A12B.15	Y71A12B.15	0.686851	0.028232
WBGene00015869	nhr-257	C17A2.1	0.685853	0.028555
WBGene00012783	Y43C5A.3	Y43C5A.3	0.685647	0.028622
WBGene00021165	Y5H2B.3	Y5H2B.3	0.685544	0.0286557
WBGene00001562	lin-66	B0513.1	0.685289	0.0287388
WBGene00197633	C56G2.18	C56G2.18	0.68527	0.0287449
WBGene00005133	srd-55	K02A2.2	0.684567	0.0289749
WBGene00194661	Y57G11C.1131	Y57G11C.1131	0.684546	0.0289821
WBGene00021505	Y41D4A.3	Y41D4A.3	0.684187	0.0291001
WBGene00045128	Y116A8C.49	Y116A8C.49	0.683155	0.0294412
WBGene00196710	T21C9.14	T21C9.14	0.683052	0.0294753
WBGene00011449	T04H1.2	T04H1.2	0.68287	0.0295358
WBGene00001764	gst-16	F37B1.5	0.682839	0.029546
WBGene00004182	prk-1	C06E8.3	0.682145	0.0297776
WBGene00021499	0	0	0.681475	0.030002
WBGene00077679	K11E4.6	K11E4.6	0.681381	0.0300336
WBGene00010043	F54C9.7	F54C9.7	0.680615	0.0302919
WBGene00235309	F21C10.17	F21C10.17	0.680568	0.0303079
WBGene00001780	gst-32	Y53F4B.37	0.680189	0.0304363
WBGene00008444	tbc-14	E01G4.1	0.680175	0.0304412
WBGene00014615	Y116F11A.4	Y116F11A.4	0.680024	0.0304922
WBGene00009142	F26A3.4	F26A3.4	0.679956	0.0305155
WBGene00018234	F40E12.1	F40E12.1	0.679808	0.0305658
WBGene00009764	srz-17	F46B3.12	0.679476	0.030679
WBGene00020200	T04A6.1	T04A6.1	0.678892	0.0308787
WBGene00012362	W09D10.4	W09D10.4	0.678609	0.0309758
WBGene00014166	ZK945.4	ZK945.4	0.678252	0.0310985
WBGene00016378	imp-3	C33H5.11	0.678103	0.03115
WBGene00022115	Y71F9AL.10	Y71F9AL.10	0.678057	0.0311659
WBGene00019104	asp-7	F59D6.2	0.677983	0.0311912
WBGene00019427	atg-16.2	K06A1.5	0.677664	0.0313017
WBGene00006705	ubc-8	Y94H6A.6	0.677351	0.0314098
WBGene00045074	R166.7	R166.7	0.677295	0.0314293
WBGene00015460	C05C8.1	C05C8.1	0.677273	0.0314371
WBGene00020276	T05H4.15	T05H4.15	0.677159	0.0314766
WBGene00219317	F31E3.12	F31E3.12	0.677089	0.031501
WBGene00009940	strl-1	F52F12.7	0.676477	0.031714
WBGene00010706	cyp-14A2	K09A11.3	0.676347	0.0317595
WBGene00197486	R151.15	R151.15	0.676337	0.0317631
WBGene00012620	Y38H6C.7	Y38H6C.7	0.675907	0.0319133
WBGene00022000	tbx-42	Y59E9AR.5	0.675066	0.0322092
WBGene00005000	spp-15	C48E7.10	0.674905	0.032266
WBGene00007758	C27A7.8	C27A7.8	0.674581	0.0323806
WBGene00202499	B0507.15	B0507.15	0.673697	0.0326945
WBGene00197306	Y39A3CL.10	Y39A3CL.10	0.673564	0.0327417
WBGene00006165	str-114	F59B1.1	0.673416	0.0327945
WBGene00012579	Y38E10A.1	Y38E10A.1	0.673315	0.0328308
WBGene00018354	F42G2.5	F42G2.5	0.673024	0.0329349
WBGene00021197	Y17G9A.4	Y17G9A.4	0.672903	0.0329783
WBGene00012468	Y17G7B.17	Y17G7B.17	0.672627	0.0330771
WBGene00219343	Y17D7C.9	Y17D7C.9	0.67221	0.0332271
WBGene00045043	Y116A8C.48	Y116A8C.48	0.670776	0.0337464
WBGene00005766	srw-19	T10H4.8	0.670755	0.033754
WBGene00011276	aakg-5	R53.7	0.670519	0.0338401
WBGene00008591	F08H9.3	F08H9.3	0.670134	0.0339807
WBGene00001677	gpa-15	M04C7.1	0.669387	0.0342547
WBGene00022546	ZC196.2	ZC196.2	0.669386	0.0342552
WBGene00044760	Y71H2AM.25	Y71H2AM.25	0.669241	0.0343086
WBGene00011660	T09E11.11	T09E11.11	0.66924	0.0343089
WBGene00005468	srh-262	K10G4.7	0.668958	0.0344127
WBGene00020706	atg-9	T22H9.2	0.6688	0.0344712
WBGene00014098	ogdh-2	ZK836.2	0.668693	0.0345105
WBGene00201788	T28D6.15	T28D6.15	0.668375	0.0346282
WBGene00019933	R07C12.3	R07C12.3	0.668238	0.0346792
WBGene00013127	Y52B11A.8	Y52B11A.8	0.668202	0.0346925
WBGene00022386	Y95B8A.6	Y95B8A.6	0.668189	0.0346973
WBGene00011453	ugt-56	T04H1.8	0.668106	0.0347283
WBGene00007969	acs-19	C36A4.9	0.667957	0.0347836
WBGene00019108	chpf-2	F59D6.7	0.667818	0.0348353
WBGene00014729	E03H4.9	E03H4.9	0.667768	0.0348539
WBGene00194690	T05D4.6	T05D4.6	0.667746	0.0348619
WBGene00007348	C05G5.2	C05G5.2	0.667567	0.0349285
WBGene00011639	ztf-17	T09A5.12	0.667551	0.0349347
WBGene00219241	Y116A8A.150	Y116A8A.150	0.667415	0.0349851
WBGene00001781	gst-33	C02A12.1	0.667389	0.0349951
WBGene00018286	F41E6.5	F41E6.5	0.667224	0.0350565
WBGene00012369	W09G3.6	W09G3.6	0.666948	0.0351596
WBGene00020640	fbxa-73	T20H9.4	0.666944	0.0351611
WBGene00009978	F53E4.1	F53E4.1	0.666718	0.0352459
WBGene00044224	F17C8.8	F17C8.8	0.666704	0.0352511
WBGene00011304	mnk-1	R166.5	0.666674	0.0352624
WBGene00045388	lfor-1	C38C6.8	0.666318	0.0353962
WBGene00021199	Y17G9B.2	Y17G9B.2	0.665995	0.0355178
WBGene00013016	0	0	0.665568	0.0356788
WBGene00021533	Y42G9A.3	Y42G9A.3	0.665322	0.0357721
WBGene00015178	B0416.2	B0416.2	0.664941	0.0359165
WBGene00044092	srbc-71	F30B5.8	0.664657	0.0360247
WBGene00007077	AC8.5	AC8.5	0.664532	0.0360719
WBGene00022366	Y92H12BL.5	Y92H12BL.5	0.664445	0.0361051
WBGene00219647	anr-27	C09E8.5	0.664326	0.0361504
WBGene00194677	D1054.19	D1054.19	0.664222	0.0361902
WBGene00023391	Y73B3A.t1	Y73B3A.t1	0.66385	0.0363326
WBGene00012070	T26H5.8	T26H5.8	0.663565	0.0364418
WBGene00008680	F11A5.15	F11A5.15	0.663425	0.0364953
WBGene00014294	C53C7.5	C53C7.5	0.663026	0.0366489
WBGene00008412	D2030.2	D2030.2	0.662875	0.0367067
WBGene00019574	K09E3.2	K09E3.2	0.662857	0.0367138
WBGene00014902	Y49E10.5	Y49E10.5	0.66271	0.0367706
WBGene00000134	amt-2	F49E11.3	0.662199	0.0369681
WBGene00007391	C06H2.7	C06H2.7	0.661162	0.0373713
WBGene00010270	F58G1.8	F58G1.8	0.660506	0.0376276
WBGene00011424	dhs-31	T04B2.6	0.660442	0.0376526
WBGene00194641	F47G3.4	F47G3.4	0.660436	0.037655
WBGene00017343	F10E7.1	F10E7.1	0.660387	0.0376744
WBGene00018233	F40E3.6	F40E3.6	0.660169	0.0377598
WBGene00007931	C34D1.4	C34D1.4	0.660143	0.03777
WBGene00009245	rict-1	F29C12.3	0.659141	0.0381651
WBGene00007919	cup-16	C34C6.7	0.65901	0.0382168
WBGene00012735	sptf-3	Y40B1A.4	0.658898	0.0382613
WBGene00009729	F45E10.2	F45E10.2	0.658818	0.0382929
WBGene00007656	pals-2	C17H1.3	0.658712	0.0383349
WBGene00018325	F42A6.3	F42A6.3	0.658703	0.0383385
WBGene00010096	rskd-1	F55C5.7	0.658672	0.0383509
WBGene00219672	anr-54	F08B1.7	0.658634	0.0383662
WBGene00014934	Y60A3A.17	Y60A3A.17	0.658597	0.0383809
WBGene00195151	F53H2.4	F53H2.4	0.658589	0.038384
WBGene00044514	R09E12.9	R09E12.9	0.658355	0.0384768
WBGene00007466	chil-2	C08H9.6	0.658299	0.0384991
WBGene00019443	0	0	0.658252	0.0385179
WBGene00020922	W01H2.2	W01H2.2	0.658142	0.0385618
WBGene00017659	F21C10.10	F21C10.10	0.658074	0.0385887
WBGene00011198	R10E4.1	R10E4.1	0.658042	0.0386015
WBGene00196410	R02E12.9	R02E12.9	0.657244	0.0389205
WBGene00017045	atg-13	D2007.5	0.657214	0.0389328
WBGene00007140	cyp-29A4	B0331.1	0.657104	0.0389769
WBGene00044495	Y54G2A.40	Y54G2A.40	0.657043	0.0390014
WBGene00021353	iglr-3	Y37E3.13	0.656552	0.0391988
WBGene00014463	MTCE.19	MTCE.19	0.656481	0.0392274
WBGene00017181	F02E11.3	F02E11.3	0.656398	0.0392609
WBGene00002253	lbp-1	F40F4.3	0.656324	0.0392905
WBGene00220053	R166.11	R166.11	0.656064	0.0393957
WBGene00219491	Y53F4B.62	Y53F4B.62	0.656009	0.0394179
WBGene00006477	chup-1	ZK721.1	0.655778	0.0395113
WBGene00017488	dct-7	F15E6.8	0.655673	0.0395539
WBGene00007281	C03E10.3	C03E10.3	0.655639	0.0395678
WBGene00200037	T21G5.9	T21G5.9	0.655514	0.0396183
WBGene00200648	T21G5.10	T21G5.10	0.655514	0.0396183
WBGene00016093	srsx-34	C25E10.3	0.655498	0.0396248
WBGene00012560	Y37D8A.25	Y37D8A.25	0.655441	0.0396481
WBGene00019885	R05D8.7	R05D8.7	0.655248	0.0397265
WBGene00006214	str-170	T08B6.7	0.655033	0.039814
WBGene00007063	2L52.1	2L52.1	0.654611	0.0399858
WBGene00012682	asp-16	Y39B6A.23	0.654237	0.0401388
WBGene00017954	F31E8.4	F31E8.4	0.65386	0.0402935
WBGene00015599	fbxa-164	C08E3.7	0.653579	0.0404089
WBGene00005308	srh-87	H27D07.6	0.653503	0.0404399
WBGene00014053	ZK669.3	ZK669.3	0.653499	0.0404419
WBGene00011896	T21C9.11	T21C9.11	0.653222	0.0405558
WBGene00013791	Y116A8C.11	Y116A8C.11	0.653113	0.0406009
WBGene00022190	josd-1	Y71H2AR.3	0.653073	0.0406171
WBGene00020227	T05A8.1	T05A8.1	0.652918	0.0406814
WBGene00020078	R52.6	R52.6	0.652841	0.040713
WBGene00018262	cyp-33C3	F41B5.4	0.652395	0.0408974
WBGene00016863	cest-35.2	C52A10.2	0.652259	0.040954
WBGene00013706	Y106G6E.2	Y106G6E.2	0.651825	0.0411345
WBGene00007411	C07C7.1	C07C7.1	0.65179	0.041149
WBGene00018303	F41G3.10	F41G3.10	0.651664	0.0412013
WBGene00017526	F16G10.11	F16G10.11	0.651656	0.0412048
WBGene00023505	srz-102	F14F8.13	0.651226	0.041384
WBGene00009494	hrg-5	F36H1.9	0.651216	0.0413882
WBGene00012028	srz-99	T25E12.13	0.651181	0.041403
WBGene00010249	F58D12.1	F58D12.1	0.651153	0.0414147
WBGene00010580	K05C4.3	K05C4.3	0.651123	0.0414273
WBGene00012026	srz-100	T25E12.11	0.650979	0.0414873
WBGene00016846	C50F7.6	C50F7.6	0.650923	0.0415107
WBGene00015518	C06E1.1	C06E1.1	0.650898	0.0415211
WBGene00021992	thn-6	Y59E9AL.1	0.650292	0.0417756
WBGene00020593	ugt-11	T19H12.10	0.650173	0.0418256
WBGene00008447	E01G4.5	E01G4.5	0.649987	0.0419038
WBGene00001779	gst-31	Y53F4B.35	0.649972	0.0419103
WBGene00020481	T13C2.6	T13C2.6	0.649931	0.0419276
WBGene00018700	lmd-3	F52E1.13	0.649332	0.0421807
WBGene00003636	nhr-46	C45E5.6	0.649328	0.0421823
WBGene00017699	flcn-1	F22D3.2	0.649087	0.0422843
WBGene00006484	tag-138	F08A8.6	0.648959	0.0423388
WBGene00006711	ubc-16	Y54E5B.4	0.648892	0.042367
WBGene00016347	C33E10.5	C33E10.5	0.648881	0.0423718
WBGene00017399	lgc-51	F12B6.3	0.648795	0.0424081
WBGene00202056	R03A10.14	R03A10.14	0.648621	0.0424823
WBGene00012655	Y39A1A.17	Y39A1A.17	0.648475	0.0425444
WBGene00009512	bigr-1	F37H8.3	0.648445	0.0425573
WBGene00022755	nhr-250	ZK488.1	0.648306	0.0426165
WBGene00005275	srh-52	R08H2.7	0.647922	0.0427804
WBGene00021405	Y38C1AB.3	Y38C1AB.3	0.647273	0.0430579
WBGene00077689	Y105E8A.34	Y105E8A.34	0.647066	0.043147
WBGene00219650	linc-56	C14A11.12	0.647004	0.0431737
WBGene00005841	srw-94	H06H21.1	0.646582	0.0433552
WBGene00077498	R07B5.10	R07B5.10	0.64651	0.0433864
WBGene00021479	oac-55	Y39H10A.2	0.646386	0.0434399
WBGene00007677	C18D4.8	C18D4.8	0.646284	0.0434838
WBGene00012505	pals-13	Y26D4A.8	0.646	0.0436065
WBGene00020795	T25D1.3	T25D1.3	0.645255	0.0439298
WBGene00012621	Y38H6C.8	Y38H6C.8	0.645034	0.0440261
WBGene00006632	tsp-6	C14A11.1	0.644753	0.0441483
WBGene00009594	cyld-1	F40F12.5	0.644546	0.044239
WBGene00006213	str-169	Y9C9A.4	0.64419	0.0443948
WBGene00010849	M04B2.7	M04B2.7	0.643928	0.0445097
WBGene00017484	F15E6.3	F15E6.3	0.643902	0.044521
WBGene00021239	Y20F4.4	Y20F4.4	0.643869	0.0445354
WBGene00010740	K10D3.6	K10D3.6	0.643742	0.044591
WBGene00219615	linc-109	W09D10.7	0.643727	0.0445976
WBGene00012521	Y32B12B.1	Y32B12B.1	0.643651	0.0446309
WBGene00021003	W03F9.9	W03F9.9	0.643066	0.0448888
WBGene00005263	srh-40	Y40D12A.3	0.642717	0.045043
WBGene00006561	tcl-2	Y38C1AA.4	0.64268	0.0450595
WBGene00006220	str-176	T01B11.5	0.642648	0.0450736
WBGene00019657	K11G12.6	K11G12.6	0.642534	0.0451237
WBGene00007473	chil-8	C08H9.14	0.64252	0.0451302
WBGene00015466	hyls-1	C05C8.9	0.642164	0.0452878
WBGene00017331	ugt-40	F10D2.5	0.642061	0.0453338
WBGene00016720	math-25	C46F9.4	0.641976	0.0453713
WBGene00044586	Y61A9LA.12	Y61A9LA.12	0.641889	0.0454101
WBGene00202294	C54G7.16	C54G7.16	0.641798	0.0454506
WBGene00007638	C17D12.3	C17D12.3	0.641542	0.0455644
WBGene00004284	rab-35	Y47D3A.25	0.641487	0.0455891
WBGene00011394	T03D8.7	T03D8.7	0.641361	0.0456452
WBGene00235307	B0507.17	B0507.17	0.641352	0.0456491
WBGene00202209	Y41D4B.31	Y41D4B.31	0.641243	0.0456978
WBGene00077758	irld-12	K12D9.14	0.641213	0.0457114
WBGene00007567	C14A6.3	C14A6.3	0.641194	0.0457201
WBGene00016693	srbc-20	C45H4.11	0.640982	0.0458146
WBGene00201920	C33D12.15	C33D12.15	0.640766	0.0459112
WBGene00000660	col-85	T21B4.2	0.640629	0.0459725
WBGene00012825	Y43F8C.3	Y43F8C.3	0.640483	0.046038
WBGene00022339	Y82E9BR.6	Y82E9BR.6	0.640414	0.0460692
WBGene00008905	F17B5.1	F17B5.1	0.640296	0.046122
WBGene00014202	mmcm-1	ZK1058.1	0.640223	0.0461548
WBGene00044588	ZK1236.9	ZK1236.9	0.640161	0.0461831
WBGene00012585	lips-15	Y38E10A.7	0.640001	0.0462549
WBGene00011003	R04B5.5	R04B5.5	0.639933	0.0462857
WBGene00013157	Y53F4B.10	Y53F4B.10	0.639903	0.0462988
WBGene00018150	epg-4	F37C12.2	0.639839	0.0463279
WBGene00044505	D2024.10	D2024.10	0.639482	0.0464888
WBGene00000439	ceh-16	C13G5.1	0.639037	0.0466901
WBGene00219281	K10D3.8	K10D3.8	0.638927	0.0467399
WBGene00220004	K03E5.9	K03E5.9	0.638847	0.0467765
WBGene00004932	sod-3	C08A9.1	0.638623	0.0468782
WBGene00194768	Y50E8A.19	Y50E8A.19	0.638423	0.0469687
WBGene00000420	ced-6	F56D2.7	0.638383	0.0469871
WBGene00196394	T06A4.5	T06A4.5	0.638381	0.0469882
WBGene00005543	sri-31	B0454.2	0.638209	0.047066
WBGene00194742	F37C12.21	F37C12.21	0.638185	0.0470772
WBGene00022223	Y73B3B.1	Y73B3B.1	0.63817	0.047084
WBGene00195803	F46E10.13	F46E10.13	0.638169	0.0470844
WBGene00012750	faah-6	Y41C4A.2	0.638152	0.0470923
WBGene00015569	C07D10.5	C07D10.5	0.637673	0.0473106
WBGene00010882	atg-7	M7.5	0.637633	0.0473289
WBGene00019028	srb-13	F58A6.11	0.637628	0.0473314
WBGene00018003	F33D11.6	F33D11.6	0.637456	0.0474101
WBGene00020842	nmrk-1	T27A3.6	0.637211	0.0475223
WBGene00013044	Y49E10.25	Y49E10.25	0.637125	0.0475617
WBGene00018996	F57B9.1	F57B9.1	0.636947	0.0476435
WBGene00194769	Y32B12C.5	Y32B12C.5	0.6369	0.0476649
WBGene00017634	F20D6.2	F20D6.2	0.636893	0.0476682
WBGene00197362	C23H4.11	C23H4.11	0.636705	0.0477544
WBGene00011697	T10H4.4	T10H4.4	0.636509	0.0478446
WBGene00007674	C18D4.4	C18D4.4	0.636412	0.0478893
WBGene00015638	C09E7.4	C09E7.4	0.636411	0.0478899
WBGene00001768	gst-20	Y48E1B.10	0.636406	0.0478922
WBGene00017434	F13H8.1	F13H8.1	0.636296	0.0479427
WBGene00008791	F14D7.4	F14D7.4	0.63628	0.0479502
WBGene00012654	Y39A1A.16	Y39A1A.16	0.636272	0.0479539
WBGene00021731	Y49G5A.1	Y49G5A.1	0.63622	0.0479779
WBGene00019296	mcu-1	K02B2.3	0.63531	0.0483991
WBGene00198686	F18E2.12	F18E2.12	0.635234	0.0484344
WBGene00015838	math-9	C16C4.14	0.635233	0.0484348
WBGene00016162	crh-2	C27D6.4	0.635207	0.0484467
WBGene00013873	cest-2.3	ZC376.1	0.635131	0.048482
WBGene00015040	cyp-34A5	B0213.10	0.635125	0.0484849
WBGene00006288	str-262	C05E4.13	0.635057	0.0485165
WBGene00196432	T14G11.5	T14G11.5	0.634925	0.0485777
WBGene00077508	T27F6.10	T27F6.10	0.634864	0.0486063
WBGene00015788	C15B12.8	C15B12.8	0.634849	0.048613
WBGene00050941	C33F10.14	C33F10.14	0.634725	0.0486708
WBGene00005611	srj-23	R09B5.7	0.634323	0.0488582
WBGene00007303	rnh-1.3	C04F12.9	0.634152	0.0489385
WBGene00009584	drap-1	F40F9.7	0.634117	0.0489547
WBGene00012108	T28A8.2	T28A8.2	0.633871	0.0490699
WBGene00000737	col-164	T21D9.1	0.633715	0.0491429
WBGene00009299	F31E9.6	F31E9.6	0.633315	0.0493306
WBGene00019006	spg-20	F57B10.9	0.633272	0.0493506
WBGene00003595	ngn-1	Y69A2AR.29	0.633116	0.0494243
WBGene00016119	C25H3.10	C25H3.10	0.633041	0.0494595
WBGene00016810	C50D2.7	C50D2.7	0.632914	0.049519
WBGene00005556	sri-44	K07E8.12	0.63227	0.0498232
WBGene00044606	T07G12.14	T07G12.14	0.631693	0.050097
WBGene00013244	Y56A3A.33	Y56A3A.33	0.631507	0.0501853
WBGene00009838	fbxa-187	F47H4.7	0.631106	0.0503762
WBGene00003378	mml-1	T20B12.6	0.630925	0.0504623
WBGene00014734	F11A3.3	F11A3.3	0.630661	0.0505882
WBGene00020832	T26C12.2	T26C12.2	0.630613	0.0506114
WBGene00001437	fkh-5	F26A1.2	0.630403	0.0507118
WBGene00015776	dct-1	C14F5.1	0.630207	0.0508055
WBGene00045290	Y102A5C.37	Y102A5C.37	0.630062	0.050875
WBGene00219950	F46A8.13	F46A8.13	0.629861	0.0509715
WBGene00016864	C52A10.3	C52A10.3	0.629794	0.0510039
WBGene00017618	F20A1.6	F20A1.6	0.629777	0.0510119
WBGene00022051	rep-1	Y67D2.1	0.629759	0.0510206
WBGene00009839	fbxa-188	F47H4.8	0.629751	0.0510242
WBGene00020016	lipl-3	R11G11.14	0.629642	0.0510767
WBGene00023288	F49F1.13	F49F1.13	0.629631	0.0510821
WBGene00020407	chil-24	T10D4.3	0.629616	0.0510893
WBGene00005704	sru-41	Y51H7BR.6	0.629372	0.0512066
WBGene00021234	irld-16	Y19D10B.5	0.629333	0.0512257
WBGene00011574	T07C12.10	T07C12.10	0.629139	0.051319
WBGene00019181	H10D18.6	H10D18.6	0.628918	0.0514257
WBGene00008468	E03G2.1	E03G2.1	0.628669	0.0515464
WBGene00000469	ces-2	ZK909.4	0.628611	0.0515741
WBGene00012573	Y37H2C.1	Y37H2C.1	0.628601	0.0515793
WBGene00016310	txt-18	C32D5.1	0.628398	0.0516774
WBGene00200971	T01B10.13	T01B10.13	0.628343	0.051704
WBGene00006560	tbx-41	T26C11.1	0.628317	0.0517166
WBGene00019476	timp-1	K07C11.3	0.62827	0.0517397
WBGene00219985	F58D5.13	F58D5.13	0.628151	0.0517972
WBGene00021047	zfp-3	W05H7.4	0.628061	0.0518408
WBGene00019159	H05C05.3	H05C05.3	0.627977	0.051882
WBGene00014741	F22B8.2	F22B8.2	0.627897	0.0519205
WBGene00011817	T16H12.9	T16H12.9	0.627857	0.05194
WBGene00010320	F59B10.4	F59B10.4	0.627773	0.0519808
WBGene00005683	sru-20	T04A11.7	0.627638	0.0520467
WBGene00018269	acs-11	F41C3.3	0.627589	0.0520706
WBGene00001952	hlh-6	T15H9.3	0.627562	0.0520835
WBGene00004991	spp-6	T08A9.10	0.627415	0.0521553
WBGene00022597	ZC395.5	ZC395.5	0.627161	0.0522794
WBGene00014751	F36G9.4	F36G9.4	0.627045	0.0523358
WBGene00013576	Y76A2B.4	Y76A2B.4	0.62693	0.0523924
WBGene00021516	Y41D4B.14	Y41D4B.14	0.626658	0.0525254
WBGene00018600	F48C1.8	F48C1.8	0.626365	0.0526692
WBGene00014017	ZK632.10	ZK632.10	0.626247	0.0527272
WBGene00196687	C09B8.12	C09B8.12	0.626111	0.0527939
WBGene00012228	W03H9.2	W03H9.2	0.625987	0.0528548
WBGene00219796	C03D6.9	C03D6.9	0.62595	0.052873
WBGene00006678	twk-25	M04B2.5	0.62586	0.0529174
WBGene00021999	thn-5	Y59E9AR.4	0.625801	0.0529462
WBGene00001756	gst-8	F11G11.1	0.625363	0.0531624
WBGene00012400	Y6E2A.7	Y6E2A.7	0.624949	0.0533672
WBGene00007675	C18D4.6	C18D4.6	0.624847	0.0534179
WBGene00194923	linc-121	Y57G11C.1134	0.62475	0.0534655
WBGene00005161	srg-3	C18F10.6	0.624743	0.0534692
WBGene00023039	F41B5.11	F41B5.11	0.624539	0.0535703
WBGene00019464	K07B1.4	K07B1.4	0.624143	0.0537673
WBGene00003234	mif-1	Y56A3A.3	0.623968	0.0538545
WBGene00200434	Y56A3A.39	Y56A3A.39	0.623646	0.0540147
WBGene00006602	tps-1	ZK54.2	0.62337	0.0541527
WBGene00021772	math-45	Y51H7BM.1	0.62331	0.0541826
WBGene00018069	F35H10.3	F35H10.3	0.623239	0.0542184
WBGene00013363	nhr-240	Y60A3A.15	0.623153	0.0542614
WBGene00008643	tmem-138	F10B5.9	0.623046	0.0543151
WBGene00045356	T03E6.9	T03E6.9	0.622568	0.0545549
WBGene00000898	daf-2	Y55D5A.5	0.622466	0.054606
WBGene00086557	K07A12.8	K07A12.8	0.622413	0.0546329
WBGene00015337	gsto-2	C02D5.3	0.622284	0.0546974
WBGene00045475	T07A5.7	T07A5.7	0.621809	0.0549372
WBGene00007213	C01A2.1	C01A2.1	0.621733	0.0549752
WBGene00021208	Y18H1A.2	Y18H1A.2	0.621655	0.0550146
WBGene00014839	T10H4.1	T10H4.1	0.621535	0.0550751
WBGene00019305	snap-29	K02D10.5	0.621333	0.0551778
WBGene00018755	bcmo-2	F53C3.12	0.62123	0.0552299
WBGene00018953	F56C9.10	F56C9.10	0.621197	0.0552465
WBGene00007218	C01A2.6	C01A2.6	0.621132	0.0552796
WBGene00013802	Y116A8C.25	Y116A8C.25	0.62102	0.0553361
WBGene00006027	srx-136	F09F3.12	0.620702	0.0554976
WBGene00013578	scav-2	Y76A2B.6	0.620496	0.0556025
WBGene00019780	M60.4	M60.4	0.620341	0.0556815
WBGene00005038	sra-12	F44F4.7	0.620253	0.0557261
WBGene00000056	acr-17	F53E10.2	0.620137	0.0557854
WBGene00004928	soc-1	F41F3.2	0.620114	0.0557969
WBGene00021344	rev-3	Y37B11A.2	0.620076	0.0558162
WBGene00003638	nhr-48	ZK662.3	0.619978	0.0558662
WBGene00017153	E_BE45912.2	E_BE45912.2	0.619954	0.0558785
WBGene00010528	K03D3.2	K03D3.2	0.619867	0.0559228
WBGene00017156	F01E11.3	F01E11.3	0.619581	0.0560691
WBGene00005387	srh-171	Y60A3A.5	0.619514	0.0561036
WBGene00008809	cyp-13A11	F14F7.2	0.619459	0.0561318
WBGene00018384	F43C11.7	F43C11.7	0.619104	0.0563133
WBGene00044649	C23H5.11	C23H5.11	0.619102	0.0563145
WBGene00009001	tyr-3	F21C3.2	0.619074	0.0563291
WBGene00021057	W06B4.2	W06B4.2	0.618926	0.0564049
WBGene00003181	med-2	K04C2.6	0.618849	0.0564445
WBGene00235370	K08D10.15	K08D10.15	0.618821	0.0564587
WBGene00219568	anr-9	C46F11.9	0.618813	0.0564633
WBGene00219593	anr-15	F57F5.8	0.618777	0.0564816
WBGene00219437	C50A2.7	C50A2.7	0.618733	0.0565042
WBGene00010589	cyp-33D1	K05D4.4	0.618701	0.0565205
WBGene00006823	unc-94	C06A5.7	0.618599	0.0565729
WBGene00002129	inx-7	K02B2.4	0.618523	0.056612
WBGene00003618	nhr-19	E02H1.7	0.618379	0.0566865
WBGene00016697	cyp-33C2	C45H4.17	0.618377	0.0566876
WBGene00012618	dct-10	Y38H6C.5	0.618155	0.056802
WBGene00011056	R06B9.5	R06B9.5	0.617917	0.0569249
WBGene00006209	str-164	Y9C9A.2	0.617724	0.0570249
WBGene00017906	F28F9.2	F28F9.2	0.617708	0.057033
WBGene00008810	cyp-13A12	F14F7.3	0.617665	0.0570551
WBGene00010411	H25K10.1	H25K10.1	0.617659	0.0570582
WBGene00045302	fbxc-30	R07C3.15	0.617528	0.0571262
WBGene00235299	Y69A2AR.48	Y69A2AR.48	0.617403	0.0571908
WBGene00011248	R11D1.10	R11D1.10	0.617265	0.0572625
WBGene00201770	C12D8.25	C12D8.25	0.61718	0.0573067
WBGene00010380	mpst-2	H12D21.4	0.617152	0.0573211
WBGene00008121	C46F11.6	C46F11.6	0.616987	0.0574068
WBGene00005249	srh-25	C54D10.6	0.616951	0.0574254
WBGene00006205	str-160	ZK697.10	0.616917	0.057443
WBGene00045238	rpr-1	Y48G10A.7	0.616631	0.0575917
WBGene00021771	spe-48	Y51F10.10	0.61647	0.0576756
WBGene00011858	T20D3.5	T20D3.5	0.616007	0.0579176
WBGene00013898	ZC443.3	ZC443.3	0.616007	0.0579176
WBGene00018329	fbxa-130	F42A6.8	0.615835	0.0580074
WBGene00018294	atg-18	F41E6.13	0.615672	0.058093
WBGene00016488	C36C9.5	C36C9.5	0.615669	0.0580945
WBGene00000593	col-2	W01B6.7	0.615517	0.058174
WBGene00219870	D2092.15	D2092.15	0.615384	0.0582438
WBGene00018931	ugt-52	F56B3.7	0.615236	0.0583213
WBGene00018687	F52D2.5	F52D2.5	0.615207	0.0583369
WBGene00019925	fbxc-31	R07C3.9	0.61513	0.058377
WBGene00012838	Y43F8C.17	Y43F8C.17	0.614975	0.0584584
WBGene00011146	pde-2	R08D7.6	0.614901	0.0584974
WBGene00045190	R01H2.8	R01H2.8	0.614611	0.0586501
WBGene00005442	srh-235	F08E10.1	0.614506	0.0587054
WBGene00194744	Y38H6C.25	Y38H6C.25	0.614372	0.0587765
WBGene00005455	srh-249	C31B8.14	0.61433	0.0587982
WBGene00013957	sre-23	ZK265.5	0.614328	0.0587993
WBGene00235367	F49F1.17	F49F1.17	0.614119	0.0589096
WBGene00008747	phf-31	F13E6.3	0.613945	0.0590021
WBGene00016369	C33G8.13	C33G8.13	0.613852	0.0590514
WBGene00005313	srh-92	F25E5.13	0.613675	0.0591451
WBGene00018345	F42C5.3	F42C5.3	0.613518	0.0592279
WBGene00219490	Y116A8B.98	Y116A8B.98	0.613506	0.0592345
WBGene00007467	chil-3	C08H9.7	0.613467	0.0592555
WBGene00022334	Y82E9BR.1	Y82E9BR.1	0.613328	0.0593291
WBGene00016500	memo-1	C37C3.8	0.6131	0.0594502
WBGene00198142	F26F12.13	F26F12.13	0.612906	0.0595533
WBGene00017274	F08F8.9	F08F8.9	0.612632	0.0596993
WBGene00021755	hpo-38	Y50D7A.5	0.61262	0.0597059
WBGene00009820	F47B10.9	F47B10.9	0.612551	0.0597427
WBGene00045390	C38C3.10	C38C3.10	0.612546	0.0597451
WBGene00206532	F11A6.15	F11A6.15	0.612377	0.0598355
WBGene00008389	D1086.2	D1086.2	0.612264	0.059896
WBGene00021530	Y41G9A.6	Y41G9A.6	0.61225	0.0599032
WBGene00045013	F08A7.1	F08A7.1	0.612155	0.0599541
WBGene00008537	F02H6.4	F02H6.4	0.612077	0.059996
WBGene00012775	srt-50	Y41E3.17	0.611756	0.0601678
WBGene00018602	F48D6.4	F48D6.4	0.611717	0.0601885
WBGene00021956	Y57E12AL.1	Y57E12AL.1	0.611619	0.0602411
WBGene00004822	skr-16	C42D4.6	0.611601	0.0602509
WBGene00011674	cyp-13A8	T10B9.4	0.611599	0.0602517
WBGene00001763	gst-15	F37B1.4	0.61094	0.0606062
WBGene00044977	F56C4.4	F56C4.4	0.610668	0.0607527
WBGene00008576	F08G2.4	F08G2.4	0.610665	0.0607544
WBGene00000518	ckk-1	C05H8.1	0.610586	0.060797
WBGene00016550	C40A11.7	C40A11.7	0.610248	0.0609797
WBGene00196720	ZC247.5	ZC247.5	0.610246	0.0609805
WBGene00010401	H16D19.3	H16D19.3	0.609955	0.061138
WBGene00005405	srh-192	ZC132.7	0.609837	0.061202
WBGene00007553	C13G3.1	C13G3.1	0.609487	0.061392
WBGene00007899	C33D9.5	C33D9.5	0.609309	0.0614885
WBGene00008427	atg-10	D2085.2	0.609198	0.0615491
WBGene00003858	ogt-1	K04G7.3	0.609019	0.0616467
WBGene00009804	F47B8.3	F47B8.3	0.609004	0.0616547
WBGene00015402	C03G6.17	C03G6.17	0.608992	0.0616612
WBGene00011920	T22C1.11	T22C1.11	0.608941	0.0616888
WBGene00206423	Y41C4A.29	Y41C4A.29	0.608932	0.0616941
WBGene00016306	C32B5.13	C32B5.13	0.608663	0.0618405
WBGene00016985	C56G3.2	C56G3.2	0.608625	0.0618616
WBGene00016579	sre-14	C42C1.1	0.60858	0.0618858
WBGene00010884	M7.8	M7.8	0.608554	0.0618999
WBGene00001792	gst-44	F13A7.10	0.608419	0.0619738
WBGene00020373	gpx-6	T09A12.2	0.608393	0.061988
WBGene00016514	C38C3.6	C38C3.6	0.608299	0.0620393
WBGene00012312	W06G6.10	W06G6.10	0.608232	0.062076
WBGene00012062	T26G10.5	T26G10.5	0.608152	0.06212
WBGene00002980	lgg-1	C32D5.9	0.608127	0.0621336
WBGene00012147	VC27A7L.1	VC27A7L.1	0.607933	0.06224
WBGene00005842	srw-95	H06H21.2	0.60775	0.0623402
WBGene00017111	E03H12.4	E03H12.4	0.607669	0.0623845
WBGene00020607	srab-20	T20D4.1	0.607486	0.0624853
WBGene00000287	cal-3	M02B7.6	0.607457	0.0625009
WBGene00044051	Y57A10A.37	Y57A10A.37	0.60731	0.0625818
WBGene00077549	F11A6.3	F11A6.3	0.607175	0.062656
WBGene00001789	gst-41	R13D7.7	0.607	0.0627524
WBGene00008345	C56A3.6	C56A3.6	0.606843	0.0628389
WBGene00012572	Y37H2B.1	Y37H2B.1	0.606739	0.0628965
WBGene00013757	fbxa-113	Y113G7B.6	0.606686	0.0629259
WBGene00219662	linc-134	C45E5.54	0.606681	0.0629286
WBGene00008628	ttr-21	F09F3.6	0.606606	0.06297
WBGene00011970	rlbp-1	T23G11.5	0.606592	0.0629778
WBGene00045109	smy-2	C33A12.21	0.606349	0.0631118
WBGene00006732	uev-3	F26H9.7	0.606106	0.0632466
WBGene00021700	Y48G9A.6	Y48G9A.6	0.60601	0.0632994
WBGene00020777	T24E12.10	T24E12.10	0.605974	0.0633195
WBGene00008301	pals-39	C54D10.7	0.605915	0.0633521
WBGene00000096	ahr-1	C41G7.5	0.605823	0.0634031
WBGene00198661	D2023.15	D2023.15	0.605789	0.0634222
WBGene00013046	Y50E8A.1	Y50E8A.1	0.605671	0.0634874
WBGene00201512	K06C4.24	K06C4.24	0.605636	0.0635071
WBGene00196409	K03H9.7	K03H9.7	0.605454	0.0636083
WBGene00008675	irld-26	F11A5.7	0.605373	0.0636533
WBGene00011894	ttr-23	T21C9.8	0.605364	0.0636584
WBGene00017385	F11G11.5	F11G11.5	0.605271	0.0637101
WBGene00194884	Y48B6A.17	Y48B6A.17	0.60525	0.0637218
WBGene00014992	ZK1025.1	ZK1025.1	0.60519	0.0637553
WBGene00007456	srz-29	C08F11.9	0.605184	0.0637583
WBGene00007701	srd-74	C24H11.4	0.604836	0.0639522
WBGene00206498	C29A12.22	C29A12.22	0.604771	0.0639887
WBGene00008335	C55A6.6	C55A6.6	0.604621	0.0640724
WBGene00011140	R08B4.4	R08B4.4	0.604572	0.0641001
WBGene00013039	scav-3	Y49E10.20	0.604493	0.064144
WBGene00005541	sri-29	B0454.4	0.604477	0.0641532
WBGene00013702	Y106G6D.6	Y106G6D.6	0.604263	0.0642728
WBGene00219840	C29F9.15	C29F9.15	0.604145	0.0643384
WBGene00009137	bath-39	F25H9.4	0.604139	0.0643422
WBGene00012329	sre-44	W07G1.2	0.604009	0.0644149
WBGene00021743	Y50D4B.4	Y50D4B.4	0.603942	0.0644527
WBGene00018260	cyp-33C7	F41B5.2	0.603819	0.0645216
WBGene00017675	F21F3.6	F21F3.6	0.603752	0.0645588
WBGene00010667	K08E4.3	K08E4.3	0.603652	0.0646151
WBGene00005365	srh-149	K08G2.13	0.603596	0.0646466
WBGene00001782	gst-34	Y1H11.1	0.603484	0.0647096
WBGene00017133	EEED8.2	EEED8.2	0.603385	0.0647652
WBGene00219732	linc-112	T19D2.12	0.603273	0.0648286
WBGene00008343	C56A3.4	C56A3.4	0.603189	0.0648755
WBGene00001760	gst-12	F37B1.2	0.603146	0.0648998
WBGene00011397	T03E6.8	T03E6.8	0.603135	0.0649062
WBGene00021106	W09B7.1	W09B7.1	0.602844	0.0650699
WBGene00013465	Y67H2A.10	Y67H2A.10	0.60258	0.0652191
WBGene00009439	mlcd-1	F35G12.1	0.602539	0.0652424
WBGene00018355	ceh-86	F42G2.6	0.602525	0.0652504
WBGene00021672	Y48G1BM.7	Y48G1BM.7	0.60223	0.0654171
WBGene00019368	txt-4	K03H6.2	0.602202	0.065433
WBGene00012742	Y40H7A.2	Y40H7A.2	0.602181	0.0654448
WBGene00189956	Y34F4.6	Y34F4.6	0.601966	0.0655671
WBGene00008015	fbxa-174	C38D9.7	0.601898	0.0656057
WBGene00011069	ceh-62	R06F6.6	0.601834	0.0656418
WBGene00010483	K01G12.3	K01G12.3	0.601751	0.0656891
WBGene00015338	catp-2	C02E7.1	0.601715	0.0657092
WBGene00219743	linc-103	W05H9.5	0.60157	0.0657917
WBGene00235132	ZK792.12	ZK792.12	0.601399	0.0658886
WBGene00220249	R144.19	R144.19	0.601233	0.0659831
WBGene00006938	wee-1.1	F35H8.7	0.601183	0.0660117
WBGene00044611	T27A3.8	T27A3.8	0.601102	0.0660579
WBGene00001755	gst-7	F11G11.2	0.601043	0.0660917
WBGene00199283	F32A11.9	F32A11.9	0.600973	0.0661317
WBGene00197378	T22A3.11	T22A3.11	0.600437	0.0664378
WBGene00021706	srbc-39	Y49C4A.1	0.600373	0.0664745
WBGene00018873	F55C12.6	F55C12.6	0.600354	0.0664849
WBGene00004334	ref-1	T01E8.2	0.600335	0.0664961
WBGene00022721	ugtp-1	ZK370.7	0.600217	0.0665634
WBGene00003646	nhr-56	F44C8.6	0.600216	0.0665645
WBGene00004054	AC8.1	AC8.1	0.600182	0.0665834
WBGene00044125	srsx-16	C39H7.9	0.600117	0.066621
WBGene00022306	hxk-3	Y77E11A.1	0.600058	0.066655
WBGene00010799	chil-12	M01B2.6	0.600036	0.0666675
WBGene00011060	R06C1.6	R06C1.6	0.599991	0.066693
WBGene00022205	Y73B3A.3	Y73B3A.3	0.59982	0.0667911
WBGene00007900	C33D9.6	C33D9.6	0.599694	0.0668635
WBGene00022017	Y61A9LA.5	Y61A9LA.5	0.599651	0.0668885
WBGene00199963	T26H2.15	T26H2.15	0.59964	0.0668944
WBGene00012064	fbxb-115	T26H2.2	0.599563	0.0669388
WBGene00000793	crh-1	Y41C4A.4	0.599455	0.067001
WBGene00019871	R04E5.8	R04E5.8	0.599443	0.0670077
WBGene00007417	ceh-58	C07E3.6	0.599231	0.06713
WBGene00001122	dyf-6	F46F6.4	0.599211	0.0671416
WBGene00018310	F41G4.7	F41G4.7	0.599204	0.0671454
WBGene00005961	srx-70	K07C6.15	0.598969	0.067281
WBGene00077670	K02E2.9	K02E2.9	0.598864	0.0673413
WBGene00016506	abhd-5.1	C37H5.2	0.598827	0.0673627
WBGene00016849	acs-21	C50H11.1	0.598822	0.0673656
WBGene00006108	str-43	T23D5.9	0.598745	0.06741
WBGene00005560	sri-48	ZC239.9	0.598457	0.0675766
WBGene00012027	fbxa-127	T25E12.12	0.598454	0.0675783
WBGene00017220	F07F6.8	F07F6.8	0.598423	0.0675964
WBGene00044787	pals-36	C54D10.12	0.598394	0.0676131
WBGene00006206	str-161	T08B6.3	0.598323	0.0676541
WBGene00219577	linc-119	F01G10.21	0.598288	0.0676746
WBGene00001111	duo-2	F29C4.5	0.598185	0.0677341
WBGene00006019	srx-128	F55B12.7	0.598073	0.0677988
WBGene00016284	C31B8.9	C31B8.9	0.598056	0.0678089
WBGene00044325	tag-321	C33H5.19	0.597905	0.0678966
WBGene00008971	F20C5.6	F20C5.6	0.597832	0.0679389
WBGene00011475	T05D4.2	T05D4.2	0.597521	0.0681197
WBGene00015067	cest-35.1	B0238.1	0.59733	0.0682305
WBGene00018564	F47D12.9	F47D12.9	0.597266	0.0682678
WBGene00017072	D2096.5	D2096.5	0.597105	0.0683618
WBGene00008085	smcl-1	C44C10.4	0.597089	0.0683711
WBGene00016692	srbc-24	C45H4.10	0.59706	0.068388
WBGene00021098	fbxb-14	W08F4.9	0.597013	0.0684153
WBGene00011040	arv-1	R05H5.5	0.596984	0.0684321
WBGene00009201	F28C1.3	F28C1.3	0.596911	0.0684747
WBGene00197822	H22K11.8	H22K11.8	0.596829	0.0685227
WBGene00206359	C05E4.15	C05E4.15	0.596642	0.0686319
WBGene00019167	H06I04.1	H06I04.1	0.596625	0.0686416
WBGene00001751	gst-3	K08F4.11	0.596602	0.0686554
WBGene00009290	F31D4.2	F31D4.2	0.596566	0.0686763
WBGene00010754	K10G4.5	K10G4.5	0.596368	0.0687922
WBGene00020619	T20D4.13	T20D4.13	0.596354	0.0688004
WBGene00003387	mod-5	Y54E10BR.7	0.596323	0.0688184
WBGene00013302	vti-1	Y57G11C.4	0.596283	0.0688418
WBGene00044692	fbxb-91	F12E12.8	0.596233	0.0688709
WBGene00009750	F46A8.7	F46A8.7	0.596215	0.0688818
WBGene00014753	F40D4.14	F40D4.14	0.596153	0.068918
WBGene00021926	Y55F3AM.9	Y55F3AM.9	0.596081	0.0689604
WBGene00195046	F42A9.11	F42A9.11	0.596068	0.0689676
WBGene00045406	D1086.19	D1086.19	0.595597	0.0692443
WBGene00044414	C06A5.12	C06A5.12	0.595574	0.0692575
WBGene00044212	Y68A4A.13	Y68A4A.13	0.595547	0.0692736
WBGene00007181	B0462.1	B0462.1	0.595036	0.0695744
WBGene00013375	srsx-25	Y62E10A.4	0.594871	0.0696716
WBGene00006199	str-153	Y9C9A.7	0.594665	0.0697936
WBGene00019514	cpg-20	K08B4.2	0.594584	0.0698415
WBGene00003473	mtl-1	K11G9.6	0.594373	0.0699658
WBGene00008859	F15D4.2	F15D4.2	0.594273	0.0700254
WBGene00005675	sru-12	Y45F10B.5	0.594028	0.0701702
WBGene00015597	fbxa-162	C08E3.5	0.59381	0.0702999
WBGene00007547	nhr-154	C13C4.2	0.593803	0.0703038
WBGene00019439	K06B9.2	K06B9.2	0.593725	0.07035
WBGene00010251	sta-2	F58E6.1	0.593718	0.0703545
WBGene00015488	C05D11.13	C05D11.13	0.593573	0.0704405
WBGene00011539	fbxa-135	T06E6.5	0.593536	0.0704622
WBGene00003662	nhr-72	C17A2.8	0.593505	0.0704809
WBGene00020737	T23F2.4	T23F2.4	0.593472	0.0705006
WBGene00007829	oac-5	C31A11.1	0.593223	0.0706484
WBGene00010790	sodh-1	K12G11.3	0.593146	0.0706947
WBGene00013648	Y105C5B.7	Y105C5B.7	0.593121	0.0707094
WBGene00008014	fbxa-172	C38D9.6	0.592911	0.0708343
WBGene00021171	Y8A9A.2	Y8A9A.2	0.592879	0.0708536
WBGene00008626	nlp-79	F09E8.8	0.592831	0.0708823
WBGene00004403	rom-4	Y116A8C.16	0.592795	0.0709035
WBGene00010769	asah-1	K11D2.2	0.592478	0.0710929
WBGene00077653	Y51A2D.23	Y51A2D.23	0.592417	0.0711296
WBGene00206530	Y52B11A.19	Y52B11A.19	0.5924	0.0711397
WBGene00016984	npr-8	C56G3.1	0.592397	0.0711413
WBGene00005407	srh-194	F47D2.10	0.592366	0.0711604
WBGene00001165	efn-4	F56A11.3	0.592356	0.0711662
WBGene00019069	lgc-30	F58H7.3	0.592295	0.0712024
WBGene00195084	C43C3.4	C43C3.4	0.59229	0.0712056
WBGene00012702	ztf-20	Y39B6A.46	0.592182	0.0712702
WBGene00017818	F26D11.1	F26D11.1	0.592058	0.0713444
WBGene00004877	smf-2	K11G12.3	0.592042	0.071354
WBGene00010974	bbs-5	R01H10.6	0.591765	0.0715203
WBGene00007216	C01A2.4	C01A2.4	0.591724	0.0715446
WBGene00021301	Y32G9A.2	Y32G9A.2	0.591527	0.0716629
WBGene00012399	Y6E2A.5	Y6E2A.5	0.591409	0.0717342
WBGene00012034	T26C5.4	T26C5.4	0.59131	0.0717937
WBGene00022433	Y108F1.5	Y108F1.5	0.591168	0.0718791
WBGene00000247	bec-1	T19E7.3	0.590978	0.0719936
WBGene00021372	ugt-45	Y37E11AR.5	0.590878	0.0720539
WBGene00235266	Y77E11A.22	Y77E11A.22	0.590862	0.0720638
WBGene00013359	Y60A3A.8	Y60A3A.8	0.590738	0.0721385
WBGene00016766	C49C8.2	C49C8.2	0.590649	0.0721921
WBGene00219421	Y66D12A.30	Y66D12A.30	0.590539	0.0722587
WBGene00017174	tat-6	F02C9.3	0.590509	0.0722769
WBGene00012374	W09H1.4	W09H1.4	0.590485	0.0722912
WBGene00007125	B0250.8	B0250.8	0.590348	0.0723739
WBGene00012848	Y44A6B.3	Y44A6B.3	0.590334	0.0723827
WBGene00009466	F36D1.7	F36D1.7	0.590162	0.0724869
WBGene00045338	M01B2.13	M01B2.13	0.58985	0.0726755
WBGene00007193	B0491.6	B0491.6	0.589815	0.072697
WBGene00017510	nhr-178	F16B4.9	0.589792	0.0727111
WBGene00011427	T04C12.1	T04C12.1	0.589701	0.0727664
WBGene00009963	fipr-26	F53B6.8	0.589683	0.0727769
WBGene00017912	fbxb-107	F29A7.2	0.58964	0.0728031
WBGene00015740	C13E3.1	C13E3.1	0.589619	0.0728159
WBGene00018766	F53G2.1	F53G2.1	0.589603	0.0728259
WBGene00021654	Y47G7B.2	Y47G7B.2	0.589502	0.0728873
WBGene00002015	hsp-16.1	T27E4.8	0.589373	0.0729654
WBGene00006720	ubc-25	F25H2.8	0.589276	0.0730247
WBGene00017677	asp-11	F21F8.2	0.589261	0.0730335
WBGene00044650	Y71G10AR.4	Y71G10AR.4	0.589203	0.0730686
WBGene00016628	slc-36.5	C44B7.6	0.589127	0.0731149
WBGene00009803	F47B8.2	F47B8.2	0.589085	0.0731409
WBGene00050974	Y6G8.9	Y6G8.9	0.589037	0.0731696
WBGene00001477	fmo-2	K08C7.5	0.588924	0.0732385
WBGene00219596	linc-140	F59F4.5	0.588915	0.0732443
WBGene00013596	nyn-2	Y87G2A.7	0.58889	0.0732595
WBGene00017744	fbxc-54	F23F1.3	0.588646	0.0734081
WBGene00013103	Y51H4A.7	Y51H4A.7	0.588642	0.0734107
WBGene00011500	T05G5.5	T05G5.5	0.5886	0.0734363
WBGene00019492	K07E3.4	K07E3.4	0.588519	0.0734858
WBGene00019590	K09F6.7	K09F6.7	0.588363	0.0735813
WBGene00006996	zyg-11	C08B11.1	0.588356	0.0735855
WBGene00010124	F55G11.4	F55G11.4	0.588217	0.0736706
WBGene00016639	C44B12.6	C44B12.6	0.588116	0.0737321
WBGene00016262	C30F12.3	C30F12.3	0.588026	0.0737873
WBGene00019243	fbxb-72	H24O09.2	0.587994	0.0738069
WBGene00005137	srd-60	C13B7.3	0.58794	0.07384
WBGene00008100	C44H9.5	C44H9.5	0.587916	0.0738547
WBGene00008157	C47F8.1	C47F8.1	0.58771	0.0739812
WBGene00200201	T19E7.27	T19E7.27	0.587669	0.0740067
WBGene00003620	nhr-21	F21D12.1	0.587635	0.074027
WBGene00013964	nlp-73	ZK287.3	0.587504	0.0741077
WBGene00015491	C05E4.12	C05E4.12	0.587481	0.0741216
WBGene00012860	acdh-11	Y45F3A.3	0.587224	0.07428
WBGene00019232	ugt-13	H23N18.1	0.587151	0.0743247
WBGene00018816	F54D12.2	F54D12.2	0.586944	0.0744519
WBGene00010006	F53H2.3	F53H2.3	0.586868	0.074499
WBGene00003476	mtm-3	T24A11.1	0.586797	0.0745429
WBGene00010451	K01A11.3	K01A11.3	0.586766	0.0745622
WBGene00022561	btb-13	ZC204.11	0.586696	0.074605
WBGene00013051	Y50E8A.8	Y50E8A.8	0.586539	0.0747022
WBGene00017137	pink-1	EEED8.9	0.586312	0.0748425
WBGene00013613	Y102A5C.4	Y102A5C.4	0.58626	0.0748742
WBGene00016417	C34F11.8	C34F11.8	0.586224	0.0748964
WBGene00017303	F09F7.6	F09F7.6	0.586025	0.0750198
WBGene00005150	sre-2	C41C4.2	0.585997	0.0750372
WBGene00010972	R01H10.4	R01H10.4	0.58597	0.0750536
WBGene00195172	K10G4.14	K10G4.14	0.585919	0.0750856
WBGene00045075	W04G5.12	W04G5.12	0.585918	0.075086
WBGene00012726	Y39G8B.5	Y39G8B.5	0.585447	0.0753784
WBGene00020415	T10E9.5	T10E9.5	0.585193	0.0755364
WBGene00021175	math-46	Y8G1A.1	0.585113	0.0755858
WBGene00219830	C24G7.6	C24G7.6	0.58501	0.0756499
WBGene00000682	col-108	Y41D4A.2	0.584916	0.0757085
WBGene00009095	F23H12.7	F23H12.7	0.584681	0.0758549
WBGene00013093	cup-14	Y51H1A.2	0.584636	0.075883
WBGene00201261	R144.16	R144.16	0.58453	0.0759492
WBGene00001008	dlk-1	F33E2.2	0.584519	0.0759558
WBGene00016627	C44B7.5	C44B7.5	0.584432	0.0760106
WBGene00044563	T26C11.8	T26C11.8	0.584431	0.076011
WBGene00016703	rdl-1	C46A5.8	0.584194	0.0761587
WBGene00185102	Y105C5A.1268	Y105C5A.1268	0.584181	0.0761674
WBGene00019085	F59A6.3	F59A6.3	0.584096	0.0762203
WBGene00004053	tank-1	ZK1005.1	0.584083	0.0762285
WBGene00011937	ilc-17.1	T22H6.1	0.584083	0.0762285
WBGene00009867	F49C5.4	F49C5.4	0.584036	0.076258
WBGene00015131	B0303.11	B0303.11	0.583991	0.0762859
WBGene00020406	T10D4.1	T10D4.1	0.583892	0.0763477
WBGene00021610	nhr-237	Y46H3D.6	0.583889	0.0763501
WBGene00219944	F41E6.18	F41E6.18	0.583788	0.0764132
WBGene00008886	F16C3.2	F16C3.2	0.583766	0.0764272
WBGene00194929	Y105C5B.1413	Y105C5B.1413	0.58376	0.0764309
WBGene00007469	chil-4	C08H9.10	0.58373	0.0764493
WBGene00012432	Y11D7A.8	Y11D7A.8	0.58359	0.0765372
WBGene00200151	C39E6.12	C39E6.12	0.583582	0.076542
WBGene00050934	T19C9.10	T19C9.10	0.583573	0.0765478
WBGene00007590	ttr-43	C14C10.7	0.583538	0.0765697
WBGene00017698	F22B7.9	F22B7.9	0.58345	0.0766249
WBGene00008017	fbxa-176	C38D9.9	0.58344	0.0766312
WBGene00201800	C24A8.13	C24A8.13	0.58342	0.0766442
WBGene00016397	maph-9	C34D4.1	0.583186	0.0767908
WBGene00003891	osm-11	F11C7.5	0.583164	0.0768049
WBGene00005510	srh-306	Y49F6A.6	0.583076	0.0768599
WBGene00006650	tts-1	F09E10.11	0.582771	0.0770519
WBGene00219682	linc-50	F26D12.101	0.582745	0.0770687
WBGene00011872	blos-1	T20G5.10	0.582655	0.0771255
WBGene00002783	let-607	F57B10.1	0.582647	0.0771305
WBGene00016407	unk-1	C34D10.2	0.582558	0.0771861
WBGene00020394	T10B5.8	T10B5.8	0.582401	0.0772856
WBGene00019233	ugt-14	H23N18.2	0.582397	0.077288
WBGene00001388	far-4	F15B9.2	0.581906	0.077598
WBGene00001527	gcs-1	F37B12.2	0.581874	0.0776186
WBGene00017952	F31E3.6	F31E3.6	0.581861	0.0776266
WBGene00010343	F59F5.4	F59F5.4	0.581775	0.0776814
WBGene00010588	srz-14	K05D4.3	0.581703	0.0777266
WBGene00011177	R09E10.8	R09E10.8	0.581699	0.0777296
WBGene00005684	sru-21	C08F11.4	0.581635	0.0777697
WBGene00005445	srh-238	T23F1.1	0.581613	0.0777838
WBGene00009291	clec-264	F31D4.4	0.58127	0.0780014
WBGene00000675	col-101	K02D7.3	0.581017	0.0781624
WBGene00008098	C44H9.2	C44H9.2	0.580793	0.0783048
WBGene00235086	T04C12.32	T04C12.32	0.580686	0.0783732
WBGene00012107	T27F6.8	T27F6.8	0.580554	0.0784569
WBGene00012372	W09H1.1	W09H1.1	0.580519	0.078479
WBGene00014793	H40L08.2	H40L08.2	0.580475	0.0785076
WBGene00015015	math-1	B0047.4	0.580448	0.0785246
WBGene00009387	glb-15	F35B12.8	0.580371	0.0785735
WBGene00015534	C06E4.5	C06E4.5	0.580359	0.0785812
WBGene00009067	F23A7.1	F23A7.1	0.580227	0.0786654
WBGene00020329	bath-26	T07H3.6	0.580217	0.0786723
WBGene00009951	F53A2.3	F53A2.3	0.580206	0.0786788
WBGene00236806	D2024.18	D2024.18	0.580073	0.0787642
WBGene00019786	M70.4	M70.4	0.580063	0.0787702
WBGene00201625	F45D3.15	F45D3.15	0.579941	0.0788485
WBGene00007399	clec-162	C07A9.1	0.579889	0.0788815
WBGene00001500	ftn-1	C54F6.14	0.579874	0.0788912
WBGene00219308	W06G6.20	W06G6.20	0.579867	0.0788956
WBGene00020402	T10B11.6	T10B11.6	0.579788	0.078946
WBGene00000406	cdk-4	F18H3.5	0.579754	0.078968
WBGene00006102	str-37	C50B6.12	0.579722	0.0789882
WBGene00012639	fezf-1	Y38H8A.5	0.579578	0.0790806
WBGene00010262	droe-4	F58E10.7	0.579326	0.0792423
WBGene00010584	K05C4.8	K05C4.8	0.579283	0.0792701
WBGene00020544	fbxb-84	T17A3.7	0.579208	0.079318
WBGene00016301	fbxc-6	C32B5.8	0.579136	0.0793639
WBGene00005339	srh-120	T27C5.1	0.579132	0.0793668
WBGene00219976	F55H12.9	F55H12.9	0.57903	0.0794321
WBGene00012993	dmsr-3	Y48C3A.11	0.578791	0.0795859
WBGene00006150	str-92	F59A1.3	0.578681	0.0796564
WBGene00016281	pals-32	C31B8.4	0.578679	0.0796578
WBGene00013493	clec-9	Y70C5C.2	0.578663	0.0796684
WBGene00008841	phat-8	F15A4.6	0.578587	0.0797175
WBGene00017654	F21C10.4	F21C10.4	0.578286	0.0799109
WBGene00219736	linc-20	T25D1.6	0.578212	0.0799587
WBGene00016923	C54F6.5	C54F6.5	0.57818	0.0799797
WBGene00044353	ZK418.10	ZK418.10	0.578178	0.0799806
WBGene00009484	F36G3.3	F36G3.3	0.577829	0.0802066
WBGene00019534	K08D10.11	K08D10.11	0.57772	0.0802771
WBGene00022808	ZK697.8	ZK697.8	0.577696	0.0802925
WBGene00235355	ZK250.15	ZK250.15	0.577449	0.0804524
WBGene00194695	B0462.5	B0462.5	0.5772	0.0806134
WBGene00001750	gst-2	K08F4.6	0.57708	0.0806912
WBGene00021198	npp-26	Y17G9B.1	0.577062	0.0807033
WBGene00008937	srt-43	F18E2.4	0.576934	0.0807862
WBGene00012850	Y44A6C.1	Y44A6C.1	0.576904	0.080806
WBGene00200033	Y47D3B.20	Y47D3B.20	0.576791	0.080879
WBGene00000661	col-86	Y81G3A.5	0.576743	0.0809104
WBGene00045418	F15B9.10	F15B9.10	0.576669	0.0809587
WBGene00015834	math-5	C16C4.10	0.576592	0.0810089
WBGene00016304	fbxc-41	C32B5.11	0.576353	0.0811644
WBGene00009614	F41D3.9	F41D3.9	0.576295	0.0812019
WBGene00013695	epg-8	Y106G6A.2	0.576294	0.0812026
WBGene00200176	T19A5.11	T19A5.11	0.576281	0.081211
WBGene00003632	nhr-42	C33G8.6	0.576274	0.0812158
WBGene00021620	Y47D7A.7	Y47D7A.7	0.576046	0.0813644
WBGene00012326	W07E11.1	W07E11.1	0.576043	0.0813663
WBGene00019791	sdz-25	M116.4	0.57599	0.0814008
WBGene00016905	ztf-3	C53D5.4	0.575946	0.0814298
WBGene00008271	suex-2	C53B4.1	0.575916	0.0814495
WBGene00022476	fbxa-75	Y119D3A.1	0.575761	0.0815507
WBGene00007453	fbxa-98	C08F11.5	0.575684	0.0816007
WBGene00008779	F14B4.1	F14B4.1	0.575452	0.0817524
WBGene00020135	aakg-4	T01B6.3	0.575254	0.0818825
WBGene00014874	Y38H6A.4	Y38H6A.4	0.575168	0.0819389
WBGene00005422	srh-212	T22F3.6	0.575106	0.0819796
WBGene00012014	T25B9.8	T25B9.8	0.575036	0.0820254
WBGene00018614	pals-31	F48G7.2	0.574949	0.0820826
WBGene00021463	zeel-1	Y39G10AR.5	0.574814	0.0821707
WBGene00003965	pdk-1	H42K12.1	0.574696	0.0822488
WBGene00016315	C32D5.7	C32D5.7	0.57467	0.0822653
WBGene00018400	F43H9.4	F43H9.4	0.574625	0.0822951
WBGene00011299	ikke-1	R107.4	0.574446	0.0824126
WBGene00017209	F07E5.4	F07E5.4	0.574435	0.08242
WBGene00003743	nlp-5	F35C11.1	0.574318	0.0824972
WBGene00018672	sorf-2	F52C9.1	0.574178	0.0825892
WBGene00011752	fbxa-2	T13F3.5	0.574118	0.0826288
WBGene00001718	grl-9	ZC487.4	0.573954	0.082737
WBGene00018750	F53C3.6	F53C3.6	0.573926	0.0827553
WBGene00010362	enu-3.1	H04D03.1	0.573854	0.0828033
WBGene00009367	F33H2.3	F33H2.3	0.573648	0.0829392
WBGene00045393	F26D11.13	F26D11.13	0.573614	0.0829617
WBGene00219907	F19H8.7	F19H8.7	0.573556	0.083
WBGene00219850	C36E8.11	C36E8.11	0.57349	0.0830437
WBGene00022696	ift-139	ZK328.7	0.573485	0.0830464
WBGene00022605	dmsr-11	ZC404.11	0.573477	0.0830518
WBGene00007694	C23H4.6	C23H4.6	0.573389	0.0831101
WBGene00000530	clh-3	E04F6.11	0.572894	0.0834383
WBGene00044609	tbcc-1	Y71H2AM.24	0.572835	0.083477
WBGene00015596	fbxa-161	C08E3.4	0.572703	0.083565
WBGene00007599	C15A11.7	C15A11.7	0.572653	0.0835977
WBGene00021525	cpg-24	Y41D4B.26	0.572626	0.083616
WBGene00011849	T19H5.4	T19H5.4	0.57258	0.0836462
WBGene00009213	thn-1	F28D1.3	0.572493	0.0837044
WBGene00015129	sdz-1	B0303.8	0.572375	0.0837829
WBGene00010704	K09A11.1	K09A11.1	0.572368	0.0837877
WBGene00021958	Y57E12AL.4	Y57E12AL.4	0.572316	0.083822
WBGene00011933	oac-47	T22H2.2	0.572294	0.0838368
WBGene00043056	nfya-2	Y53H1A.5	0.572122	0.0839513
WBGene00194861	H04D03.6	H04D03.6	0.572049	0.084
WBGene00021658	Y48G1A.2	Y48G1A.2	0.571992	0.0840375
WBGene00012055	srsx-36	T26E4.15	0.57191	0.0840925
WBGene00077539	Y52B11A.12	Y52B11A.12	0.571783	0.0841773
WBGene00206377	F44E5.15	F44E5.15	0.571756	0.0841949
WBGene00018768	F53G2.3	F53G2.3	0.571406	0.0844284
WBGene00268192	ZK697.17	ZK697.17	0.571314	0.0844903
WBGene00005379	srh-163	D1054.16	0.571292	0.0845052
WBGene00015059	B0228.1	B0228.1	0.571287	0.0845081
WBGene00008336	C55A6.7	C55A6.7	0.571226	0.0845487
WBGene00007909	C34B4.4	C34B4.4	0.571221	0.0845527
WBGene00019982	srbc-58	R09E12.2	0.571214	0.084557
WBGene00010735	frpr-15	K10C8.2	0.571206	0.0845625
WBGene00194985	Y25C1A.14	Y25C1A.14	0.57113	0.0846134
WBGene00019143	H01M10.1	H01M10.1	0.570969	0.0847208
WBGene00008415	mce-1	D2030.5	0.570951	0.0847333
WBGene00003778	nnt-1	C15H9.1	0.570826	0.0848168
WBGene00019639	K10F12.7	K10F12.7	0.570661	0.0849274
WBGene00020352	T08B6.2	T08B6.2	0.57065	0.0849349
WBGene00011292	allo-1	R102.5	0.570642	0.0849402
WBGene00004227	ptr-13	K07C10.1	0.570624	0.0849522
WBGene00016097	C25E10.8	C25E10.8	0.57057	0.0849887
WBGene00008678	stdh-2	F11A5.12	0.570554	0.0849994
WBGene00019571	K09E2.2	K09E2.2	0.570452	0.0850677
WBGene00007838	fbxa-168	C31C9.4	0.570427	0.0850849
WBGene00009919	kbrl-1	F52A8.6	0.57041	0.0850962
WBGene00016499	txt-5	C37C3.7	0.570308	0.0851644
WBGene00015598	fbxa-163	C08E3.6	0.570242	0.0852091
WBGene00016866	coel-1	C52B9.3	0.570146	0.0852737
WBGene00017661	frpr-6	F21C10.12	0.570145	0.0852739
WBGene00005058	sra-32	B0304.5	0.57003	0.0853515
WBGene00219295	C34C12.12	C34C12.12	0.569855	0.0854691
WBGene00197977	F47G3.7	F47G3.7	0.569832	0.0854847
WBGene00019948	R08C7.4	R08C7.4	0.569737	0.0855485
WBGene00022871	ZK1240.6	ZK1240.6	0.569572	0.08566
WBGene00200303	F29F11.14	F29F11.14	0.569304	0.0858411
WBGene00077706	mir-1829.2	F20D1.11	0.569248	0.085879
WBGene00016046	C24B5.4	C24B5.4	0.569007	0.086042
WBGene00219693	linc-144	F41G4.12	0.568893	0.0861187
WBGene00018648	F49F1.8	F49F1.8	0.568796	0.0861847
WBGene00189973	T10H4.17	T10H4.17	0.568716	0.0862385
WBGene00022552	ZC196.9	ZC196.9	0.568696	0.0862524
WBGene00017139	clec-141	EEED8.11	0.56861	0.0863106
WBGene00021799	Y53G8AL.1	Y53G8AL.1	0.568372	0.086472
WBGene00006151	str-93	F59A1.14	0.568195	0.0865922
WBGene00009861	fbxb-8	F49B2.1	0.568141	0.0866289
WBGene00017860	F27C1.13	F27C1.13	0.568102	0.0866555
WBGene00016534	C39D10.7	C39D10.7	0.568096	0.0866596
WBGene00022439	Y110A2AL.2	Y110A2AL.2	0.568093	0.0866611
WBGene00015285	gmeb-1	C01B12.2	0.568012	0.0867161
WBGene00044240	C47E12.14	C47E12.14	0.567999	0.0867251
WBGene00020188	T03F1.6	T03F1.6	0.567949	0.086759
WBGene00010797	srbc-75	M01B2.3	0.567851	0.0868258
WBGene00206460	F56H9.9	F56H9.9	0.567776	0.0868771
WBGene00045118	T04A8.17	T04A8.17	0.567756	0.0868904
WBGene00014884	Y39E4B.14	Y39E4B.14	0.56775	0.0868945
WBGene00008270	C53A5.13	C53A5.13	0.567708	0.0869235
WBGene00044642	clec-69	F56D6.15	0.567609	0.0869909
WBGene00044718	T20D4.20	T20D4.20	0.567569	0.087018
WBGene00011972	T23G11.7	T23G11.7	0.567444	0.0871034
WBGene00015069	srt-67	B0238.5	0.567389	0.0871405
WBGene00007378	lido-17	C06C3.8	0.567308	0.0871959
WBGene00007365	C06B3.6	C06B3.6	0.567304	0.0871986
WBGene00008306	C54E10.1	C54E10.1	0.567177	0.0872855
WBGene00016894	C53B7.3	C53B7.3	0.567124	0.0873218
WBGene00023247	C33E10.7	C33E10.7	0.567116	0.0873269
WBGene00011495	T05F1.11	T05F1.11	0.567115	0.0873279
WBGene00006227	str-183	T13F3.1	0.56708	0.0873518
WBGene00005588	sri-76	D2062.10	0.566814	0.0875332
WBGene00235306	0	0	0.56666	0.0876386
WBGene00021587	clec-76	Y46C8AR.1	0.566608	0.0876747
WBGene00044498	Y59E9AR.10	Y59E9AR.10	0.566578	0.0876947
WBGene00007079	AC8.7	AC8.7	0.566364	0.0878418
WBGene00021683	Y48G1C.10	Y48G1C.10	0.566146	0.0879912
WBGene00017660	F21C10.11	F21C10.11	0.566114	0.0880127
WBGene00001726	grl-17	C56A3.1	0.56608	0.0880366
WBGene00007024	plin-1	W01A8.1	0.565953	0.0881236
WBGene00022456	pfkb-1.1	Y110A7A.6	0.565872	0.0881792
WBGene00020007	R11F4.1	R11F4.1	0.56587	0.0881802
WBGene00023306	F59A7.10	F59A7.10	0.565844	0.0881986
WBGene00022307	nadk-1	Y77E11A.2	0.565825	0.0882113
WBGene00000690	col-116	F17E9.1	0.565746	0.0882658
WBGene00001574	gei-17	W10D5.3	0.565697	0.0882996
WBGene00013234	fbxb-24	Y56A3A.15	0.565628	0.0883472
WBGene00008111	C46C2.3	C46C2.3	0.565576	0.0883829
WBGene00000442	ceh-19	F20D12.6	0.565461	0.0884616
WBGene00010239	F58B4.6	F58B4.6	0.565376	0.0885202
WBGene00077535	F15H9.7	F15H9.7	0.56519	0.0886487
WBGene00012091	pals-29	T27E7.6	0.565049	0.0887455
WBGene00194998	C16C4.18	C16C4.18	0.565029	0.0887596
WBGene00008370	D1054.1	D1054.1	0.565008	0.0887741
WBGene00219205	R03D7.15	R03D7.15	0.564998	0.0887808
WBGene00195255	H16D19.7	H16D19.7	0.564871	0.0888686
WBGene00013066	Y51A2B.2	Y51A2B.2	0.564844	0.0888874
WBGene00013364	Y60A3A.16	Y60A3A.16	0.564796	0.0889208
WBGene00018624	F48G7.13	F48G7.13	0.564702	0.0889856
WBGene00016465	C36B7.2	C36B7.2	0.564632	0.089034
WBGene00021668	Y48G1BM.2	Y48G1BM.2	0.564571	0.0890761
WBGene00012466	ippk-1	Y17G7B.13	0.56437	0.089215
WBGene00004751	sea-2	K10G6.3	0.564261	0.0892904
WBGene00008592	F08H9.4	F08H9.4	0.564252	0.0892967
WBGene00009924	cfp-1	F52B11.1	0.564228	0.0893138
WBGene00004075	pod-1	Y76A2B.1	0.564198	0.0893346
WBGene00007772	egrh-1	C27C12.2	0.56414	0.0893743
WBGene00196548	Y60A3A.33	Y60A3A.33	0.564093	0.0894069
WBGene00197089	Y60A3A.34	Y60A3A.34	0.564093	0.0894069
WBGene00008390	D1086.3	D1086.3	0.56391	0.089534
WBGene00045382	T05E12.8	T05E12.8	0.563783	0.0896223
WBGene00016561	eri-6	C41D11.1	0.563774	0.0896285
WBGene00004795	sid-1	C04F5.1	0.563764	0.0896355
WBGene00019915	tbc-10	R06B10.5	0.563729	0.0896599
WBGene00007363	stdh-1	C06B3.4	0.563655	0.0897113
WBGene00009061	pals-14	F22G12.1	0.563547	0.0897861
WBGene00196644	K08H10.15	K08H10.15	0.563425	0.0898711
WBGene00015161	pho-5	B0361.7	0.563304	0.0899553
WBGene00199725	Y47D3B.19	Y47D3B.19	0.563206	0.0900233
WBGene00197163	B0495.15	B0495.15	0.56307	0.0901184
WBGene00020804	T25E4.2	T25E4.2	0.563049	0.0901327
WBGene00194660	W09C5.12	W09C5.12	0.563037	0.0901413
WBGene00003221	mes-3	F54C1.3	0.563024	0.0901503
WBGene00011742	tgn-38	T12G3.7	0.562976	0.0901839
WBGene00012463	nadk-2	Y17G7B.10	0.5629	0.0902367
WBGene00013554	Y75B8A.19	Y75B8A.19	0.562778	0.0903214
WBGene00077616	F57E7.4	F57E7.4	0.562728	0.0903568
WBGene00018052	F35F10.1	F35F10.1	0.562722	0.0903608
WBGene00009378	F34H10.1	F34H10.1	0.562605	0.0904426
WBGene00005883	srw-136	K12D9.10	0.562454	0.0905481
WBGene00000731	col-158	D2023.7	0.56221	0.0907184
WBGene00023348	T24E12.7	T24E12.7	0.562154	0.090758
WBGene00005547	sri-35	F11A5.11	0.562019	0.0908522
WBGene00045347	C14A6.9	C14A6.9	0.561992	0.0908715
WBGene00021807	Y53G8AM.7	Y53G8AM.7	0.561983	0.0908779
WBGene00198564	F49H12.12	F49H12.12	0.561953	0.0908989
WBGene00012546	Y37D8A.4	Y37D8A.4	0.561923	0.0909196
WBGene00007647	C17E4.10	C17E4.10	0.561915	0.090925
WBGene00005211	srg-54	W09D12.3	0.561878	0.0909511
WBGene00003633	nhr-43	C29E6.5	0.561847	0.0909728
WBGene00194902	Y39H10B.3	Y39H10B.3	0.561789	0.0910138
WBGene00020073	sdz-28	R52.1	0.561612	0.0911378
WBGene00015183	B0432.1	B0432.1	0.561573	0.0911651
WBGene00012606	Y38F1A.2	Y38F1A.2	0.56157	0.0911675
WBGene00015251	B0546.4	B0546.4	0.561534	0.0911925
WBGene00020090	R119.5	R119.5	0.561414	0.0912771
WBGene00021204	fbxb-77	Y17G9B.7	0.561213	0.0914179
WBGene00005212	srg-55	W09D12.2	0.561202	0.0914256
WBGene00020924	W02B3.4	W02B3.4	0.56103	0.0915467
WBGene00010981	blos-8	R03A10.1	0.560968	0.0915904
WBGene00011274	R53.5	R53.5	0.560926	0.0916201
WBGene00219721	linc-104	T01A4.7	0.560901	0.0916374
WBGene00012113	T28B8.1	T28B8.1	0.560856	0.0916691
WBGene00007165	B0391.10	B0391.10	0.560652	0.0918129
WBGene00001545	gcy-20	F21H7.9	0.560643	0.0918196
WBGene00009089	jmjd-3.2	F23D12.5	0.560545	0.0918887
WBGene00013126	mltn-2	Y52B11A.7	0.560539	0.0918929
WBGene00006153	str-96	T10H4.2	0.560529	0.0918997
WBGene00021134	W10G11.1	W10G11.1	0.560354	0.0920235
WBGene00001960	hlh-16	DY3.3	0.560325	0.0920441
WBGene00015618	C08G5.6	C08G5.6	0.560288	0.0920702
WBGene00007351	C05G5.5	C05G5.5	0.560134	0.0921786
WBGene00008677	F11A5.9	F11A5.9	0.560073	0.0922219
WBGene00004322	rcq-5	E03A3.2	0.559984	0.0922848
WBGene00200024	Y71A12B.29	Y71A12B.29	0.559904	0.0923418
WBGene00021135	W10G11.2	W10G11.2	0.559842	0.0923855
WBGene00001022	dnj-4	C01G8.4	0.559832	0.0923924
WBGene00015724	C13A2.7	C13A2.7	0.5598	0.0924154
WBGene00015735	pdfr-1	C13B9.4	0.559723	0.0924695
WBGene00018011	F33E11.3	F33E11.3	0.559686	0.0924961
WBGene00077441	C43D7.10	C43D7.10	0.559646	0.0925243
WBGene00021790	Y51H7C.12	Y51H7C.12	0.559629	0.092536
WBGene00022311	Y77E11A.8	Y77E11A.8	0.559616	0.0925458
WBGene00003124	mai-1	K10B3.9	0.559587	0.0925664
WBGene00001733	grl-24	F11E6.2	0.559567	0.0925805
WBGene00020981	W03D2.6	W03D2.6	0.559423	0.0926822
WBGene00015821	clec-135	C16A11.8	0.559344	0.0927385
WBGene00019681	K12H4.6	K12H4.6	0.559222	0.0928254
WBGene00011963	T23G5.3	T23G5.3	0.559109	0.0929052
WBGene00008120	C46F11.5	C46F11.5	0.559079	0.0929268
WBGene00021478	Y39H10A.1	Y39H10A.1	0.559015	0.0929718
WBGene00020527	T15B7.15	T15B7.15	0.559015	0.0929722
WBGene00000375	cyp-44A1	ZK177.5	0.558987	0.0929923
WBGene00009252	F29D10.3	F29D10.3	0.558935	0.0930292
WBGene00009234	F28H6.6	F28H6.6	0.558868	0.0930768
WBGene00007322	C05B5.5	C05B5.5	0.558847	0.0930913
WBGene00021818	Y53G8B.2	Y53G8B.2	0.558801	0.0931242
WBGene00010791	sodh-2	K12G11.4	0.558723	0.0931798
WBGene00020955	angl-1	W02G9.5	0.558551	0.0933025
WBGene00009414	F35E2.7	F35E2.7	0.558522	0.0933228
WBGene00000695	col-121	F56D5.1	0.558452	0.0933728
WBGene00021180	Y9C9A.13	Y9C9A.13	0.558366	0.0934338
WBGene00001696	grd-7	F46H5.6	0.558278	0.0934971
WBGene00004509	rrf-2	M01G12.12	0.55821	0.0935457
WBGene00198669	T20B12.11	T20B12.11	0.558011	0.0936876
WBGene00005532	sri-20	AC3.1	0.557865	0.093792
WBGene00220233	ZC395.12	ZC395.12	0.557864	0.0937929
WBGene00017676	F21F3.7	F21F3.7	0.557803	0.0938365
WBGene00003273	mir-45	ZK930.11	0.557616	0.0939699
WBGene00017489	F15E6.9	F15E6.9	0.557549	0.0940181
WBGene00011611	T08D2.6	T08D2.6	0.557463	0.0940796
WBGene00220022	K10G6.11	K10G6.11	0.557351	0.0941596
WBGene00012448	cyp-33D3	Y17D7A.4	0.55697	0.0944328
WBGene00219569	linc-147	C46F11.10	0.55695	0.0944474
WBGene00009214	thn-3	F28D1.4	0.556785	0.0945661
WBGene00002996	lin-7	Y54G11A.10	0.556658	0.0946572
WBGene00003528	nas-9	C37H5.9	0.556581	0.0947129
WBGene00021592	Y46E12A.2	Y46E12A.2	0.556555	0.0947312
WBGene00206362	B0041.11	B0041.11	0.556533	0.0947468
WBGene00001762	gst-14	F37B1.3	0.556529	0.09475
WBGene00013647	Y105C5B.5	Y105C5B.5	0.556445	0.0948103
WBGene00010655	K08D8.1	K08D8.1	0.556418	0.0948298
WBGene00003582	dcap-2	F52G2.1	0.55641	0.0948359
WBGene00003035	lin-52	ZK632.13	0.556308	0.094909
WBGene00000910	daf-14	F01G10.8	0.556305	0.0949115
WBGene00018663	math-31	F52C6.6	0.556281	0.0949283
WBGene00019266	H35N09.2	H35N09.2	0.556223	0.0949704
WBGene00012373	W09H1.3	W09H1.3	0.556163	0.0950136
WBGene00007660	pals-6	C17H1.7	0.556041	0.0951016
WBGene00014732	F09F3.8	F09F3.8	0.555981	0.095145
WBGene00008267	C53A5.9	C53A5.9	0.555957	0.095162
WBGene00018059	F35F10.10	F35F10.10	0.555877	0.0952195
WBGene00011067	vps-11	R06F6.2	0.555862	0.0952308
WBGene00009370	set-10	F33H2.7	0.555821	0.0952605
WBGene00001671	gpa-9	F56H9.4	0.555745	0.0953149
WBGene00016924	C54F6.6	C54F6.6	0.555711	0.0953394
WBGene00008248	srsx-27	C51E3.2	0.555582	0.0954329
WBGene00014472	MTCE.33	MTCE.33	0.555374	0.0955834
WBGene00001561	gei-4	W07B3.2	0.555284	0.0956483
WBGene00010133	F55H12.2	F55H12.2	0.555269	0.0956591
WBGene00009383	F35B12.3	F35B12.3	0.555148	0.0957467
WBGene00019234	ugt-8	H23N18.3	0.555148	0.0957473
WBGene00044811	F12E12.11	F12E12.11	0.55513	0.0957603
WBGene00016610	paqr-1	C43G2.1	0.555103	0.0957795
WBGene00014702	C43D7.3	C43D7.3	0.55509	0.0957892
WBGene00019909	R06A10.1	R06A10.1	0.555073	0.0958014
WBGene00077673	B0563.10	B0563.10	0.555051	0.0958174
WBGene00016346	fbxa-120	C33E10.2	0.55487	0.0959484
WBGene00043469	R09H3.2	R09H3.2	0.554806	0.0959947
WBGene00012150	syx-17	VF39H2L.1	0.55456	0.0961734
WBGene00045058	gadr-5	Y71A12B.17	0.55451	0.0962098
WBGene00022302	Y76B12C.8	Y76B12C.8	0.554405	0.0962858
WBGene00020201	T04A6.2	T04A6.2	0.554327	0.0963428
WBGene00022343	Y82E9BR.10	Y82E9BR.10	0.554285	0.0963735
WBGene00020962	W02H5.8	W02H5.8	0.554207	0.09643
WBGene00013649	Y105C5B.8	Y105C5B.8	0.554118	0.0964949
WBGene00007074	AC8.2	AC8.2	0.554089	0.0965159
WBGene00021096	W08F4.7	W08F4.7	0.554084	0.0965199
WBGene00021640	Y47G6A.14	Y47G6A.14	0.554044	0.0965488
WBGene00011168	R09D1.12	R09D1.12	0.554004	0.0965777
WBGene00023481	srz-22	F58E2.10	0.553903	0.096651
WBGene00010407	scb-1	H19N07.3	0.553879	0.0966689
WBGene00018621	F48G7.10	F48G7.10	0.553261	0.0971197
WBGene00015683	C10G8.4	C10G8.4	0.553176	0.0971817
WBGene00011186	clec-226	R10D12.5	0.553169	0.0971874
WBGene00021352	pcyt-2.1	Y37E3.11	0.553144	0.0972057
WBGene00009380	F34H10.3	F34H10.3	0.553117	0.0972253
WBGene00015057	gad-3	B0222.9	0.553076	0.0972554
WBGene00007878	C33A11.2	C33A11.2	0.553019	0.0972967
WBGene00003236	mif-3	F13G3.9	0.552989	0.0973189
WBGene00007083	AH10.2	AH10.2	0.552795	0.0974609
WBGene00008234	C50F4.9	C50F4.9	0.552637	0.0975765
WBGene00000900	daf-4	C05D2.1	0.552526	0.0976577
WBGene00022431	set-33	Y108F1.3	0.552493	0.0976823
WBGene00009164	hrdl-1	F26E4.11	0.552337	0.0977963
WBGene00000540	cln-3.2	C01G8.2	0.552312	0.0978152
WBGene00023163	W09G12.3	W09G12.3	0.552092	0.097977
WBGene00019723	fbxc-47	M02B7.1	0.551848	0.098156
WBGene00020306	T07D3.3	T07D3.3	0.551833	0.0981674
WBGene00021748	Y50D4C.3	Y50D4C.3	0.551796	0.0981942
WBGene00021862	fbxa-48	Y54F10BM.7	0.551794	0.0981957
WBGene00008723	F12F6.8	F12F6.8	0.551584	0.0983503
WBGene00003368	mkk-4	F42G10.2	0.551534	0.0983875
WBGene00235157	T03D8.8	T03D8.8	0.551478	0.0984282
WBGene00014714	C54C8.8	C54C8.8	0.551468	0.0984358
WBGene00013409	fbxb-56	Y63D3A.10	0.551429	0.0984644
WBGene00005159	srg-1	C18F10.4	0.551344	0.0985271
WBGene00235353	Y67D8C.23	Y67D8C.23	0.551339	0.0985311
WBGene00023187	Y67D8C.12	Y67D8C.12	0.551258	0.0985909
WBGene00007452	C08F11.3	C08F11.3	0.551228	0.0986132
WBGene00009476	F36F2.2	F36F2.2	0.550951	0.0988178
WBGene00010243	F58D5.3	F58D5.3	0.550853	0.09889
WBGene00015589	lido-4	C08A9.9	0.550823	0.0989123
WBGene00001698	grd-9	C04E6.6	0.550791	0.0989357
WBGene00012456	Y17D7C.2	Y17D7C.2	0.550632	0.0990532
WBGene00010897	lact-3	M28.6	0.550567	0.0991013
WBGene00008970	F20C5.5	F20C5.5	0.550515	0.0991399
WBGene00000049	acr-10	R02E12.8	0.550468	0.0991751
WBGene00009136	lurp-3	F25H9.3	0.55045	0.099188
WBGene00201541	H14A12.9	H14A12.9	0.55032	0.0992842
WBGene00199562	T27B1.6	T27B1.6	0.550269	0.0993226
WBGene00022554	duxl-1	ZC204.2	0.550196	0.0993761
WBGene00015016	bath-14	B0047.5	0.550179	0.0993888
WBGene00014004	fic-1	ZK593.8	0.549993	0.0995272
WBGene00196384	ZK792.9	ZK792.9	0.549889	0.0996042
WBGene00008863	F15D4.6	F15D4.6	0.549799	0.0996712
WBGene00015044	cyp-34A9	B0213.15	0.549783	0.099683
WBGene00195149	F26H11.8	F26H11.8	0.549479	0.0999091
WBGene00010313	F59B2.11	F59B2.11	0.549454	0.0999276
WBGene00018974	fcho-1	F56D12.6	0.54942	0.0999528
WBGene00013954	ZK262.9	ZK262.9	0.549404	0.0999646
WBGene00022163	Y71G12B.28	Y71G12B.28	0.549401	0.0999674
WBGene00007621	C16C2.4	C16C2.4	0.549395	0.0999715
WBGene00199334	T27E4.20	T27E4.20	0.549236	0.10009
WBGene00021340	Y34F4.5	Y34F4.5	0.549142	0.10016
WBGene00021586	clec-75	Y46C8AL.9	0.549141	0.100161
WBGene00004798	sip-1	F43D9.4	0.548993	0.100271
WBGene00009578	F40F8.5	F40F8.5	0.548962	0.100294
WBGene00019597	K09H9.5	K09H9.5	0.548877	0.100358
WBGene00015771	got-1.3	C14E2.2	0.548839	0.100386
WBGene00001115	dyb-1	F47G6.1	0.548809	0.100408
WBGene00004884	smg-6	Y54F10AL.2	0.548657	0.100522
WBGene00012868	tbc-9	Y45F10A.6	0.548589	0.100573
WBGene00006229	str-187	F26D10.8	0.5484	0.100714
WBGene00019467	K07B1.7	K07B1.7	0.548368	0.100738
WBGene00020458	fbxa-70	T12B5.12	0.548288	0.100798
WBGene00200158	Y106G6G.9	Y106G6G.9	0.548214	0.100853
WBGene00008439	mfb-1	DY3.6	0.548213	0.100854
WBGene00004811	skr-5	F47H4.10	0.548184	0.100876
WBGene00019782	M60.7	M60.7	0.548155	0.100897
WBGene00021011	W03G1.5	W03G1.5	0.548136	0.100912
WBGene00009226	cyp-37B1	F28G4.1	0.548111	0.10093
WBGene00001186	egl-18	F55A8.1	0.548071	0.10096
WBGene00236809	ZK993.5	ZK993.5	0.54807	0.100961
WBGene00018184	F38E9.1	F38E9.1	0.547978	0.10103
WBGene00005538	sri-26	C41G6.14	0.547867	0.101113
WBGene00044202	K10G4.10	K10G4.10	0.547795	0.101167
WBGene00017581	F18G5.5	F18G5.5	0.547597	0.101316
WBGene00003728	nhr-138	C28D4.9	0.547259	0.10157
WBGene00045366	Y17D7C.3	Y17D7C.3	0.547187	0.101624
WBGene00006975	zfp-1	F54F2.2	0.547119	0.101675
WBGene00019641	cank-26	K10G6.4	0.547074	0.101709
WBGene00020611	txt-11	T20D4.5	0.546882	0.101853
WBGene00235267	Y77E11A.23	Y77E11A.23	0.546745	0.101957
WBGene00018610	F48E8.3	F48E8.3	0.546698	0.101992
WBGene00003766	nlp-28	B0213.3	0.546594	0.10207
WBGene00219671	anr-4	E03H12.26	0.546586	0.102077
WBGene00015898	sre-9	C17E7.3	0.546511	0.102133
WBGene00044610	D2092.10	D2092.10	0.546435	0.102191
WBGene00012492	fbxb-7	Y20C6A.2	0.546319	0.102278
WBGene00200968	B0001.12	B0001.12	0.54618	0.102383
WBGene00198766	F12F3.7	F12F3.7	0.545948	0.102559
WBGene00021167	cyp-32B1	Y5H2B.5	0.545704	0.102743
WBGene00000500	chn-1	T09B4.10	0.545704	0.102743
WBGene00200020	F46F2.12	F46F2.12	0.545703	0.102744
WBGene00022348	Y82E9BR.16	Y82E9BR.16	0.545686	0.102757
WBGene00196376	K02D10.7	K02D10.7	0.545625	0.102803
WBGene00021483	Y40A1A.1	Y40A1A.1	0.545556	0.102856
WBGene00219741	linc-77	W03D2.12	0.545514	0.102887
WBGene00010669	bath-37	K08E4.5	0.545466	0.102923
WBGene00219957	F48F5.7	F48F5.7	0.54528	0.103065
WBGene00011805	T16G12.4	T16G12.4	0.545195	0.103129
WBGene00014977	ZC15.4	ZC15.4	0.545055	0.103236
WBGene00020904	T28F12.1	T28F12.1	0.544991	0.103284
WBGene00016677	C45G9.6	C45G9.6	0.544973	0.103298
WBGene00044022	AC3.9	AC3.9	0.544939	0.103323
WBGene00012238	W04A8.3	W04A8.3	0.544936	0.103326
WBGene00006066	sto-4	Y71H9A.3	0.544904	0.103351
WBGene00013900	ugt-18	ZC443.5	0.544887	0.103363
WBGene00000614	col-37	ZK863.2	0.544847	0.103394
WBGene00011362	cest-1.1	T02B5.1	0.544826	0.10341
WBGene00010365	H04D03.4	H04D03.4	0.5448	0.10343
WBGene00013733	0	0	0.544745	0.103471
WBGene00021118	clec-125	W09G10.6	0.544733	0.103481
WBGene00022441	Y110A2AL.4	Y110A2AL.4	0.544701	0.103505
WBGene00009600	F40G12.5	F40G12.5	0.544678	0.103522
WBGene00001591	glc-1	F11A5.10	0.544646	0.103547
WBGene00019675	K12D9.1	K12D9.1	0.5446	0.103582
WBGene00008040	ttr-5	C40H1.5	0.54459	0.10359
WBGene00008619	nhr-262	F09C6.8	0.544572	0.103603
WBGene00202501	Y57E12B.10	Y57E12B.10	0.544342	0.103778
WBGene00006101	str-35	T08H10.2	0.544327	0.10379
WBGene00219724	linc-100	T01C8.12	0.544325	0.103791
WBGene00020753	T24A6.16	T24A6.16	0.544219	0.103872
WBGene00044472	dct-8	F56D6.10	0.544216	0.103874
WBGene00045077	Y71A12B.18	Y71A12B.18	0.544159	0.103918
WBGene00021863	Y54F10BM.9	Y54F10BM.9	0.543941	0.104084
WBGene00044917	F40F8.12	F40F8.12	0.543934	0.10409
WBGene00007897	clec-182	C33D9.2	0.543919	0.104101
WBGene00015126	B0303.4	B0303.4	0.543871	0.104137
WBGene00001493	frm-7	C51F7.1	0.543843	0.104159
WBGene00044462	C44B12.9	C44B12.9	0.543832	0.104168
WBGene00008050	chst-1	C41C4.1	0.543818	0.104178
WBGene00013753	Y113G7A.16	Y113G7A.16	0.543748	0.104232
WBGene00020610	0	0	0.543715	0.104257
WBGene00020856	srt-61	T27C10.1	0.54368	0.104283
WBGene00194705	0	0	0.543582	0.104359
WBGene00013911	irld-60	ZC482.2	0.543511	0.104413
WBGene00200996	ZK675.7	ZK675.7	0.543448	0.104461
WBGene00255606	T23B3.9	T23B3.9	0.543365	0.104524
WBGene00010958	ndfl-4	MTCE.4	0.543311	0.104566
WBGene00198737	T04C9.8	T04C9.8	0.543308	0.104568
WBGene00013899	ZC443.4	ZC443.4	0.543209	0.104644
WBGene00021336	Y34F4.1	Y34F4.1	0.543207	0.104646
WBGene00010951	M199.2	M199.2	0.543138	0.104698
WBGene00010197	F57C2.5	F57C2.5	0.543089	0.104736
WBGene00015136	B0304.4	B0304.4	0.543085	0.104739
WBGene00012178	glb-27	W01C9.5	0.543061	0.104758
WBGene00013903	ugt-3	ZC455.3	0.543016	0.104792
WBGene00011613	T08D2.8	T08D2.8	0.542926	0.104861
WBGene00008570	kcnl-2	F08A10.1	0.542746	0.105
WBGene00019131	bath-12	F59H5.3	0.54274	0.105004
WBGene00017007	D1007.10	D1007.10	0.542481	0.105203
WBGene00012477	Y18D10A.4	Y18D10A.4	0.542444	0.105231
WBGene00015948	C18A11.2	C18A11.2	0.542443	0.105232
WBGene00022224	set-28	Y73B3B.2	0.542433	0.10524
WBGene00015639	C09E7.5	C09E7.5	0.54242	0.10525
WBGene00010418	H27A22.1	H27A22.1	0.542399	0.105266
WBGene00195739	Y66A7AL.1	Y66A7AL.1	0.542344	0.105308
WBGene00018605	F48E3.4	F48E3.4	0.542235	0.105392
WBGene00019369	K03H6.4	K03H6.4	0.542195	0.105423
WBGene00009000	arrd-28	F21A10.4	0.542186	0.105429
WBGene00003715	nhr-125	R02D1.1	0.542118	0.105482
WBGene00003606	nhr-7	F54D1.4	0.541891	0.105657
WBGene00021728	Y49F6C.6	Y49F6C.6	0.541762	0.105756
WBGene00022535	0	0	0.541618	0.105868
WBGene00016513	C38C3.4	C38C3.4	0.541615	0.10587
WBGene00219652	linc-65	C18G1.10	0.541576	0.1059
WBGene00000004	aat-3	F52H2.2	0.541514	0.105948
WBGene00011584	clec-15	T07D10.4	0.54149	0.105966
WBGene00044256	Y45F10C.6	Y45F10C.6	0.541455	0.105994
WBGene00194833	F17E9.15	F17E9.15	0.541439	0.106006
WBGene00017304	nmad-1	F09F7.7	0.541298	0.106115
WBGene00005093	srd-15	C04E6.10	0.541237	0.106162
WBGene00009972	oac-33	F53C11.2	0.541221	0.106175
WBGene00016156	ari-1.3	C27A12.6	0.540813	0.10649
WBGene00044640	B0432.14	B0432.14	0.540643	0.106622
WBGene00009025	phf-34	F21G4.4	0.540564	0.106683
WBGene00008972	F20C5.7	F20C5.7	0.540542	0.1067
WBGene00196645	C34D10.3	C34D10.3	0.540453	0.106769
WBGene00198131	F36F2.11	F36F2.11	0.54041	0.106803
WBGene00010216	F57G8.7	F57G8.7	0.540409	0.106804
WBGene00007283	clec-222	C03E10.6	0.540221	0.106949
WBGene00012066	fbxb-116	T26H2.4	0.540199	0.106966
WBGene00219267	mir-5548	K09F6.12	0.540178	0.106983
WBGene00013882	msa-1	ZC410.5	0.540058	0.107076
WBGene00018195	btb-16	F39E9.2	0.540006	0.107117
WBGene00013721	Y106G6H.9	Y106G6H.9	0.539969	0.107145
WBGene00003616	nhr-17	C02B4.2	0.539934	0.107173
WBGene00020577	T19D12.2	T19D12.2	0.539825	0.107257
WBGene00016367	nhr-162	C33G8.10	0.539528	0.107489
WBGene00007418	C07E3.8	C07E3.8	0.539457	0.107544
WBGene00195182	C17G10.10	C17G10.10	0.539437	0.10756
WBGene00013816	Y116F11A.1	Y116F11A.1	0.539345	0.107631
WBGene00001491	frm-4	C24A11.8	0.539295	0.10767
WBGene00011279	asd-1	R74.5	0.539199	0.107745
WBGene00005535	sri-23	F59E11.3	0.539169	0.107769
WBGene00023284	F41B5.1	F41B5.1	0.538925	0.107959
WBGene00007282	clec-223	C03E10.5	0.53892	0.107963
WBGene00007273	C03C10.7	C03C10.7	0.538843	0.108023
WBGene00000677	col-103	F56B3.1	0.538683	0.108148
WBGene00016745	C48B6.9	C48B6.9	0.538661	0.108166
WBGene00219252	mir-4815	T19E7.28	0.538656	0.10817
WBGene00015712	sre-11	C12D5.11	0.538393	0.108375
WBGene00004778	ser-3	K02F2.6	0.538341	0.108416
WBGene00018973	srz-20	F56D6.5	0.538319	0.108433
WBGene00007286	C04A11.2	C04A11.2	0.53825	0.108487
WBGene00015223	B0507.6	B0507.6	0.538177	0.108545
WBGene00003472	mtk-1	B0414.7	0.538118	0.108591
WBGene00196197	F09F3.14	F09F3.14	0.538101	0.108604
WBGene00014152	ZK930.2	ZK930.2	0.537904	0.108759
WBGene00011809	T16G12.8	T16G12.8	0.537904	0.108759
WBGene00196408	F15G9.7	F15G9.7	0.537733	0.108894
WBGene00021737	Y50D4A.3	Y50D4A.3	0.53755	0.109037
WBGene00020228	T05A8.2	T05A8.2	0.537549	0.109038
WBGene00044655	fbxa-194	M162.11	0.537383	0.109168
WBGene00196334	F40F12.11	F40F12.11	0.537317	0.10922
WBGene00008611	fbxb-68	F09C3.3	0.537297	0.109236
WBGene00001838	hda-10	Y51H1A.5	0.537286	0.109245
WBGene00021246	Y22D7AL.7	Y22D7AL.7	0.537177	0.10933
WBGene00086546	cil-1	C50C3.7	0.5371	0.109392
WBGene00011931	srsx-19	T22G5.4	0.537093	0.109397
WBGene00014226	ZK1098.11	ZK1098.11	0.537092	0.109398
WBGene00009170	F26F2.5	F26F2.5	0.537035	0.109442
WBGene00044289	Y37F4.8	Y37F4.8	0.537016	0.109458
WBGene00007227	C01G6.5	C01G6.5	0.53686	0.10958
WBGene00077687	Y52B11A.14	Y52B11A.14	0.536643	0.109751
WBGene00194991	B0213.24	B0213.24	0.536624	0.109767
WBGene00007499	C09H10.5	C09H10.5	0.536588	0.109795
WBGene00020031	suco-1	R12E2.2	0.536495	0.109869
WBGene00008009	fbxa-171	C38D9.1	0.536423	0.109926
WBGene00011192	srh-24	R10D12.11	0.536283	0.110037
WBGene00013569	bath-36	Y75B12B.4	0.536213	0.110092
WBGene00017252	sdz-10	F08D12.9	0.536196	0.110105
WBGene00018346	F42C5.4	F42C5.4	0.536184	0.110114
WBGene00003886	osm-6	R31.3	0.536102	0.110179
WBGene00010934	fbxa-118	M162.8	0.536063	0.110211
WBGene00019395	K04F10.2	K04F10.2	0.536021	0.110243
WBGene00013632	Y105C5A.1	Y105C5A.1	0.536003	0.110258
WBGene00009435	F35G2.1	F35G2.1	0.535967	0.110287
WBGene00017190	F07B7.12	F07B7.12	0.535945	0.110304
WBGene00003756	nlp-18	F33A8.2	0.535928	0.110318
WBGene00017355	F10E9.3	F10E9.3	0.535922	0.110322
WBGene00008679	F11A5.13	F11A5.13	0.535854	0.110376
WBGene00008988	F20G2.5	F20G2.5	0.535835	0.110391
WBGene00010642	mks-6	K07G5.3	0.535728	0.110476
WBGene00022352	Y82E9BR.20	Y82E9BR.20	0.535701	0.110497
WBGene00014044	ZK666.4	ZK666.4	0.535654	0.110535
WBGene00012666	Y39B6A.3	Y39B6A.3	0.535599	0.110579
WBGene00010202	F57E7.1	F57E7.1	0.535395	0.11074
WBGene00005283	srh-61	T21B4.8	0.535388	0.110746
WBGene00219566	linc-33	C35C5.21	0.535174	0.110915
WBGene00044708	pals-11	C17H1.13	0.535173	0.110916
WBGene00017852	F27C1.2	F27C1.2	0.535168	0.110921
WBGene00006620	svh-1	C07G1.1	0.535125	0.110954
WBGene00000426	ced-12	Y106G6E.5	0.535101	0.110974
WBGene00014447	M106.6	M106.6	0.535071	0.110998
WBGene00235391	F38A5.22	F38A5.22	0.535067	0.111001
WBGene00009508	row-1	F37D6.2	0.534982	0.111069
WBGene00077594	nhr-151	C06B8.12	0.534924	0.111115
WBGene00044249	F55B11.6	F55B11.6	0.534893	0.111139
WBGene00077773	F25H5.10	F25H5.10	0.534795	0.111217
WBGene00007404	best-5	C07A9.8	0.534793	0.111219
WBGene00017464	sulp-2	F14D12.5	0.534779	0.11123
WBGene00014983	ZK228.t1	ZK228.t1	0.534695	0.111297
WBGene00017120	tctn-1	E04A4.6	0.534662	0.111323
WBGene00018493	F46F5.1	F46F5.1	0.534603	0.11137
WBGene00000241	bbs-1	Y105E8A.5	0.534576	0.111392
WBGene00018795	F54C4.4	F54C4.4	0.534517	0.111439
WBGene00017509	F16B4.7	F16B4.7	0.534495	0.111456
WBGene00011070	msrp-7	R06F6.7	0.534484	0.111465
WBGene00008613	fbxb-69	F09C3.5	0.534351	0.111571
WBGene00019189	H11L12.1	H11L12.1	0.5343	0.111612
WBGene00006384	taf-3	C11G6.1	0.534287	0.111622
WBGene00014213	ZK1073.1	ZK1073.1	0.534267	0.111638
WBGene00009382	F34H10.5	F34H10.5	0.534242	0.111658
WBGene00198850	Y62F5A.13	Y62F5A.13	0.534224	0.111672
WBGene00044806	T19H5.5	T19H5.5	0.534172	0.111714
WBGene00011582	ntr-1	T07D10.2	0.534138	0.111741
WBGene00000968	dhs-4	T05F1.10	0.534126	0.11175
WBGene00010535	K03D7.8	K03D7.8	0.534077	0.11179
WBGene00015861	C16D9.6	C16D9.6	0.533947	0.111894
WBGene00010177	F57A8.1	F57A8.1	0.533926	0.111911
WBGene00004175	pqn-96	ZK1236.6	0.53391	0.111923
WBGene00012020	gyg-2	T25E12.5	0.533893	0.111937
WBGene00005147	srd-70	F48F5.4	0.533797	0.112014
WBGene00005600	srj-12	R11G11.4	0.533762	0.112041
WBGene00009543	F38E11.6	F38E11.6	0.533678	0.112109
WBGene00019842	R02F11.4	R02F11.4	0.533595	0.112176
WBGene00013489	col-42	Y69H2.14	0.533587	0.112181
WBGene00199091	F32G8.10	F32G8.10	0.533492	0.112258
WBGene00015332	tyr-1	C02C2.1	0.533425	0.112312
WBGene00014200	scrm-2	ZK1053.5	0.533384	0.112344
WBGene00022718	ZK370.4	ZK370.4	0.533364	0.11236
WBGene00044349	Y71G12B.32	Y71G12B.32	0.533323	0.112393
WBGene00020492	T13G4.5	T13G4.5	0.533223	0.112473
WBGene00012013	ugt-54	T25B9.7	0.533011	0.112643
WBGene00189931	Y26G10.6	Y26G10.6	0.533004	0.112649
WBGene00050970	D2023.8	D2023.8	0.533002	0.11265
WBGene00020091	rnp-8	R119.7	0.532965	0.11268
WBGene00001663	gpa-1	T19C4.6	0.532961	0.112683
WBGene00013061	Y51A2A.5	Y51A2A.5	0.532939	0.112701
WBGene00018756	plpp-1.1	F53C3.13	0.532934	0.112705
WBGene00018278	F41C6.4	F41C6.4	0.532909	0.112725
WBGene00219603	anr-57	R13.10	0.532829	0.11279
WBGene00010753	K10G4.4	K10G4.4	0.532782	0.112827
WBGene00016008	C23F12.3	C23F12.3	0.532776	0.112832
WBGene00002192	kin-4	C10C6.1	0.532731	0.112868
WBGene00017491	irld-28	F15E11.2	0.532715	0.112881
WBGene00005195	srg-38	T19C4.8	0.532695	0.112897
WBGene00045261	H29C22.1	H29C22.1	0.532564	0.113002
WBGene00006270	str-243	K02H11.7	0.532558	0.113007
WBGene00012355	W09C5.9	W09C5.9	0.532506	0.113049
WBGene00007991	C37A5.7	C37A5.7	0.532356	0.11317
WBGene00077781	F40E3.7	F40E3.7	0.532318	0.1132
WBGene00021406	frm-5.2	Y38C1AB.4	0.532243	0.113261
WBGene00011871	T20G5.9	T20G5.9	0.532243	0.113261
WBGene00000163	apb-3	R11A5.1	0.531879	0.113554
WBGene00015564	C07D8.5	C07D8.5	0.531847	0.11358
WBGene00020964	polq-1	W03A3.2	0.531796	0.113621
WBGene00012851	Y44A6C.2	Y44A6C.2	0.531776	0.113637
WBGene00005032	sra-6	AH6.10	0.531717	0.113685
WBGene00219868	D2021.6	D2021.6	0.531692	0.113705
WBGene00013045	Y49E10.27	Y49E10.27	0.5316	0.11378
WBGene00017582	F18G5.6	F18G5.6	0.531487	0.113871
WBGene00015733	C13B9.2	C13B9.2	0.531407	0.113936
WBGene00197169	E01H11.4	E01H11.4	0.531208	0.114096
WBGene00013708	Y106G6E.4	Y106G6E.4	0.531183	0.114116
WBGene00009546	fbxb-3	F38H4.2	0.531086	0.114195
WBGene00235271	C49C8.8	C49C8.8	0.531068	0.11421
WBGene00013884	ZC412.3	ZC412.3	0.530961	0.114296
WBGene00000673	col-98	F14F7.1	0.530948	0.114307
WBGene00008403	csa-1	D2013.3	0.530839	0.114395
WBGene00195117	T13F3.10	T13F3.10	0.530837	0.114397
WBGene00195732	F14H12.9	F14H12.9	0.5307	0.114508
WBGene00015785	C15B12.3	C15B12.3	0.530663	0.114538
WBGene00017806	F26A1.8	F26A1.8	0.53059	0.114597
WBGene00007902	C33D9.9	C33D9.9	0.530477	0.114689
WBGene00009773	lipl-2	F46B6.8	0.53047	0.114695
WBGene00044120	C36B1.13	C36B1.13	0.530418	0.114737
WBGene00022245	acp-6	Y73B6BL.24	0.5304	0.114751
WBGene00021885	Y54G2A.20	Y54G2A.20	0.530354	0.114788
WBGene00044589	C29F5.8	C29F5.8	0.530328	0.11481
WBGene00005167	srg-9	T12A2.10	0.530312	0.114823
WBGene00016565	C41D11.6	C41D11.6	0.530278	0.11485
WBGene00012589	nspe-4	Y38E10A.11	0.530223	0.114895
WBGene00014030	glb-1	ZK637.13	0.530116	0.114982
WBGene00021458	Y39G10AL.1	Y39G10AL.1	0.530101	0.114994
WBGene00206385	T06D4.6	T06D4.6	0.529979	0.115093
WBGene00022213	Y73B3A.11	Y73B3A.11	0.529891	0.115165
WBGene00022403	Y97E10B.1	Y97E10B.1	0.529712	0.115311
WBGene00018523	lact-1	F46H5.8	0.529648	0.115363
WBGene00003710	nhr-120	C25B8.6	0.52963	0.115377
WBGene00011490	T05F1.4	T05F1.4	0.529611	0.115393
WBGene00013104	Y51H4A.8	Y51H4A.8	0.529575	0.115422
WBGene00006140	str-81	T26H2.6	0.529541	0.11545
WBGene00008489	srb-17	F01D4.7	0.529538	0.115453
WBGene00017207	fbxb-6	F07E5.1	0.529522	0.115466
WBGene00007669	C18D1.2	C18D1.2	0.5295	0.115484
WBGene00043097	C02D5.4	C02D5.4	0.529474	0.115505
WBGene00013499	Y70G10A.3	Y70G10A.3	0.529377	0.115583
WBGene00005640	srn-1	K12B6.5	0.529351	0.115605
WBGene00044368	K12H6.10	K12H6.10	0.529246	0.115691
WBGene00018404	nhr-39	F44A2.4	0.529098	0.115812
WBGene00001036	dnj-18	T04A8.9	0.529019	0.115876
WBGene00077439	F55B12.10	F55B12.10	0.529003	0.115889
WBGene00018242	F40G9.6	F40G9.6	0.528895	0.115977
WBGene00022432	math-43	Y108F1.4	0.5285	0.1163
WBGene00195244	F30A10.15	F30A10.15	0.528478	0.116318
WBGene00219422	Y52B11A.20	Y52B11A.20	0.528355	0.116419
WBGene00017508	F16B4.6	F16B4.6	0.528312	0.116454
WBGene00200278	R05H11.4	R05H11.4	0.528254	0.116502
WBGene00012780	Y42A5A.5	Y42A5A.5	0.528228	0.116523
WBGene00077603	T05G11.9	T05G11.9	0.52821	0.116538
WBGene00005143	srd-66	Y39A3B.4	0.528107	0.116622
WBGene00016823	C50E3.12	C50E3.12	0.528058	0.116663
WBGene00007057	ant-1.2	W02D3.6	0.527953	0.116749
WBGene00044113	C54F6.15	C54F6.15	0.527863	0.116823
WBGene00009805	F47B8.4	F47B8.4	0.527853	0.116831
WBGene00196476	C34H3.7	C34H3.7	0.527732	0.116931
WBGene00015412	lgc-9	C04C3.2	0.527697	0.116959
WBGene00019304	K02D10.4	K02D10.4	0.527695	0.116961
WBGene00021538	rabs-5	Y42H9AR.3	0.527619	0.117024
WBGene00021873	clec-82	Y54G2A.8	0.527585	0.117051
WBGene00021692	Y48G8AL.15	Y48G8AL.15	0.527575	0.117059
WBGene00021485	Y40A1A.3	Y40A1A.3	0.52753	0.117096
WBGene00014814	R03D7.3	R03D7.3	0.527504	0.117118
WBGene00044953	D2096.13	D2096.13	0.527486	0.117132
WBGene00011242	R11D1.1	R11D1.1	0.527361	0.117235
WBGene00219329	K02D10.8	K02D10.8	0.527312	0.117276
WBGene00008165	C47G2.4	C47G2.4	0.527053	0.117489
WBGene00007151	B0365.2	B0365.2	0.527033	0.117505
WBGene00001859	hil-8	T05E8.2	0.527002	0.117531
WBGene00195180	C41D11.10	C41D11.10	0.526927	0.117593
WBGene00255420	Y51F10.15	Y51F10.15	0.526885	0.117627
WBGene00007090	B0001.5	B0001.5	0.526833	0.11767
WBGene00201699	ZC477.19	ZC477.19	0.526652	0.11782
WBGene00044965	smy-6	D1086.13	0.526614	0.117851
WBGene00016716	acs-17	C46F4.2	0.526513	0.117934
WBGene00012647	swt-4	Y39A1A.8	0.526326	0.118089
WBGene00013427	Y66D12A.1	Y66D12A.1	0.526264	0.11814
WBGene00004335	ref-2	C47C12.3	0.52621	0.118185
WBGene00022544	ZC190.10	ZC190.10	0.526187	0.118204
WBGene00045498	F56F4.8	F56F4.8	0.526082	0.118291
WBGene00009733	F45G2.7	F45G2.7	0.526054	0.118314
WBGene00001836	hda-3	R06C1.1	0.52602	0.118342
WBGene00014771	F55G11.3	F55G11.3	0.525926	0.11842
WBGene00007798	C29A12.2	C29A12.2	0.525756	0.118561
WBGene00000938	dcp-66	C26C6.5	0.525663	0.118638
WBGene00195671	R186.9	R186.9	0.525628	0.118667
WBGene00002276	lem-3	F42H11.2	0.525612	0.118681
WBGene00019496	frpr-14	K07E8.5	0.525604	0.118687
WBGene00019082	pup-3	F59A3.9	0.525463	0.118804
WBGene00086566	C08H9.16	C08H9.16	0.525453	0.118813
WBGene00015204	B0495.5	B0495.5	0.525423	0.118837
WBGene00018856	F55A4.4	F55A4.4	0.525379	0.118874
WBGene00206414	F31D5.7	F31D5.7	0.525378	0.118874
WBGene00195048	K08D10.13	K08D10.13	0.525369	0.118882
WBGene00009602	F40G12.7	F40G12.7	0.525332	0.118913
WBGene00016427	C34H4.5	C34H4.5	0.525313	0.118928
WBGene00005170	srg-13	T23F11.5	0.525103	0.119103
WBGene00016562	C41D11.3	C41D11.3	0.524926	0.11925
WBGene00015194	trul-1	B0432.13	0.524854	0.11931
WBGene00018511	F46F11.8	F46F11.8	0.524833	0.119328
WBGene00019577	lido-6	K09E3.6	0.524748	0.119398
WBGene00002185	kel-3	T27E9.4	0.524691	0.119445
WBGene00016657	C44E12.1	C44E12.1	0.524544	0.119568
WBGene00201915	F35G2.20	F35G2.20	0.524514	0.119593
WBGene00001777	gst-29	Y53F4B.32	0.524503	0.119602
WBGene00007055	tag-196	F41E6.6	0.524345	0.119734
WBGene00011249	R11G10.2	R11G10.2	0.524295	0.119775
WBGene00019613	K10B4.1	K10B4.1	0.524157	0.119891
WBGene00013000	ddl-2	Y48E1B.1	0.524146	0.1199
WBGene00206497	Y52B11A.18	Y52B11A.18	0.523779	0.120206
WBGene00021597	spsb-1	Y46E12BL.4	0.523746	0.120234
WBGene00189937	Y6G8.15	Y6G8.15	0.523718	0.120257
WBGene00011702	srab-18	T11A5.3	0.523716	0.120259
WBGene00017789	F25E5.8	F25E5.8	0.523707	0.120267
WBGene00008372	D1054.5	D1054.5	0.5237	0.120272
WBGene00008075	C43F9.7	C43F9.7	0.523642	0.120321
WBGene00006791	unc-57	T04D1.3	0.523627	0.120334
WBGene00007492	C09G9.1	C09G9.1	0.523624	0.120336
WBGene00005477	srh-271	W02H5.6	0.523614	0.120344
WBGene00005830	srw-83	ZK262.6	0.523578	0.120375
WBGene00000864	cya-2	F59H6.7	0.523566	0.120384
WBGene00014000	ZK550.6	ZK550.6	0.523529	0.120415
WBGene00013617	fbxa-204	Y102A5C.10	0.52351	0.120431
WBGene00004095	pqe-1	F52C9.8	0.523428	0.1205
WBGene00017713	F22E5.20	F22E5.20	0.523401	0.120522
WBGene00018774	F53G12.9	F53G12.9	0.523249	0.12065
WBGene00013062	Y51A2A.6	Y51A2A.6	0.523226	0.120669
WBGene00018317	F41H10.4	F41H10.4	0.523158	0.120726
WBGene00194834	H06H21.36	H06H21.36	0.523136	0.120744
WBGene00017637	F20D6.8	F20D6.8	0.523055	0.120812
WBGene00200611	C33G3.11	C33G3.11	0.523014	0.120847
WBGene00011228	R11.3	R11.3	0.52299	0.120867
WBGene00005575	sri-63	F39E9.3	0.52298	0.120875
WBGene00013697	dsbn-1	Y106G6A.5	0.522961	0.120891
WBGene00219278	R09A8.9	R09A8.9	0.522908	0.120936
WBGene00012644	rabx-5	Y39A1A.5	0.522436	0.121332
WBGene00017711	F22E5.13	F22E5.13	0.522406	0.121357
WBGene00020637	fbxa-7	T20H9.1	0.522268	0.121473
WBGene00019388	K04F1.9	K04F1.9	0.522219	0.121515
WBGene00219679	anr-22	F21H12.10	0.522214	0.121519
WBGene00018321	sand-1	F41H10.11	0.522178	0.121549
WBGene00020901	T28F2.2	T28F2.2	0.522166	0.121559
WBGene00018852	F55A3.7	F55A3.7	0.522069	0.121641
WBGene00015978	C18F10.7	C18F10.7	0.521975	0.12172
WBGene00002240	ksr-2	F58D5.4	0.521876	0.121803
WBGene00017840	ttm-2	F26G1.4	0.521867	0.121811
WBGene00044424	F54D12.10	F54D12.10	0.521736	0.121921
WBGene00022209	Y73B3A.7	Y73B3A.7	0.521634	0.122007
WBGene00007666	C18B12.4	C18B12.4	0.521621	0.122018
WBGene00020649	sma-10	T21D12.9	0.521596	0.12204
WBGene00021519	Y41D4B.17	Y41D4B.17	0.521579	0.122054
WBGene00012444	Y15E3A.5	Y15E3A.5	0.521553	0.122076
WBGene00220111	W01H2.11	W01H2.11	0.521404	0.122202
WBGene00015484	atgl-1	C05D11.7	0.5214	0.122205
WBGene00010463	K01D12.3	K01D12.3	0.521105	0.122454
WBGene00077756	Y11D7A.19	Y11D7A.19	0.521083	0.122473
WBGene00001075	dpy-14	H27M09.4	0.52108	0.122475
WBGene00044090	srbc-33	C02A12.10	0.520899	0.122629
WBGene00197812	C06E8.7	C06E8.7	0.520734	0.122768
WBGene00011583	T07D10.3	T07D10.3	0.520647	0.122842
WBGene00010001	F53F8.4	F53F8.4	0.52063	0.122856
WBGene00235163	Y108G3AL.10	Y108G3AL.10	0.520503	0.122964
WBGene00013515	Y73F4A.2	Y73F4A.2	0.520481	0.122983
WBGene00011386	T02G6.3	T02G6.3	0.520411	0.123042
WBGene00007766	C27C7.1	C27C7.1	0.520365	0.123081
WBGene00021671	Y48G1BM.6	Y48G1BM.6	0.520362	0.123084
WBGene00020136	nlp-45	T01B6.4	0.520259	0.123171
WBGene00021099	W08F4.10	W08F4.10	0.520258	0.123171
WBGene00009868	F49C5.5	F49C5.5	0.520242	0.123186
WBGene00050926	B0250.11	B0250.11	0.52021	0.123213
WBGene00016135	C26B9.6	C26B9.6	0.520123	0.123286
WBGene00197215	F57A8.9	F57A8.9	0.520109	0.123298
WBGene00000013	abf-2	C50F2.10	0.520077	0.123325
WBGene00011563	jmjd-4	T07C4.11	0.520051	0.123347
WBGene00044382	Y14H12A.2	Y14H12A.2	0.52004	0.123357
WBGene00012356	W09D6.1	W09D6.1	0.520006	0.123386
WBGene00007821	clec-201	C30H6.3	0.519913	0.123465
WBGene00003898	oxi-1	Y39A1C.2	0.519787	0.123572
WBGene00044562	C14E2.7	C14E2.7	0.51978	0.123578
WBGene00050930	T08G5.13	T08G5.13	0.519748	0.123606
WBGene00009728	sdz-19	F45E6.6	0.519679	0.123664
WBGene00016305	fbxc-57	C32B5.12	0.519599	0.123732
WBGene00001160	efk-1	F42A10.4	0.519382	0.123917
WBGene00044238	C30H6.12	C30H6.12	0.51915	0.124115
WBGene00236786	C17H12.37	C17H12.37	0.519126	0.124135
WBGene00020542	fbxb-82	T17A3.4	0.518952	0.124283
WBGene00013226	faah-5	Y56A3A.5	0.518907	0.124322
WBGene00195175	Y105E8A.36	Y105E8A.36	0.518833	0.124385
WBGene00002163	ist-1	C54D1.3	0.51875	0.124455
WBGene00002012	hsp-12.3	F38E11.1	0.518722	0.124479
WBGene00235357	Y37E11B.16	Y37E11B.16	0.518656	0.124536
WBGene00008915	F17C11.4	F17C11.4	0.518631	0.124558
WBGene00044020	ZK856.14	ZK856.14	0.518546	0.12463
WBGene00220211	Y76B12C.11	Y76B12C.11	0.518507	0.124663
WBGene00014191	srt-22	ZK1037.3	0.518485	0.124683
WBGene00018850	gpx-8	F55A3.5	0.51846	0.124703
WBGene00002270	lec-7	R07B1.2	0.518441	0.12472
WBGene00010131	F55H2.5	F55H2.5	0.518426	0.124732
WBGene00007961	C35D6.4	C35D6.4	0.518413	0.124744
WBGene00010495	K02B12.2	K02B12.2	0.518376	0.124776
WBGene00013432	Y66D12A.6	Y66D12A.6	0.518275	0.124862
WBGene00001540	gcy-14	ZC412.2	0.518196	0.124929
WBGene00004838	sls-2.6	W06D4.7	0.518082	0.125027
WBGene00022550	droe-8	ZC196.6	0.517949	0.125141
WBGene00004108	pqn-18	C34E7.1	0.517935	0.125153
WBGene00016608	cogc-5	C43E11.11	0.517925	0.125161
WBGene00045319	M04B2.8	M04B2.8	0.517901	0.125183
WBGene00012190	W02A2.5	W02A2.5	0.517887	0.125195
WBGene00015238	mppe-1	B0511.13	0.517641	0.125405
WBGene00013643	Y105C5A.24	Y105C5A.24	0.51763	0.125415
WBGene00021916	Y55D5A.2	Y55D5A.2	0.517601	0.12544
WBGene00044367	T05A8.8	T05A8.8	0.517584	0.125454
WBGene00009841	fbxa-134	F47H4.11	0.517555	0.125479
WBGene00017805	F26A1.7	F26A1.7	0.517477	0.125546
WBGene00022797	best-24	ZK688.2	0.517321	0.12568
WBGene00044464	Y77E11A.16	Y77E11A.16	0.517307	0.125692
WBGene00021410	Y38C1BA.1	Y38C1BA.1	0.51728	0.125715
WBGene00019381	K04C2.3	K04C2.3	0.517242	0.125748
WBGene00015357	C02F12.8	C02F12.8	0.517235	0.125754
WBGene00201027	K12F2.5	K12F2.5	0.51717	0.12581
WBGene00016131	C26B9.1	C26B9.1	0.517054	0.12591
WBGene00045511	F11A5.18	F11A5.18	0.516979	0.125974
WBGene00007649	C17G1.2	C17G1.2	0.516828	0.126104
WBGene00002035	hum-1	F29D10.4	0.516602	0.126299
WBGene00015572	C07G1.6	C07G1.6	0.516551	0.126343
WBGene00022685	ZK250.2	ZK250.2	0.516519	0.12637
WBGene00007881	nlp-35	C33A12.2	0.51651	0.126378
WBGene00008914	F17C11.2	F17C11.2	0.516476	0.126407
WBGene00004296	rad-50	T04H1.4	0.51634	0.126525
WBGene00009953	F53A2.9	F53A2.9	0.516239	0.126612
WBGene00023507	srz-26	F31E9.7	0.516236	0.126615
WBGene00000617	col-40	T13B5.4	0.516148	0.126691
WBGene00015535	C06E4.6	C06E4.6	0.516108	0.126725
WBGene00044433	W10C8.6	W10C8.6	0.516071	0.126757
WBGene00194848	T27D12.6	T27D12.6	0.516063	0.126764
WBGene00235346	Y94H6A.16	Y94H6A.16	0.516058	0.126768
WBGene00020699	T22F3.10	T22F3.10	0.516036	0.126787
WBGene00044147	M163.11	M163.11	0.515905	0.1269
WBGene00023264	D1065.2	D1065.2	0.515844	0.126953
WBGene00008889	F16D3.6	F16D3.6	0.515817	0.126977
WBGene00007377	C06C3.7	C06C3.7	0.515817	0.126977
WBGene00000409	cdk-8	F39H11.3	0.515787	0.127002
WBGene00077629	K10G4.13	K10G4.13	0.515773	0.127015
WBGene00018189	nhr-181	F38H12.3	0.515624	0.127143
WBGene00004096	pqm-1	F40F8.7	0.515562	0.127197
WBGene00045401	eol-1	T26F2.3	0.515559	0.1272
WBGene00011813	T16H12.3	T16H12.3	0.51546	0.127286
WBGene00019482	K07C11.10	K07C11.10	0.515438	0.127304
WBGene00235093	C54F6.18	C54F6.18	0.515362	0.12737
WBGene00003420	msh-4	T02G5.6	0.515275	0.127446
WBGene00013637	Y105C5A.13	Y105C5A.13	0.515239	0.127477
WBGene00000715	col-142	T15B7.4	0.515033	0.127655
WBGene00015350	fbxl-1	C02F5.7	0.515028	0.12766
WBGene00022466	Y119C1A.1	Y119C1A.1	0.515019	0.127668
WBGene00018749	F53C3.5	F53C3.5	0.514976	0.127705
WBGene00014089	ZK822.1	ZK822.1	0.514899	0.127772
WBGene00014799	K05D4.5	K05D4.5	0.514881	0.127787
WBGene00001464	flp-21	C26F1.10	0.514861	0.127805
WBGene00017504	F16B4.2	F16B4.2	0.514841	0.127823
WBGene00004258	pyc-1	D2023.2	0.514791	0.127866
WBGene00003196	mel-11	C06C3.1	0.514781	0.127874
WBGene00198530	T26A5.10	T26A5.10	0.514712	0.127934
WBGene00013218	Y54G11A.9	Y54G11A.9	0.514703	0.127942
WBGene00000044	acr-5	K03F8.2	0.514593	0.128038
WBGene00219452	F21D9.11	F21D9.11	0.514577	0.128052
WBGene00000185	arg-1	F31A9.3	0.514562	0.128065
WBGene00001981	hnd-1	C44C10.8	0.514533	0.12809
WBGene00011157	chil-15	R09D1.1	0.514498	0.128121
WBGene00012914	bcmo-1	Y46G5A.24	0.514473	0.128142
WBGene00018506	F46F5.15	F46F5.15	0.514466	0.128148
WBGene00011547	T06G6.5	T06G6.5	0.514422	0.128187
WBGene00009296	F31E9.3	F31E9.3	0.514391	0.128213
WBGene00006965	xtr-1	F54F7.4	0.51438	0.128223
WBGene00004308	rap-2	C25D7.7	0.514372	0.12823
WBGene00007858	C31H5.7	C31H5.7	0.514355	0.128245
WBGene00006023	srx-132	F09F3.3	0.51432	0.128275
WBGene00006459	tag-89	H02I12.3	0.514312	0.128282
WBGene00017537	F17A9.5	F17A9.5	0.514275	0.128314
WBGene00235276	D2096.16	D2096.16	0.514272	0.128317
WBGene00003601	nhr-2	C32F10.6	0.514211	0.128371
WBGene00006244	str-211	C02E7.13	0.514207	0.128374
WBGene00007913	cyp-36A1	C34B7.3	0.514165	0.12841
WBGene00021442	Y39A3CL.4	Y39A3CL.4	0.514035	0.128524
WBGene00016521	fbxa-62	C39B5.3	0.514025	0.128532
WBGene00021909	Y55B1BL.1	Y55B1BL.1	0.513981	0.12857
WBGene00022215	Y73B3A.13	Y73B3A.13	0.513894	0.128646
WBGene00044960	fbxa-173	C38D9.11	0.513866	0.128671
WBGene00007132	pals-27	B0284.2	0.513835	0.128698
WBGene00006960	xbx-1	F02D8.3	0.513829	0.128703
WBGene00017106	E02H9.9	E02H9.9	0.513776	0.128749
WBGene00006982	zig-5	Y48A6A.1	0.51367	0.128842
WBGene00018851	F55A3.6	F55A3.6	0.51367	0.128842
WBGene00010408	mboa-2	H19N07.4	0.513512	0.12898
WBGene00007196	B0513.4	B0513.4	0.513491	0.128998
WBGene00013876	ceh-74	ZC376.4	0.513482	0.129006
WBGene00006072	str-4	C50B6.10	0.513447	0.129036
WBGene00018872	F55C12.5	F55C12.5	0.513249	0.12921
WBGene00017949	F31D5.6	F31D5.6	0.513202	0.129251
WBGene00007440	C08E8.4	C08E8.4	0.513048	0.129385
WBGene00235318	K11D5.2	K11D5.2	0.513018	0.129411
WBGene00235389	C46G7.111	C46G7.111	0.512979	0.129446
WBGene00015225	B0507.8	B0507.8	0.512958	0.129464
WBGene00021998	Y59E9AR.2	Y59E9AR.2	0.512788	0.129612
WBGene00044728	Y53F4B.45	Y53F4B.45	0.512365	0.129984
WBGene00018442	sdz-18	F45C12.11	0.512252	0.130082
WBGene00019884	R05D3.12	R05D3.12	0.512212	0.130118
WBGene00015586	lido-1	C08A9.6	0.512121	0.130197
WBGene00022594	ZC328.5	ZC328.5	0.512105	0.130212
WBGene00017507	F16B4.5	F16B4.5	0.512099	0.130217
WBGene00016080	C24H12.11	C24H12.11	0.512012	0.130294
WBGene00013912	irld-19	ZC482.3	0.511971	0.130329
WBGene00008942	srz-34	F19B2.2	0.51197	0.13033
WBGene00006237	str-204	F10D2.1	0.511927	0.130368
WBGene00007957	C35C5.8	C35C5.8	0.511905	0.130388
WBGene00020940	W02D7.4	W02D7.4	0.51184	0.130444
WBGene00015691	viln-1	C10H11.1	0.511838	0.130446
WBGene00011421	T04B2.1	T04B2.1	0.511685	0.130581
WBGene00006607	tre-1	F57B10.7	0.511657	0.130606
WBGene00020212	T04D1.2	T04D1.2	0.51165	0.130612
WBGene00022124	supr-1	Y71F9AR.3	0.511583	0.130671
WBGene00077436	F46B3.22	F46B3.22	0.511553	0.130697
WBGene00015063	B0228.6	B0228.6	0.511433	0.130803
WBGene00016779	sdz-7	C49D10.11	0.511409	0.130824
WBGene00008224	slrp-1	C50B8.1	0.511335	0.130889
WBGene00007697	C24F3.2	C24F3.2	0.511276	0.130941
WBGene00022227	Y73B3B.5	Y73B3B.5	0.511206	0.131003
WBGene00000716	col-143	T15B7.3	0.511117	0.131081
WBGene00020854	T27C4.1	T27C4.1	0.511037	0.131152
WBGene00195177	Y43F8B.25	Y43F8B.25	0.511004	0.131181
WBGene00013726	Y106G6H.16	Y106G6H.16	0.510913	0.131261
WBGene00003708	nhr-118	F13A2.8	0.510901	0.131272
WBGene00008739	F13D12.3	F13D12.3	0.5109	0.131273
WBGene00194841	C44C10.13	C44C10.13	0.51081	0.131352
WBGene00235333	C24H12.18	C24H12.18	0.510804	0.131358
WBGene00010126	F55G11.6	F55G11.6	0.510716	0.131435
WBGene00018265	nhr-182	F41B5.9	0.510686	0.131462
WBGene00011662	T09F3.2	T09F3.2	0.510658	0.131487
WBGene00005578	sri-66	F28B1.6	0.510545	0.131587
WBGene00013031	Y49E10.7	Y49E10.7	0.510537	0.131594
WBGene00008728	sre-36	F13A7.13	0.510476	0.131648
WBGene00001103	dsl-1	W09G12.4	0.510466	0.131656
WBGene00018845	F54H12.5	F54H12.5	0.510439	0.131681
WBGene00017396	suex-1	F12A10.7	0.510427	0.131691
WBGene00008110	C46C2.2	C46C2.2	0.510392	0.131722
WBGene00005271	srh-48	C06C3.6	0.510273	0.131827
WBGene00045157	K02C4.8	K02C4.8	0.510086	0.131992
WBGene00003669	nhr-79	T26H2.9	0.51007	0.132007
WBGene00018030	F35B3.3	F35B3.3	0.510068	0.132009
WBGene00010138	anoh-1	F56A8.1	0.510028	0.132044
WBGene00022483	srz-8	Y119D3B.5	0.510012	0.132058
WBGene00015041	cyp-34A6	B0213.11	0.509987	0.13208
WBGene00015401	srsx-24	C03G6.16	0.509975	0.132091
WBGene00044086	clec-228	H02K04.2	0.509944	0.132118
WBGene00017361	F10E9.12	F10E9.12	0.509886	0.13217
WBGene00199481	F57B7.11	F57B7.11	0.509735	0.132304
WBGene00007476	C09E9.1	C09E9.1	0.509607	0.132418
WBGene00045417	Y37H2A.13	Y37H2A.13	0.509591	0.132432
WBGene00195385	ZK867.5	ZK867.5	0.509585	0.132437
WBGene00008044	C40H1.9	C40H1.9	0.509558	0.132461
WBGene00012674	bed-1	Y39B6A.12	0.509505	0.132508
WBGene00012381	Y2H9A.4	Y2H9A.4	0.509368	0.13263
WBGene00017208	fbxb-35	F07E5.2	0.509346	0.132649
WBGene00045301	fbxc-9	C44C8.10	0.509262	0.132724
WBGene00014961	Y105C5A.19	Y105C5A.19	0.50905	0.132912
WBGene00196354	M79.8	M79.8	0.508929	0.13302
WBGene00006670	twk-16	F52E4.4	0.508918	0.13303
WBGene00011005	R04B5.7	R04B5.7	0.508839	0.1331
WBGene00008876	F16A11.1	F16A11.1	0.508772	0.13316
WBGene00206524	C54E10.11	C54E10.11	0.508757	0.133174
WBGene00016698	C46A5.1	C46A5.1	0.508677	0.133244
WBGene00023065	F53F10.6	F53F10.6	0.508624	0.133292
WBGene00077764	F59C6.16	F59C6.16	0.508467	0.133432
WBGene00011962	T23G5.2	T23G5.2	0.508459	0.133438
WBGene00022648	ZK54.3	ZK54.3	0.508395	0.133496
WBGene00006684	twk-32	F53C11.6	0.508365	0.133523
WBGene00023343	T06A1.6	T06A1.6	0.508325	0.133558
WBGene00018653	F49H12.2	F49H12.2	0.508284	0.133595
WBGene00019541	K08F11.1	K08F11.1	0.508267	0.13361
WBGene00044311	K04C2.7	K04C2.7	0.50824	0.133635
WBGene00005582	sri-70	Y61B8B.1	0.50812	0.133741
WBGene00022063	nlp-81	Y67D8B.4	0.508077	0.13378
WBGene00007288	C04A11.5	C04A11.5	0.508022	0.133829
WBGene00008919	vps-36	F17C11.8	0.507976	0.13387
WBGene00015012	bath-20	B0047.1	0.507947	0.133895
WBGene00017653	F21C10.3	F21C10.3	0.507921	0.133919
WBGene00018273	F41C3.7	F41C3.7	0.507876	0.133959
WBGene00015858	C16D9.3	C16D9.3	0.507815	0.134014
WBGene00021598	0	0	0.507675	0.134139
WBGene00022377	gpx-4	Y94H6A.4	0.507669	0.134145
WBGene00004945	sop-2	C50E10.4	0.50766	0.134152
WBGene00003373	mlh-1	T28A8.7	0.507598	0.134208
WBGene00195249	0	0	0.507452	0.134338
WBGene00044976	T26H2.10	T26H2.10	0.507419	0.134368
WBGene00010028	F54B11.5	F54B11.5	0.507412	0.134374
WBGene00021169	srt-40	Y5H2B.7	0.507334	0.134444
WBGene00002263	lea-1	K08H10.1	0.507305	0.13447
WBGene00005259	srh-36	T03D3.4	0.50729	0.134484
WBGene00006627	tsp-1	C02F5.8	0.507261	0.134509
WBGene00001530	gcy-3	R134.1	0.507072	0.134679
WBGene00003478	mtm-6	F53A2.8	0.506984	0.134758
WBGene00021718	Y49F6B.6	Y49F6B.6	0.506969	0.134771
WBGene00011988	har-2	T24D1.5	0.506909	0.134825
WBGene00003040	lin-59	T12F5.4	0.506906	0.134828
WBGene00021756	Y50D7A.8	Y50D7A.8	0.506855	0.134874
[truncated: 20,535 more rows]

## Sheet: Juglone
WormbaseID	Common Name	Sequence Name	Correlation	P-value
WBGene00199858	C40H5.15	C40H5.15	0.905245	0.000314146
WBGene00199783	K11D9.7	K11D9.7	0.904646	0.000321929
WBGene00005321	srh-102	F40D4.11	0.896518	0.000442033
WBGene00001749	gst-1	R107.7	0.875869	0.000891851
WBGene00023429	W08G11.6	W08G11.6	0.874695	0.000924712
WBGene00021416	mksr-2	Y38F2AL.2	0.872497	0.000988586
WBGene00201538	C55A6.19	C55A6.19	0.868006	0.00112899
WBGene00020036	R12E2.11	R12E2.11	0.858917	0.00145677
WBGene00196559	F35G2.11	F35G2.11	0.852984	0.00170485
WBGene00005587	sri-75	F33H12.3	0.842739	0.00220325
WBGene00005137	srd-60	C13B7.3	0.841565	0.0022664
WBGene00044424	F54D12.10	F54D12.10	0.836656	0.00254461
WBGene00022163	Y71G12B.28	Y71G12B.28	0.834892	0.00265032
WBGene00194904	0	0	0.833327	0.0027468
WBGene00022272	Y73E7A.5	Y73E7A.5	0.832187	0.00281857
WBGene00005430	srh-220	F47C12.5	0.821332	0.00357176
WBGene00005603	srj-15	Y40B10B.2	0.809239	0.00456978
WBGene00010697	uda-1	K08H10.4	0.806899	0.0047837
WBGene00196994	T01H3.7	T01H3.7	0.806819	0.00479112
WBGene00220041	R11A5.8	R11A5.8	0.802333	0.00522154
WBGene00006315	sup-6	F58G1.10	0.797893	0.0056741
WBGene00012003	T24H10.5	T24H10.5	0.796193	0.00585455
WBGene00077468	rrn-4.5	ZK218.19	0.795719	0.00590551
WBGene00236808	C54G6.8	C54G6.8	0.79444	0.00604476
WBGene00019343	nep-18	K02F6.9	0.791225	0.00640509
WBGene00016177	C28C12.1	C28C12.1	0.791204	0.00640752
WBGene00007734	C25G4.7	C25G4.7	0.790756	0.00645895
WBGene00020078	R52.6	R52.6	0.789198	0.00663999
WBGene00235328	T06E4.21	T06E4.21	0.78804	0.00677692
WBGene00077534	F41D3.14	F41D3.14	0.7872	0.00687751
WBGene00219773	linc-32	ZK6.12	0.786094	0.00701148
WBGene00010371	H06O01.4	H06O01.4	0.785446	0.0070908
WBGene00018086	0	0	0.784806	0.00716983
WBGene00201829	Y8G1A.3	Y8G1A.3	0.784249	0.00723916
WBGene00005546	sri-34	Y27F2A.7	0.783751	0.0073015
WBGene00021198	npp-26	Y17G9B.1	0.783625	0.00731729
WBGene00235380	C24D10.49	C24D10.49	0.781822	0.0075465
WBGene00011056	R06B9.5	R06B9.5	0.779367	0.00786673
WBGene00198530	T26A5.10	T26A5.10	0.779013	0.00791374
WBGene00021045	W05H7.2	W05H7.2	0.778374	0.00799896
WBGene00021442	Y39A3CL.4	Y39A3CL.4	0.778023	0.00804607
WBGene00008813	srz-2	F14F8.2	0.777887	0.00806432
WBGene00018327	F42A6.5	F42A6.5	0.777715	0.00808753
WBGene00195974	C33B4.7	C33B4.7	0.776777	0.00821489
WBGene00022366	Y92H12BL.5	Y92H12BL.5	0.775331	0.00841393
WBGene00219647	anr-27	C09E8.5	0.775218	0.00842962
WBGene00199983	T04C12.25	T04C12.25	0.772727	0.00878083
WBGene00007223	C01F6.9	C01F6.9	0.771157	0.00900747
WBGene00020374	serp-1.2	T09A12.5	0.771059	0.00902179
WBGene00022638	scl-27	ZK6.3	0.771016	0.00902802
WBGene00010923	rle-1	M142.6	0.769954	0.00918399
WBGene00021891	0	0	0.76922	0.00929285
WBGene00200243	Y106G6E.7	Y106G6E.7	0.76895	0.00933304
WBGene00020094	wip-1	R144.4	0.767507	0.00955039
WBGene00012831	Y43F8C.9	Y43F8C.9	0.76696	0.00963359
WBGene00005699	sru-36	R07B5.6	0.766811	0.00965641
WBGene00044929	R12E2.17	R12E2.17	0.766703	0.00967288
WBGene00014851	W01G7.2	W01G7.2	0.763889	0.0101108
WBGene00000544	clp-3	Y47H10A.1	0.761721	0.0104574
WBGene00195621	F43H9.5	F43H9.5	0.761052	0.010566
WBGene00000231	atx-2	D2045.1	0.760501	0.0106561
WBGene00006076	str-8	T23D5.11	0.760427	0.0106683
WBGene00219324	F47B8.18	F47B8.18	0.76009	0.0107237
WBGene00021312	szy-2	Y32H12A.4	0.759608	0.0108032
WBGene00004097	0	0	0.758714	0.010952
WBGene00020696	pygl-1	T22F3.3	0.757593	0.0111406
WBGene00003349	mir-255	F08F3.11	0.75661	0.0113077
WBGene00012180	W01D2.3	W01D2.3	0.756235	0.0113719
WBGene00023331	R13H7.3	R13H7.3	0.755981	0.0114155
WBGene00022377	gpx-4	Y94H6A.4	0.755633	0.0114757
WBGene00004382	rnh-1.0	F59A6.6	0.755306	0.0115322
WBGene00235091	T08G3.15	T08G3.15	0.753251	0.0118922
WBGene00001793	gsy-1	Y46G5A.31	0.752753	0.0119807
WBGene00196127	K02E11.14	K02E11.14	0.751724	0.0121649
WBGene00198213	M03F4.12	M03F4.12	0.750893	0.012315
WBGene00044502	C46G7.5	C46G7.5	0.749167	0.0126311
WBGene00021737	Y50D4A.3	Y50D4A.3	0.748884	0.0126834
WBGene00013563	Y75B8A.33	Y75B8A.33	0.747254	0.0129881
WBGene00219739	linc-136	T27C4.6	0.746117	0.0132034
WBGene00014511	T08G5.11	T08G5.11	0.745817	0.0132608
WBGene00021698	frl-1	Y48G9A.4	0.74534	0.0133522
WBGene00077441	C43D7.10	C43D7.10	0.745254	0.0133687
WBGene00007478	C09F9.1	C09F9.1	0.745125	0.0133934
WBGene00014005	ZK593.9	ZK593.9	0.743245	0.0137588
WBGene00235313	C25E10.17	C25E10.17	0.742975	0.0138118
WBGene00012031	gpdh-3	T25G3.4	0.74281	0.0138442
WBGene00014316	F08H9.10	F08H9.10	0.742445	0.0139163
WBGene00019594	K09H9.1	K09H9.1	0.740653	0.0142739
WBGene00198960	T19C11.2	T19C11.2	0.740461	0.0143126
WBGene00219679	anr-22	F21H12.10	0.7396	0.0144868
WBGene00001311	end-3	F58E10.5	0.73703	0.0150159
WBGene00010518	K02E11.9	K02E11.9	0.736794	0.0150652
WBGene00000975	dhs-12	K08F4.9	0.736575	0.015111
WBGene00007069	0	0	0.734369	0.015578
WBGene00021939	Y55F3BR.2	Y55F3BR.2	0.733936	0.0156708
WBGene00014073	ZK757.1	ZK757.1	0.733632	0.0157363
WBGene00013975	ZK455.5	ZK455.5	0.731733	0.0161489
WBGene00206357	C09D4.9	C09D4.9	0.729698	0.0165996
WBGene00007700	C24H11.2	C24H11.2	0.729179	0.0167158
WBGene00011818	srt-57	T16H12.10	0.728539	0.0168601
WBGene00201941	C37E2.9	C37E2.9	0.728408	0.0168897
WBGene00018839	F54H5.2	F54H5.2	0.728174	0.0169427
WBGene00017454	irld-5	F14D2.6	0.728036	0.016974
WBGene00016111	C25H3.1	C25H3.1	0.727659	0.0170598
WBGene00009390	F35C5.1	F35C5.1	0.727657	0.0170602
WBGene00045108	H01G02.4	H01G02.4	0.726772	0.0172627
WBGene00077556	Y18D10A.27	Y18D10A.27	0.726507	0.0173236
WBGene00008545	F07A11.1	F07A11.1	0.726151	0.0174059
WBGene00220189	Y65B4A.11	Y65B4A.11	0.725613	0.0175304
WBGene00020349	T08B2.11	T08B2.11	0.725435	0.0175719
WBGene00044262	Y95D11A.2	Y95D11A.2	0.725431	0.0175727
WBGene00016497	vps-32.2	C37C3.3	0.725183	0.0176306
WBGene00022236	Y73B6BL.12	Y73B6BL.12	0.724076	0.0178899
WBGene00077503	AC3.12	AC3.12	0.723316	0.0180694
WBGene00016931	C54G6.2	C54G6.2	0.72306	0.0181303
WBGene00017219	F07F6.7	F07F6.7	0.72263	0.0182328
WBGene00009378	F34H10.1	F34H10.1	0.722196	0.0183365
WBGene00021373	Y37E11AR.7	Y37E11AR.7	0.721928	0.0184007
WBGene00010100	F55C9.3	F55C9.3	0.720552	0.0187332
WBGene00022289	Y75B7B.2	Y75B7B.2	0.720047	0.0188563
WBGene00010477	enu-3.6	K01G5.3	0.71996	0.0188776
WBGene00019063	F58F12.3	F58F12.3	0.719828	0.0189097
WBGene00019464	K07B1.4	K07B1.4	0.719656	0.018952
WBGene00006083	str-15	T08G3.1	0.717916	0.0193816
WBGene00005178	srg-21	Y25C1A.9	0.717105	0.0195843
WBGene00219646	linc-89	C04C3.15	0.717073	0.0195924
WBGene00021360	Y37E11AL.4	Y37E11AL.4	0.715568	0.0199724
WBGene00004159	pqn-78	Y105C5A.5	0.715206	0.0200645
WBGene00005310	srh-89	F25E5.14	0.714997	0.0201179
WBGene00219666	linc-31	D1014.12	0.714529	0.0202375
WBGene00014180	ZK1010.6	ZK1010.6	0.714231	0.0203141
WBGene00021382	Y37F4.1	Y37F4.1	0.713982	0.0203783
WBGene00196410	R02E12.9	R02E12.9	0.713714	0.0204474
WBGene00011294	R102.7	R102.7	0.713012	0.0206293
WBGene00004271	rab-7	W03C9.3	0.712953	0.0206445
WBGene00007082	acs-10	AH10.1	0.712624	0.0207304
WBGene00022000	tbx-42	Y59E9AR.5	0.71245	0.0207757
WBGene00004107	pqn-16	C24B5.5	0.711422	0.0210455
WBGene00219458	H21P03.10	H21P03.10	0.710865	0.0211925
WBGene00268199	C45H4.21	C45H4.21	0.710668	0.0212448
WBGene00000268	bre-3	B0464.4	0.709624	0.0215228
WBGene00020686	T22D1.8	T22D1.8	0.709183	0.0216412
WBGene00236806	D2024.18	D2024.18	0.709021	0.0216846
WBGene00020564	T19C3.6	T19C3.6	0.708946	0.021705
WBGene00001806	gur-5	ZK622.2	0.708851	0.0217305
WBGene00199274	Y54G2A.64	Y54G2A.64	0.708681	0.0217763
WBGene00044315	F41G3.20	F41G3.20	0.708572	0.0218056
WBGene00197378	T22A3.11	T22A3.11	0.707579	0.022075
WBGene00020957	W02H5.2	W02H5.2	0.707308	0.022149
WBGene00000872	cyk-1	F11H8.4	0.706975	0.0222399
WBGene00006073	str-5	T23D5.12	0.706693	0.0223173
WBGene00002088	ins-5	ZK84.3	0.706474	0.0223774
WBGene00201679	R02D5.22	R02D5.22	0.706226	0.0224456
WBGene00010270	F58G1.8	F58G1.8	0.705637	0.0226083
WBGene00021406	frm-5.2	Y38C1AB.4	0.705619	0.0226134
WBGene00219614	linc-105	W09D10.6	0.705061	0.0227682
WBGene00201615	R52.12	R52.12	0.704653	0.0228819
WBGene00050916	F55F10.3	F55F10.3	0.704648	0.0228834
WBGene00002098	ins-15	F41G3.17	0.704008	0.0230623
WBGene00020308	T07D3.5	T07D3.5	0.703373	0.0232411
WBGene00023163	W09G12.3	W09G12.3	0.703032	0.0233374
WBGene00219671	anr-4	E03H12.26	0.703013	0.0233428
WBGene00022064	Y67D8B.5	Y67D8B.5	0.702836	0.0233931
WBGene00016789	djr-1.2	C49G7.11	0.701883	0.0236642
WBGene00005356	srh-139	F57E7.3	0.701705	0.0237149
WBGene00044261	Y87G2A.20	Y87G2A.20	0.700746	0.0239906
WBGene00020534	fbxc-49	T16A1.3	0.700386	0.0240944
WBGene00021109	W09C3.1	W09C3.1	0.699852	0.0242493
WBGene00006127	str-64	T28A11.1	0.698577	0.0246217
WBGene00235324	F10G2.10	F10G2.10	0.698566	0.0246249
WBGene00012784	Y43C5A.4	Y43C5A.4	0.69763	0.0249009
WBGene00000108	alh-2	K04F1.15	0.697102	0.0250573
WBGene00009754	F46A9.1	F46A9.1	0.697037	0.0250768
WBGene00022692	0	0	0.696537	0.0252256
WBGene00199090	Y40C7B.7	Y40C7B.7	0.696017	0.0253813
WBGene00019949	R08C7.5	R08C7.5	0.695744	0.025463
WBGene00017627	F20B6.1	F20B6.1	0.695636	0.0254955
WBGene00198991	T05G5.15	T05G5.15	0.695397	0.0255676
WBGene00194935	M02G9.4	M02G9.4	0.694575	0.0258159
WBGene00194701	Y23H5B.12	Y23H5B.12	0.694407	0.0258671
WBGene00197822	H22K11.8	H22K11.8	0.694228	0.0259213
WBGene00018820	F54D12.7	F54D12.7	0.693999	0.0259912
WBGene00015404	nstp-4	C03H5.2	0.693915	0.0260165
WBGene00077592	T25B2.3	T25B2.3	0.693828	0.0260431
WBGene00021942	madf-1	Y55F3BR.5	0.693817	0.0260465
WBGene00006416	sams-5	T13A10.11	0.693477	0.0261504
WBGene00016987	CC8.2	CC8.2	0.693324	0.0261972
WBGene00197097	F13B9.9	F13B9.9	0.693239	0.0262234
WBGene00022544	ZC190.10	ZC190.10	0.692625	0.0264121
WBGene00195228	Y71A12B.24	Y71A12B.24	0.692526	0.0264425
WBGene00008063	cylc-2	C41G7.6	0.692342	0.0264994
WBGene00007778	C27D8.2	C27D8.2	0.691989	0.0266083
WBGene00044193	F47B8.13	F47B8.13	0.69194	0.0266237
WBGene00019501	K07E12.2	K07E12.2	0.691794	0.026669
WBGene00011521	T06C12.14	T06C12.14	0.690198	0.0271671
WBGene00013221	Y54G11A.14	Y54G11A.14	0.689813	0.0272882
WBGene00194690	T05D4.6	T05D4.6	0.689081	0.0275193
WBGene00219597	anr-11	K01H12.6	0.689077	0.0275206
WBGene00016306	C32B5.13	C32B5.13	0.68887	0.0275863
WBGene00023402	ZK488.3	ZK488.3	0.688685	0.027645
WBGene00044900	cnc-11	R09B5.13	0.688555	0.0276862
WBGene00011300	R107.5	R107.5	0.688043	0.0278496
WBGene00220121	W06A7.12	W06A7.12	0.687759	0.0279404
WBGene00008396	D1086.9	D1086.9	0.687668	0.0279696
WBGene00021091	W08F4.1	W08F4.1	0.687667	0.0279698
WBGene00017469	F14F9.6	F14F9.6	0.687508	0.0280208
WBGene00002095	ins-12	C17C3.19	0.687154	0.0281344
WBGene00015757	C14C6.3	C14C6.3	0.686538	0.0283331
WBGene00000782	cpr-2	F36D3.9	0.685641	0.0286241
WBGene00008192	C49C3.2	C49C3.2	0.684973	0.0288419
WBGene00014017	ZK632.10	ZK632.10	0.684953	0.0288484
WBGene00021199	Y17G9B.2	Y17G9B.2	0.684704	0.0289303
WBGene00044201	H39E23.3	H39E23.3	0.684693	0.0289337
WBGene00015762	C14C6.8	C14C6.8	0.684643	0.0289501
WBGene00018531	F47B3.7	F47B3.7	0.684494	0.0289992
WBGene00012219	W03C9.1	W03C9.1	0.684379	0.029037
WBGene00219561	linc-142	C16D6.4	0.683466	0.0293379
WBGene00014037	ZK643.6	ZK643.6	0.683309	0.0293899
WBGene00005811	srw-64	Y43B11AL.3	0.683308	0.0293904
WBGene00014827	T01B7.1	T01B7.1	0.68321	0.0294227
WBGene00000480	cgp-1	Y38C9A.2	0.682982	0.0294986
WBGene00012933	mib-1	Y47D3A.22	0.68295	0.0295091
WBGene00004994	spp-9	T25C12.2	0.682851	0.0295421
WBGene00022275	txt-7	Y74C9A.1	0.682759	0.0295725
WBGene00019452	K06H6.4	K06H6.4	0.682581	0.0296319
WBGene00019449	K06H6.1	K06H6.1	0.682455	0.0296738
WBGene00200538	C08F8.13	C08F8.13	0.682448	0.0296763
WBGene00001921	his-47	B0035.7	0.682378	0.0296996
WBGene00012849	ttr-13	Y44A6B.4	0.682024	0.0298179
WBGene00012727	Y39G8B.7	Y39G8B.7	0.681834	0.0298815
WBGene00019016	F57F4.2	F57F4.2	0.681743	0.0299119
WBGene00013090	Y51B9A.8	Y51B9A.8	0.68148	0.0300005
WBGene00019178	scl-12	H10D18.2	0.681203	0.0300935
WBGene00018255	F40H6.5	F40H6.5	0.681041	0.0301482
WBGene00011426	T04C10.3	T04C10.3	0.681036	0.0301497
WBGene00044284	spp-21	T25C12.4	0.680958	0.0301761
WBGene00009180	nurf-1	F26H11.2	0.680737	0.0302507
WBGene00018526	F47B3.2	F47B3.2	0.680621	0.0302899
WBGene00199511	Y54E5B.6	Y54E5B.6	0.680555	0.0303122
WBGene00200067	Y54E5B.7	Y54E5B.7	0.680555	0.0303122
WBGene00010289	F58H1.6	F58H1.6	0.680432	0.0303541
WBGene00020973	W03B1.3	W03B1.3	0.68013	0.0304563
WBGene00014050	ZK666.12	ZK666.12	0.679946	0.030519
WBGene00005189	srg-32	T21C9.7	0.679655	0.0306181
WBGene00013972	scl-20	ZK384.2	0.679491	0.0306738
WBGene00008627	hpx-2	F09F3.5	0.679477	0.0306787
WBGene00194788	R02D5.10	R02D5.10	0.679414	0.0307001
WBGene00015760	C14C6.6	C14C6.6	0.679377	0.0307128
WBGene00020982	ilys-6	W03D2.7	0.678995	0.0308435
WBGene00195486	ZC308.5	ZC308.5	0.678989	0.0308456
WBGene00010166	gmd-2	F56H6.5	0.678565	0.0309908
WBGene00010432	H39E23.2	H39E23.2	0.678412	0.0310435
WBGene00021175	math-46	Y8G1A.1	0.678261	0.0310957
WBGene00019450	K06H6.2	K06H6.2	0.678197	0.0311176
WBGene00045122	F22B3.10	F22B3.10	0.677675	0.0312978
WBGene00017415	F13A2.6	F13A2.6	0.677661	0.0313027
WBGene00008241	C50H2.5	C50H2.5	0.677586	0.0313287
WBGene00016239	C30A5.4	C30A5.4	0.677517	0.0313524
WBGene00044471	F56D6.9	F56D6.9	0.677498	0.0313591
WBGene00016273	C30G12.1	C30G12.1	0.677254	0.0314437
WBGene00016255	C30E1.6	C30E1.6	0.677147	0.0314808
WBGene00016832	sre-49	C50E10.9	0.677125	0.0314885
WBGene00019012	F57C9.6	F57C9.6	0.676707	0.0316339
WBGene00044309	F58F9.11	F58F9.11	0.676612	0.0316668
WBGene00012250	W04E12.5	W04E12.5	0.676405	0.0317392
WBGene00005266	srh-43	Y54G11A.16	0.676208	0.0318081
WBGene00015725	C13A2.9	C13A2.9	0.676087	0.0318504
WBGene00015380	C03B1.10	C03B1.10	0.676085	0.0318511
WBGene00022039	Y65B4BL.7	Y65B4BL.7	0.675992	0.0318836
WBGene00021183	Y9C9A.16	Y9C9A.16	0.675947	0.0318993
WBGene00019410	K05F1.9	K05F1.9	0.675746	0.0319699
WBGene00020955	angl-1	W02G9.5	0.675385	0.0320968
WBGene00015769	C14C11.7	C14C11.7	0.675162	0.0321751
WBGene00021138	clec-127	W10G11.5	0.67509	0.0322008
WBGene00022758	ZK488.6	ZK488.6	0.675065	0.0322096
WBGene00016956	C55C3.6	C55C3.6	0.674898	0.0322684
WBGene00004798	sip-1	F43D9.4	0.674788	0.0323071
WBGene00044479	F15E6.10	F15E6.10	0.674629	0.0323636
WBGene00004996	spp-11	T25D10.3	0.673942	0.0326074
WBGene00006509	tag-164	Y76A2A.1	0.673822	0.0326499
WBGene00235254	F49D11.14	F49D11.14	0.672896	0.0329808
WBGene00018105	clec-19	F36H5.6	0.672757	0.0330305
WBGene00045051	K11H12.13	K11H12.13	0.672573	0.0330968
WBGene00045188	B0284.5	B0284.5	0.672294	0.033197
WBGene00077447	C14A6.14	C14A6.14	0.671968	0.0333146
WBGene00022140	Y71G12A.4	Y71G12A.4	0.671949	0.0333213
WBGene00016361	drd-10	C33G8.3	0.671742	0.033396
WBGene00045366	Y17D7C.3	Y17D7C.3	0.671509	0.0334805
WBGene00021145	clec-129	W10G11.15	0.67127	0.033567
WBGene00015052	clec-52	B0218.8	0.670617	0.0338045
WBGene00021291	clec-121	Y25C1A.4	0.670412	0.0338793
WBGene00013064	clec-248	Y51A2A.11	0.6704	0.0338838
WBGene00005878	srw-131	K12D9.13	0.670289	0.0339241
WBGene00045398	Y71F9AM.8	Y71F9AM.8	0.670164	0.0339698
WBGene00009464	F36D1.5	F36D1.5	0.669738	0.034126
WBGene00009892	scl-11	F49E11.6	0.669691	0.0341431
WBGene00001957	hlh-13	F48D6.3	0.669248	0.034306
WBGene00023484	Y54G2A.37	Y54G2A.37	0.669022	0.0343894
WBGene00021381	Y37E11B.10	Y37E11B.10	0.668934	0.0344217
WBGene00009129	F25H5.7	F25H5.7	0.668343	0.0346402
WBGene00021866	Y54F10BM.12	Y54F10BM.12	0.668162	0.0347073
WBGene00050912	F43E2.12	F43E2.12	0.668064	0.0347438
WBGene00022302	Y76B12C.8	Y76B12C.8	0.667803	0.0348407
WBGene00008340	C55A6.11	C55A6.11	0.667744	0.0348625
WBGene00016829	sre-54	C50E10.6	0.667635	0.0349033
WBGene00013033	Y49E10.10	Y49E10.10	0.667522	0.0349454
WBGene00011749	ssp-36	T13F2.12	0.667476	0.0349626
WBGene00219300	W10G6.6	W10G6.6	0.667136	0.0350893
WBGene00185116	W09C2.8	W09C2.8	0.667043	0.0351241
WBGene00000546	clp-6	Y77E11A.10	0.666796	0.0352166
WBGene00219870	D2092.15	D2092.15	0.666478	0.0353359
WBGene00044062	snb-6	T14D7.3	0.666443	0.0353491
WBGene00007036	sod-5	ZK430.3	0.666292	0.035406
WBGene00044492	Y54G2A.49	Y54G2A.49	0.666185	0.0354461
WBGene00021574	Y45G12C.11	Y45G12C.11	0.666012	0.0355112
WBGene00011004	R04B5.6	R04B5.6	0.665878	0.0355618
WBGene00005389	srh-173	Y60A3A.4	0.665805	0.0355894
WBGene00012981	Y48B6A.10	Y48B6A.10	0.665689	0.0356331
WBGene00014238	ZK1225.4	ZK1225.4	0.665619	0.0356598
WBGene00019331	dos-3	K02F3.8	0.665448	0.0357243
WBGene00014746	F27D4.3	F27D4.3	0.665203	0.0358171
WBGene00013437	Y66D12A.11	Y66D12A.11	0.664961	0.0359091
WBGene00002013	hsp-12.6	F38E11.2	0.66483	0.0359585
WBGene00007472	chil-7	C08H9.13	0.664725	0.0359987
WBGene00201111	C36E8.10	C36E8.10	0.664485	0.03609
WBGene00008297	cdr-3	C54D10.2	0.664466	0.0360971
WBGene00000551	clx-1	C50F7.2	0.664075	0.0362465
WBGene00021833	Y54E10A.13	Y54E10A.13	0.664009	0.0362718
WBGene00014045	clec-59	ZK666.5	0.663852	0.0363315
WBGene00018410	F44B9.9	F44B9.9	0.663704	0.0363885
WBGene00045009	M117.8	M117.8	0.66352	0.0364589
WBGene00007438	C08E8.2	C08E8.2	0.663387	0.0365099
WBGene00022185	Y71H2AM.20	Y71H2AM.20	0.663094	0.0366227
WBGene00021303	Y32G9A.5	Y32G9A.5	0.663087	0.0366254
WBGene00206422	T26G10.9	T26G10.9	0.662908	0.036694
WBGene00009600	F40G12.5	F40G12.5	0.662717	0.0367678
WBGene00010243	F58D5.3	F58D5.3	0.662678	0.036783
WBGene00005060	sra-34	B0304.7	0.662617	0.0368063
WBGene00008170	C48B4.7	C48B4.7	0.662482	0.0368584
WBGene00016686	cyp-33C1	C45H4.2	0.662196	0.0369693
WBGene00004997	spp-12	T22G5.7	0.662157	0.0369842
WBGene00019997	R10F2.6	R10F2.6	0.661846	0.0371051
WBGene00005610	srj-22	F28H7.1	0.661727	0.0371511
WBGene00189932	Y26G10.7	Y26G10.7	0.661643	0.0371836
WBGene00000819	csp-1	Y48E1B.13	0.661622	0.0371918
WBGene00013570	Y75B12B.8	Y75B12B.8	0.661404	0.0372769
WBGene00016092	cyp-33B1	C25E10.2	0.661338	0.0373023
WBGene00003662	nhr-72	C17A2.8	0.661184	0.0373627
WBGene00023321	K07E8.8	K07E8.8	0.661171	0.0373677
WBGene00011264	R13H4.6	R13H4.6	0.661034	0.0374211
WBGene00013912	irld-19	ZC482.3	0.66099	0.0374381
WBGene00005397	srh-182	ZK228.5	0.660801	0.0375122
WBGene00013351	Y59A8B.19	Y59A8B.19	0.660709	0.0375479
WBGene00015042	cyp-34A7	B0213.12	0.659966	0.0378395
WBGene00219719	linc-57	R13A5.17	0.659867	0.0378786
WBGene00016902	C53D5.1	C53D5.1	0.659679	0.0379525
WBGene00050907	Y51A2B.9	Y51A2B.9	0.659422	0.0380541
WBGene00016451	clec-6	C35D10.15	0.658756	0.0383176
WBGene00012754	Y41C4A.7	Y41C4A.7	0.65857	0.0383913
WBGene00007992	fipr-24	C37A5.8	0.658351	0.0384784
WBGene00006087	str-20	C05E4.2	0.658226	0.0385281
WBGene00022507	ZC21.8	ZC21.8	0.658044	0.0386009
WBGene00019072	fbxc-8	F58H7.7	0.657962	0.0386334
WBGene00000117	alh-11	F42G9.5	0.6579	0.0386582
WBGene00220004	K03E5.9	K03E5.9	0.657756	0.0387157
WBGene00189966	rrn-4.15	T27C5.18	0.657703	0.0387369
WBGene00050915	Y6E2A.10	Y6E2A.10	0.657695	0.03874
WBGene00012867	seld-1	Y45F10A.4	0.657677	0.0387473
WBGene00198788	Y6B3B.14	Y6B3B.14	0.65747	0.03883
WBGene00200046	Y47G6A.34	Y47G6A.34	0.65747	0.03883
WBGene00006774	unc-38	F21F3.5	0.657287	0.0389032
WBGene00000613	col-36	C27H5.5	0.657187	0.0389436
WBGene00019193	H12I13.5	H12I13.5	0.656984	0.0390249
WBGene00013220	ctl-3	Y54G11A.13	0.656865	0.0390727
WBGene00019461	K07A3.3	K07A3.3	0.656743	0.0391219
WBGene00201711	M04B2.13	M04B2.13	0.6567	0.0391393
WBGene00195150	Y81G3A.6	Y81G3A.6	0.656571	0.0391913
WBGene00235314	B0348.9	B0348.9	0.656531	0.0392073
WBGene00201584	F16F9.18	F16F9.18	0.656163	0.0393559
WBGene00235296	C07G1.15	C07G1.15	0.655951	0.0394413
WBGene00009449	F35H8.4	F35H8.4	0.655936	0.0394474
WBGene00008243	C50H2.7	C50H2.7	0.655821	0.0394938
WBGene00005771	srw-24	C41G6.7	0.655187	0.0397511
WBGene00008097	ugt-15	C44H9.1	0.655184	0.0397523
WBGene00023186	Y67D8B.3	Y67D8B.3	0.655112	0.0397816
WBGene00021809	Y53G8AR.1	Y53G8AR.1	0.655109	0.0397829
WBGene00021701	Y48G9A.7	Y48G9A.7	0.655074	0.0397971
WBGene00185096	W09C2.9	W09C2.9	0.654982	0.0398346
WBGene00016042	0	0	0.65498	0.0398354
WBGene00005106	srd-28	M01B2.2	0.654977	0.0398367
WBGene00011483	T05E11.7	T05E11.7	0.654804	0.0399073
WBGene00016081	C25A6.1	C25A6.1	0.654738	0.039934
WBGene00012398	Y6E2A.4	Y6E2A.4	0.654525	0.0400212
WBGene00012189	W02A2.4	W02A2.4	0.654459	0.0400481
WBGene00017673	icmt-1	F21F3.3	0.654137	0.0401796
WBGene00008539	F02H6.6	F02H6.6	0.654102	0.0401941
WBGene00194821	dmsr-16	T27B2.1	0.653972	0.0402475
WBGene00008842	chil-28	F15A4.8	0.653963	0.0402511
WBGene00015690	C10G11.10	C10G11.10	0.653854	0.0402959
WBGene00004963	spe-9	C17D12.6	0.653834	0.0403039
WBGene00023425	try-9	B0286.6	0.65383	0.0403055
WBGene00018773	F53G12.8	F53G12.8	0.653457	0.0404591
WBGene00219288	Y87G2A.25	Y87G2A.25	0.653412	0.0404774
WBGene00000102	akt-1	C12D8.10	0.653285	0.0405299
WBGene00005187	srg-30	W02F12.7	0.653234	0.0405507
WBGene00219959	F52D2.14	F52D2.14	0.653126	0.0405954
WBGene00008575	scl-24	F08E10.7	0.652979	0.0406561
WBGene00011675	cyp-13A3	T10B9.5	0.652811	0.0407253
WBGene00011159	chil-17	R09D1.3	0.652585	0.0408189
WBGene00219281	K10D3.8	K10D3.8	0.652525	0.0408436
WBGene00045089	C05H8.3	C05H8.3	0.652047	0.0410419
WBGene00197127	T05B11.9	T05B11.9	0.652038	0.0410459
WBGene00021818	Y53G8B.2	Y53G8B.2	0.651928	0.0410915
WBGene00044177	C30G7.3	C30G7.3	0.651759	0.0411618
WBGene00016413	C34F11.1	C34F11.1	0.651438	0.0412956
WBGene00201698	ZK867.21	ZK867.21	0.651396	0.0413132
WBGene00015700	asp-9	C11D2.2	0.651266	0.0413676
WBGene00011621	T08G3.13	T08G3.13	0.651135	0.0414221
WBGene00020239	T05B4.8	T05B4.8	0.650842	0.0415448
WBGene00011046	R05H10.7	R05H10.7	0.650746	0.0415848
WBGene00001890	his-16	ZK131.10	0.650719	0.0415962
WBGene00008497	F01D5.7	F01D5.7	0.650688	0.0416093
WBGene00007024	plin-1	W01A8.1	0.650629	0.041634
WBGene00020946	W02D7.11	W02D7.11	0.650552	0.0416665
WBGene00009759	ttr-12	F46B3.4	0.650539	0.0416719
WBGene00009643	F42G4.6	F42G4.6	0.650435	0.0417156
WBGene00196143	K07A1.18	K07A1.18	0.650234	0.0417999
WBGene00013589	Y80D3A.11	Y80D3A.11	0.650226	0.0418033
WBGene00013056	Y50E8A.14	Y50E8A.14	0.650132	0.0418431
WBGene00018926	F56A11.6	F56A11.6	0.650099	0.0418568
WBGene00011296	glb-21	R102.9	0.649759	0.042
WBGene00016360	C33G8.2	C33G8.2	0.649717	0.0420178
WBGene00020252	T05C1.5	T05C1.5	0.64955	0.0420886
WBGene00020241	T05B4.10	T05B4.10	0.649426	0.0421406
WBGene00008757	F13E9.8	F13E9.8	0.649196	0.042238
WBGene00194919	K08D8.10	K08D8.10	0.64915	0.0422575
WBGene00017034	otpl-2	D1065.1	0.648785	0.0424125
WBGene00007584	C14C10.1	C14C10.1	0.648675	0.0424592
WBGene00007323	fbxa-155	C05B5.6	0.64857	0.042504
WBGene00219423	C23H5.15	C23H5.15	0.648149	0.0426834
WBGene00016195	erd-2.2	C28H8.4	0.648023	0.0427369
WBGene00008295	nlp-39	C54C8.9	0.647968	0.0427605
WBGene00018228	F40C5.1	F40C5.1	0.647734	0.0428606
WBGene00010411	H25K10.1	H25K10.1	0.647714	0.042869
WBGene00021678	Y48G1C.5	Y48G1C.5	0.647663	0.0428911
WBGene00195266	ZC132.10	ZC132.10	0.647529	0.0429484
WBGene00009314	F32B4.4	F32B4.4	0.647515	0.0429544
WBGene00022711	irld-63	ZK355.1	0.647455	0.04298
WBGene00219716	linc-88	M02D8.11	0.647422	0.0429943
WBGene00202445	K11D9.8	K11D9.8	0.647327	0.0430351
WBGene00021683	Y48G1C.10	Y48G1C.10	0.647316	0.0430396
WBGene00012055	srsx-36	T26E4.15	0.647257	0.0430649
WBGene00016707	C46E10.1	C46E10.1	0.647014	0.0431693
WBGene00005174	srg-17	F15A4.7	0.646893	0.0432212
WBGene00044912	H38K22.7	H38K22.7	0.646871	0.0432306
WBGene00044763	ZK688.12	ZK688.12	0.646856	0.0432371
WBGene00219580	linc-18	F14B6.9	0.646741	0.0432866
WBGene00010614	cri-1	K07A1.7	0.646709	0.0433005
WBGene00044087	C45H4.18	C45H4.18	0.646547	0.0433703
WBGene00000821	csp-3	Y47H9C.6	0.646161	0.0435371
WBGene00007805	clec-231	C29F3.4	0.646011	0.043602
WBGene00200510	F40E3.9	F40E3.9	0.645899	0.0436505
WBGene00197812	C06E8.7	C06E8.7	0.645878	0.0436593
WBGene00021449	mltn-7	Y39D8B.1	0.645822	0.0436837
WBGene00016420	C34G6.3	C34G6.3	0.645818	0.0436853
WBGene00009370	set-10	F33H2.7	0.645607	0.0437769
WBGene00019768	M04F3.2	M04F3.2	0.64546	0.0438405
WBGene00189995	C06E7.88	C06E7.88	0.645366	0.0438815
WBGene00018065	F35F11.2	F35F11.2	0.645051	0.0440185
WBGene00197842	Y54G2A.62	Y54G2A.62	0.645042	0.0440224
WBGene00007066	3R5.2	3R5.2	0.644974	0.044052
WBGene00015241	B0524.2	B0524.2	0.644922	0.0440747
WBGene00001427	fkb-2	Y18D10A.19	0.644916	0.0440775
WBGene00201681	Y53F4A.5	Y53F4A.5	0.644768	0.0441421
WBGene00010707	cyp-14A3	K09A11.4	0.644499	0.0442593
WBGene00013440	nrps-1	Y66D12A.14	0.644495	0.0442613
WBGene00022385	Y95B8A.4	Y95B8A.4	0.644238	0.0443737
WBGene00021473	sydn-1	Y39G10AR.17	0.644105	0.0444319
WBGene00219285	K07A1.20	K07A1.20	0.644097	0.0444354
WBGene00012928	aakb-2	Y47D3A.15	0.643878	0.0445312
WBGene00011158	chil-16	R09D1.2	0.643743	0.0445908
WBGene00044461	Y18H1A.14	Y18H1A.14	0.643116	0.0448667
WBGene00011052	arrd-11	R06B9.1	0.642885	0.0449686
WBGene00005968	srx-77	K03B4.5	0.642793	0.0450091
WBGene00044810	Y37E3.19	Y37E3.19	0.642591	0.0450985
WBGene00013165	Y53F4B.19	Y53F4B.19	0.642431	0.0451695
WBGene00044649	C23H5.11	C23H5.11	0.64232	0.0452185
WBGene00008592	F08H9.4	F08H9.4	0.6422	0.0452718
WBGene00016388	C34B2.3	C34B2.3	0.642078	0.045326
WBGene00195016	srpr-2.1	ZC155.8	0.642073	0.0453282
WBGene00219658	anr-21	C33G8.17	0.641996	0.0453626
WBGene00015761	C14C6.7	C14C6.7	0.64191	0.0454006
WBGene00045143	Y43D4A.8	Y43D4A.8	0.641672	0.0455065
WBGene00001852	hil-1	C30G7.1	0.641132	0.0457477
WBGene00018767	F53G2.2	F53G2.2	0.64102	0.0457976
WBGene00016512	C38C3.3	C38C3.3	0.640813	0.0458903
WBGene00044042	Y46G5A.37	Y46G5A.37	0.640661	0.0459583
WBGene00019253	H31G24.1	H31G24.1	0.640502	0.0460296
WBGene00016440	gipc-1	C35D10.2	0.640384	0.0460825
WBGene00018563	F47D12.7	F47D12.7	0.640322	0.0461104
WBGene00197835	F25B5.10	F25B5.10	0.640233	0.0461505
WBGene00195017	srpr-2.2	R144.15	0.639995	0.0462577
WBGene00022165	Y71H2AL.2	Y71H2AL.2	0.63999	0.0462597
WBGene00017168	F01F1.14	F01F1.14	0.639812	0.04634
WBGene00014255	ZK1320.5	ZK1320.5	0.639197	0.0466177
WBGene00020539	T16D1.1	T16D1.1	0.639173	0.0466287
WBGene00007986	C36F7.5	C36F7.5	0.638955	0.0467272
WBGene00198765	F54A3.10	F54A3.10	0.638949	0.04673
WBGene00077682	F58B4.7	F58B4.7	0.638798	0.0467985
WBGene00015330	C02B10.5	C02B10.5	0.63823	0.0470567
WBGene00044362	F42G2.7	F42G2.7	0.63821	0.0470657
WBGene00004742	scl-1	F49E11.9	0.638116	0.0471086
WBGene00011026	R05D7.1	R05D7.1	0.638048	0.0471397
WBGene00004962	spe-8	F53G12.6	0.637981	0.0471704
WBGene00021428	Y38F2AR.10	Y38F2AR.10	0.637975	0.0471729
WBGene00007989	fipr-22	C37A5.2	0.637975	0.047173
WBGene00000212	asm-2	ZK455.4	0.637844	0.0472327
WBGene00021457	Y39F10C.1	Y39F10C.1	0.637777	0.0472634
WBGene00013087	Y51B9A.5	Y51B9A.5	0.637467	0.047405
WBGene00011900	T21C12.4	T21C12.4	0.637216	0.04752
WBGene00011869	dod-6	T20G5.7	0.637067	0.0475881
WBGene00009043	F22B5.5	F22B5.5	0.63663	0.0477891
WBGene00010623	K07A12.5	K07A12.5	0.636602	0.0478019
WBGene00012636	Y38H8A.2	Y38H8A.2	0.636552	0.0478252
WBGene00018770	0	0	0.63644	0.0478765
WBGene00006553	tbx-34	Y47D3A.10	0.63628	0.0479504
WBGene00043952	ZC404.2	ZC404.2	0.636173	0.0479998
WBGene00006702	ubc-3	Y71G12B.15	0.635788	0.0481777
WBGene00015072	srt-69	B0238.8	0.635745	0.0481972
WBGene00016185	C28F5.4	C28F5.4	0.635653	0.0482398
WBGene00002120	ins-37	F08G2.6	0.635411	0.0483519
WBGene00200730	C08G9.10	C08G9.10	0.63504	0.0485246
WBGene00011789	T15H9.4	T15H9.4	0.63489	0.0485943
WBGene00199725	Y47D3B.19	Y47D3B.19	0.63467	0.0486967
WBGene00220073	T19E7.29	T19E7.29	0.634666	0.0486986
WBGene00015071	cest-30	B0238.7	0.634593	0.0487323
WBGene00017465	F14F9.2	F14F9.2	0.634576	0.0487405
WBGene00022757	ZK488.5	ZK488.5	0.634284	0.0488764
WBGene00022681	ZK185.1	ZK185.1	0.633942	0.0490365
WBGene00019415	K05F6.4	K05F6.4	0.633911	0.0490508
WBGene00009242	sre-6	F28H7.9	0.63377	0.0491169
WBGene00050919	C45G9.15	C45G9.15	0.633758	0.0491227
WBGene00077439	F55B12.10	F55B12.10	0.633723	0.0491392
WBGene00018506	F46F5.15	F46F5.15	0.633543	0.0492237
WBGene00015765	C14C11.1	C14C11.1	0.633358	0.0493101
WBGene00020494	T13G4.7	T13G4.7	0.633309	0.0493332
WBGene00199042	H34C03.20	H34C03.20	0.633287	0.0493438
WBGene00010869	M05B5.1	M05B5.1	0.633257	0.0493579
WBGene00007131	pals-26	B0284.1	0.633126	0.0494197
WBGene00012872	Y45F10B.8	Y45F10B.8	0.632892	0.0495298
WBGene00021380	Y37E11B.9	Y37E11B.9	0.632349	0.0497859
WBGene00015394	C03G6.6	C03G6.6	0.63218	0.0498657
WBGene00012568	fbxa-212	Y37H2A.8	0.632103	0.0499024
WBGene00017264	F08F3.8	F08F3.8	0.63192	0.0499891
WBGene00020713	T23B3.5	T23B3.5	0.631681	0.0501025
WBGene00045406	D1086.19	D1086.19	0.631568	0.0501562
WBGene00015136	B0304.4	B0304.4	0.631077	0.0503898
WBGene00009028	F21H7.2	F21H7.2	0.63083	0.0505077
WBGene00195149	F26H11.8	F26H11.8	0.630805	0.0505193
WBGene00009893	F49E11.7	F49E11.7	0.630662	0.0505877
WBGene00013801	Y116A8C.24	Y116A8C.24	0.630633	0.0506017
WBGene00012594	nspe-5	Y38E10A.16	0.630632	0.050602
WBGene00011841	scl-25	T19C9.5	0.630621	0.0506076
WBGene00018564	F47D12.9	F47D12.9	0.63043	0.050699
WBGene00018529	F47B3.5	F47B3.5	0.630405	0.0507105
WBGene00202504	Y32B12B.8	Y32B12B.8	0.63039	0.0507178
WBGene00219437	C50A2.7	C50A2.7	0.630242	0.050789
WBGene00005505	srh-301	Y94A7B.8	0.629965	0.0509214
WBGene00009214	thn-3	F28D1.4	0.629852	0.0509757
WBGene00220163	Y47D3A.35	Y47D3A.35	0.629785	0.051008
WBGene00196776	F55G11.13	F55G11.13	0.629777	0.051012
WBGene00014191	srt-22	ZK1037.3	0.629719	0.05104
WBGene00023507	srz-26	F31E9.7	0.629671	0.0510627
WBGene00045247	F54H12.8	F54H12.8	0.6294	0.0511932
WBGene00015944	C18A3.7	C18A3.7	0.629375	0.0512051
WBGene00189961	Y54G2A.57	Y54G2A.57	0.629235	0.0512727
WBGene00201858	W04D2.14	W04D2.14	0.629052	0.051361
WBGene00009644	F42G4.7	F42G4.7	0.628994	0.0513893
WBGene00044700	T08D2.9	T08D2.9	0.628729	0.0515171
WBGene00020328	clec-20	T07H3.5	0.628455	0.0516497
WBGene00010408	mboa-2	H19N07.4	0.628285	0.0517324
WBGene00006103	str-38	T23D5.2	0.628282	0.0517334
WBGene00219444	Y41E3.461	Y41E3.461	0.628263	0.0517431
WBGene00010857	M04C9.2	M04C9.2	0.628112	0.0518163
WBGene00197930	T06H11.11	T06H11.11	0.628094	0.0518249
WBGene00017112	E03H12.5	E03H12.5	0.628077	0.051833
WBGene00011549	T06G6.8	T06G6.8	0.627515	0.0521067
WBGene00189973	T10H4.17	T10H4.17	0.627466	0.0521307
WBGene00007632	C16C10.13	C16C10.13	0.627414	0.0521556
WBGene00011465	T05B9.2	T05B9.2	0.627364	0.0521803
WBGene00021089	W08E12.8	W08E12.8	0.62734	0.0521921
WBGene00045311	Y57G11C.57	Y57G11C.57	0.627336	0.052194
WBGene00009581	F40F9.3	F40F9.3	0.627242	0.0522397
WBGene00012040	T26E3.7	T26E3.7	0.627164	0.0522778
WBGene00019755	M03E7.3	M03E7.3	0.626345	0.052679
WBGene00018211	oac-24	F39G3.6	0.626141	0.0527791
WBGene00077694	C43D7.12	C43D7.12	0.626011	0.0528429
WBGene00002263	lea-1	K08H10.1	0.625911	0.0528921
WBGene00014997	AC7.3	AC7.3	0.625818	0.0529382
WBGene00022381	ubxn-2	Y94H6A.9	0.625791	0.0529514
WBGene00022834	ZK973.8	ZK973.8	0.625706	0.0529931
WBGene00014798	K05D4.1	K05D4.1	0.625691	0.0530005
WBGene00020388	T10B5.2	T10B5.2	0.625431	0.053129
WBGene00008155	C47E12.12	C47E12.12	0.625422	0.0531333
WBGene00020271	T05H4.8	T05H4.8	0.625412	0.0531383
WBGene00021182	srz-28	Y9C9A.15	0.625389	0.0531494
WBGene00008650	F10D11.4	F10D11.4	0.624418	0.0536306
WBGene00019260	H34I24.1	H34I24.1	0.62427	0.0537043
WBGene00019337	K02F6.3	K02F6.3	0.624242	0.0537179
WBGene00022157	Y71G12B.22	Y71G12B.22	0.624147	0.0537652
WBGene00200008	Y54G2A.66	Y54G2A.66	0.624131	0.0537733
WBGene00020978	W03B1.9	W03B1.9	0.623911	0.053883
WBGene00009938	F52F12.5	F52F12.5	0.623754	0.0539611
WBGene00022700	ZK353.4	ZK353.4	0.623677	0.0539996
WBGene00001481	fog-1	Y54E10A.4	0.623607	0.0540346
WBGene00009486	F36G9.7	F36G9.7	0.623418	0.0541289
WBGene00002107	ins-24	ZC334.3	0.623376	0.0541499
WBGene00235389	C46G7.111	C46G7.111	0.623188	0.0542441
WBGene00012569	fbxc-46	Y37H2A.9	0.62313	0.0542728
WBGene00016847	C50F7.9	C50F7.9	0.623088	0.0542939
WBGene00013002	Y48E1B.3	Y48E1B.3	0.622812	0.0544321
WBGene00045060	F55B11.7	F55B11.7	0.622809	0.0544338
WBGene00006215	str-171	T01G5.5	0.622742	0.0544672
WBGene00003917	par-2	F58B6.3	0.622732	0.0544722
WBGene00013475	Y69E1A.3	Y69E1A.3	0.622295	0.0546922
WBGene00021878	Y54G2A.13	Y54G2A.13	0.622281	0.0546992
WBGene00044031	F49C5.9	F49C5.9	0.62226	0.0547097
WBGene00008433	44257	D2089.2	0.621817	0.0549327
WBGene00198826	F43G9.16	F43G9.16	0.621748	0.0549678
WBGene00007456	srz-29	C08F11.9	0.621333	0.0551778
WBGene00019783	M70.1	M70.1	0.621164	0.0552631
WBGene00008332	C55A6.3	C55A6.3	0.621041	0.0553254
WBGene00020753	T24A6.16	T24A6.16	0.620895	0.0553998
WBGene00255562	mir-8191	C09B9.86	0.620876	0.0554094
WBGene00006419	oac-39	R02C2.3	0.620793	0.0554512
WBGene00020737	T23F2.4	T23F2.4	0.620566	0.0555669
WBGene00015549	C06G3.3	C06G3.3	0.62033	0.0556871
WBGene00003742	nlp-4	F59C6.6	0.620328	0.055688
WBGene00022709	ZK354.8	ZK354.8	0.620157	0.0557751
WBGene00012169	ttbk-4	W01B6.2	0.620097	0.0558056
WBGene00050948	Y48B6A.16	Y48B6A.16	0.620049	0.0558303
WBGene00022489	Y119D3B.12	Y119D3B.12	0.619916	0.0558982
WBGene00022632	ZC581.2	ZC581.2	0.619715	0.0560009
WBGene00015098	snpc-3.1	B0273.3	0.619632	0.0560431
WBGene00009884	F49C12.15	F49C12.15	0.619549	0.0560857
WBGene00008294	clec-11	C54C8.7	0.619517	0.056102
WBGene00194668	C08F11.116	C08F11.116	0.619511	0.0561051
WBGene00045283	K08E4.8	K08E4.8	0.619485	0.0561184
WBGene00012993	dmsr-3	Y48C3A.11	0.619431	0.0561458
WBGene00013640	Y105C5A.17	Y105C5A.17	0.619392	0.0561662
WBGene00021786	Y51H7C.8	Y51H7C.8	0.619273	0.0562269
WBGene00010761	K10H10.5	K10H10.5	0.619085	0.0563231
WBGene00012907	cpt-1	Y46G5A.17	0.618991	0.0563714
WBGene00017211	fbxb-36	F07E5.6	0.618764	0.0564884
WBGene00022228	Y73B6A.1	Y73B6A.1	0.618705	0.0565184
WBGene00019381	K04C2.3	K04C2.3	0.618633	0.0565556
WBGene00007987	C36H8.1	C36H8.1	0.618443	0.0566534
WBGene00044171	Y54E2A.13	Y54E2A.13	0.618442	0.0566541
WBGene00009868	F49C5.5	F49C5.5	0.618352	0.0567002
WBGene00202513	ZK938.10	ZK938.10	0.61835	0.0567012
WBGene00011658	T09E11.9	T09E11.9	0.618322	0.0567158
WBGene00021001	W03F9.3	W03F9.3	0.618317	0.0567184
WBGene00009755	F46A9.2	F46A9.2	0.618226	0.056765
WBGene00001737	grl-28	T24A6.15	0.61816	0.0567993
WBGene00005651	srp-10	F09C6.4	0.618093	0.0568338
WBGene00003466	msp-79	T13F2.10	0.617867	0.0569504
WBGene00002099	ins-16	Y39A3A.5	0.617391	0.057197
WBGene00004969	spe-15	F47G6.4	0.617317	0.0572352
WBGene00009269	F30A10.12	F30A10.12	0.617142	0.0573263
WBGene00009167	F26F2.2	F26F2.2	0.617055	0.0573716
WBGene00013706	Y106G6E.2	Y106G6E.2	0.617003	0.0573984
WBGene00194853	Y111B2A.29	Y111B2A.29	0.61699	0.0574054
WBGene00044487	Y54G2A.44	Y54G2A.44	0.616947	0.0574274
WBGene00007147	B0334.9	B0334.9	0.616695	0.0575588
WBGene00006199	str-153	Y9C9A.7	0.616567	0.0576252
WBGene00009423	F35E8.10	F35E8.10	0.616466	0.0576782
WBGene00020659	T21G5.1	T21G5.1	0.616337	0.0577452
WBGene00077573	T08G5.15	T08G5.15	0.616335	0.0577462
WBGene00017390	F12A10.1	F12A10.1	0.616241	0.0577955
WBGene00020092	pcf-11	R144.2	0.616235	0.0577985
WBGene00201915	F35G2.20	F35G2.20	0.61598	0.0579316
WBGene00195061	ZK228.13	ZK228.13	0.615614	0.0581232
WBGene00196440	K04A8.12	K04A8.12	0.615569	0.0581468
WBGene00018471	F45E4.6	F45E4.6	0.615544	0.0581598
WBGene00014032	ZK637.15	ZK637.15	0.615462	0.0582027
WBGene00014805	K08H10.5	K08H10.5	0.615415	0.0582277
WBGene00194957	Y116A8C.465	Y116A8C.465	0.615315	0.0582799
WBGene00007248	catp-4	C01G12.8	0.615259	0.0583092
WBGene00235256	Y54G11A.19	Y54G11A.19	0.615242	0.0583183
WBGene00011114	R07E5.6	R07E5.6	0.615187	0.0583474
WBGene00015386	C03B8.3	C03B8.3	0.615125	0.0583799
WBGene00009704	F44F4.9	F44F4.9	0.614965	0.0584638
WBGene00021880	Y54G2A.15	Y54G2A.15	0.614876	0.0585108
WBGene00007578	C14B1.7	C14B1.7	0.614385	0.0587695
WBGene00014809	M142.3	M142.3	0.614329	0.0587991
WBGene00021608	Y46H3D.1	Y46H3D.1	0.614322	0.0588028
WBGene00021362	fmil-1	Y37E11AL.6	0.614275	0.0588273
WBGene00012785	Y43C5B.2	Y43C5B.2	0.614206	0.0588638
WBGene00194912	ZK856.18	ZK856.18	0.614132	0.058903
WBGene00003652	nhr-62	Y67A6A.2	0.614115	0.058912
WBGene00044051	Y57A10A.37	Y57A10A.37	0.614048	0.0589476
WBGene00194888	K10H10.13	K10H10.13	0.613994	0.0589761
WBGene00043068	F32E10.9	F32E10.9	0.613953	0.0589976
WBGene00021053	gadr-4	W06A11.2	0.613858	0.0590478
WBGene00008679	F11A5.13	F11A5.13	0.613663	0.059151
WBGene00004913	snn-1	Y38C1BA.2	0.613609	0.0591798
WBGene00010818	srt-21	M01G12.3	0.613373	0.0593051
WBGene00044113	C54F6.15	C54F6.15	0.613064	0.0594692
WBGene00018404	nhr-39	F44A2.4	0.613051	0.0594762
WBGene00017200	F07C4.6	F07C4.6	0.612974	0.0595174
WBGene00202144	C24A1.7	C24A1.7	0.612906	0.0595536
WBGene00016321	tppp-1	C32E8.3	0.612902	0.0595552
WBGene00016083	C25A8.2	C25A8.2	0.612698	0.0596642
WBGene00016922	swt-2	C54F6.4	0.612678	0.0596746
WBGene00022162	Y71G12B.27	Y71G12B.27	0.612378	0.0598348
WBGene00077673	B0563.10	B0563.10	0.612153	0.0599551
WBGene00007390	lmtr-3	C06H2.6	0.612098	0.0599844
WBGene00021871	dml-1	Y54G2A.5	0.611557	0.0602743
WBGene00006625	try-7	ZC581.6	0.611429	0.060343
WBGene00206498	C29A12.22	C29A12.22	0.611422	0.0603469
WBGene00201537	K01D12.18	K01D12.18	0.611351	0.0603849
WBGene00202498	Y60C6A.2	Y60C6A.2	0.611267	0.0604301
WBGene00044258	Y57G11C.51	Y57G11C.51	0.610804	0.0606793
WBGene00008619	nhr-262	F09C6.8	0.610759	0.0607036
WBGene00009114	F25D7.5	F25D7.5	0.610465	0.0608623
WBGene00194834	H06H21.36	H06H21.36	0.610423	0.0608849
WBGene00007081	AH6.3	AH6.3	0.610297	0.0609528
WBGene00019854	R03H10.1	R03H10.1	0.610228	0.0609901
WBGene00007613	C15H11.1	C15H11.1	0.609996	0.0611162
WBGene00013138	Y53C10A.10	Y53C10A.10	0.609967	0.0611318
WBGene00001387	far-3	F15B9.1	0.609701	0.0612758
WBGene00013085	mpz-6	Y51B9A.3	0.609663	0.0612966
WBGene00019431	K06A5.3	K06A5.3	0.609566	0.061349
WBGene00044180	C47E8.11	C47E8.11	0.60941	0.061434
WBGene00016540	C39F7.5	C39F7.5	0.609397	0.0614411
WBGene00013824	Y116F11B.8	Y116F11B.8	0.609303	0.061492
WBGene00002344	let-70	M7.1	0.609156	0.0615718
WBGene00012912	Y46G5A.22	Y46G5A.22	0.609126	0.0615885
WBGene00011174	acs-23	R09E10.4	0.609097	0.061604
WBGene00017050	D2024.1	D2024.1	0.609062	0.0616232
WBGene00005595	srj-7	T28A11.10	0.608902	0.06171
WBGene00021358	Y37E11AL.2	Y37E11AL.2	0.608854	0.0617366
WBGene00020154	T01G6.10	T01G6.10	0.608829	0.0617499
WBGene00200707	Y71G12B.37	Y71G12B.37	0.608746	0.0617954
WBGene00044388	C27D6.11	C27D6.11	0.608731	0.0618033
WBGene00011777	T14G10.8	T14G10.8	0.608705	0.0618175
WBGene00007259	C02B4.3	C02B4.3	0.608603	0.0618732
WBGene00198850	Y62F5A.13	Y62F5A.13	0.608551	0.0619017
WBGene00044923	T27E4.10	T27E4.10	0.608476	0.0619429
WBGene00023260	C52E12.t1	C52E12.t1	0.608387	0.0619912
WBGene00019909	R06A10.1	R06A10.1	0.608288	0.0620457
WBGene00022070	Y67D8C.6	Y67D8C.6	0.60766	0.0623894
WBGene00012605	Y38F1A.1	Y38F1A.1	0.607482	0.0624875
WBGene00014179	ZK1010.5	ZK1010.5	0.607257	0.0626109
WBGene00000627	col-50	T28F2.6	0.607181	0.0626526
WBGene00045094	D1007.20	D1007.20	0.607042	0.0627293
WBGene00015089	B0252.5	B0252.5	0.607041	0.0627299
WBGene00016606	exoc-7	C43E11.8	0.607008	0.0627479
WBGene00022101	Y69A2AR.32	Y69A2AR.32	0.606859	0.0628305
WBGene00003314	mir-86	Y56A3A.34	0.606817	0.0628534
WBGene00220181	Y55F3AM.23	Y55F3AM.23	0.606636	0.0629534
WBGene00019964	R08E5.4	R08E5.4	0.606432	0.0630662
WBGene00008447	E01G4.5	E01G4.5	0.606396	0.0630859
WBGene00194705	0	0	0.606016	0.0632965
WBGene00000628	col-51	T28F2.8	0.605964	0.0633251
WBGene00020468	T13A10.1	T13A10.1	0.605936	0.0633406
WBGene00008792	F14D7.5	F14D7.5	0.605905	0.0633578
WBGene00013116	Y51H4A.22	Y51H4A.22	0.605487	0.0635898
WBGene00012769	hrpu-1	Y41E3.11	0.605451	0.0636101
WBGene00006164	str-113	Y39H10B.1	0.605199	0.0637502
WBGene00021447	0	0	0.605138	0.0637839
WBGene00022537	ZC190.2	ZC190.2	0.605032	0.063843
WBGene00009811	F47B8.10	F47B8.10	0.604891	0.0639218
WBGene00044292	F56D6.8	F56D6.8	0.604623	0.0640714
WBGene00014046	clec-60	ZK666.6	0.604369	0.0642133
WBGene00014197	ZK1053.2	ZK1053.2	0.604343	0.0642277
WBGene00007569	C14A6.5	C14A6.5	0.604326	0.0642372
WBGene00020234	T05A12.3	T05A12.3	0.604052	0.064391
WBGene00012924	Y47D3A.5	Y47D3A.5	0.603775	0.0645459
WBGene00013044	Y49E10.25	Y49E10.25	0.603714	0.0645803
WBGene00017172	F02C9.1	F02C9.1	0.603645	0.0646195
WBGene00044805	Y53C10A.15	Y53C10A.15	0.603635	0.0646249
WBGene00199275	AC3.15	AC3.15	0.603596	0.064647
WBGene00008662	F10G8.2	F10G8.2	0.603528	0.0646849
WBGene00010062	lipl-1	F54F3.3	0.603485	0.0647091
WBGene00018618	F48G7.7	F48G7.7	0.60346	0.064723
WBGene00012905	Y46G5A.14	Y46G5A.14	0.603357	0.0647811
WBGene00012480	clec-104	Y18D10A.10	0.60335	0.0647848
WBGene00200747	F52B10.19	F52B10.19	0.603338	0.0647916
WBGene00020063	R13D11.10	R13D11.10	0.603312	0.0648064
WBGene00012578	Y37H9A.3	Y37H9A.3	0.60325	0.0648413
WBGene00014116	ZK858.2	ZK858.2	0.603196	0.0648719
WBGene00006755	unc-16	ZK1098.10	0.602954	0.0650083
WBGene00007892	C33B4.4	C33B4.4	0.602883	0.0650482
WBGene00002094	ins-11	C17C3.4	0.602836	0.0650746
WBGene00021386	Y37F4.5	Y37F4.5	0.602784	0.0651043
WBGene00199663	B0507.14	B0507.14	0.602693	0.0651553
WBGene00013771	Y113G7C.1	Y113G7C.1	0.602621	0.0651962
WBGene00010544	K03H1.9	K03H1.9	0.602601	0.0652073
WBGene00011940	T23B5.3	T23B5.3	0.60255	0.065236
WBGene00017821	F26D11.4	F26D11.4	0.602533	0.065246
WBGene00045277	ZK742.6	ZK742.6	0.602479	0.0652764
WBGene00007858	C31H5.7	C31H5.7	0.602451	0.065292
WBGene00012269	W04G5.9	W04G5.9	0.602406	0.0653176
WBGene00001320	ent-1	ZK809.4	0.6022	0.0654342
WBGene00018817	0	0	0.602165	0.0654539
WBGene00007572	C14A6.8	C14A6.8	0.602162	0.0654558
WBGene00235265	W03G1.11	W03G1.11	0.602129	0.0654746
WBGene00017370	F10G7.6	F10G7.6	0.602109	0.065486
WBGene00002087	ins-4	ZK75.1	0.601985	0.0655561
WBGene00019472	cyp-35B1	K07C6.4	0.601933	0.0655856
WBGene00012177	decr-1.2	W01C9.4	0.601882	0.0656147
WBGene00194711	D2062.13	D2062.13	0.601734	0.0656983
WBGene00235118	K04A8.18	K04A8.18	0.601709	0.0657129
WBGene00020706	atg-9	T22H9.2	0.601508	0.0658269
WBGene00009446	F35H8.1	F35H8.1	0.601255	0.0659709
WBGene00219694	linc-36	F41H10.37	0.601187	0.0660096
WBGene00016685	srbc-16	C45H4.1	0.601118	0.0660491
WBGene00009016	F21D9.2	F21D9.2	0.601073	0.0660748
WBGene00016246	daf-37	C30B5.5	0.601023	0.0661033
WBGene00007159	B0379.7	B0379.7	0.600987	0.0661237
WBGene00004965	spe-11	F48C1.7	0.600954	0.0661422
WBGene00001500	ftn-1	C54F6.14	0.600772	0.0662462
WBGene00022833	ZK973.4	ZK973.4	0.600717	0.0662777
WBGene00015073	B0238.9	B0238.9	0.600624	0.0663307
WBGene00010373	H08M01.1	H08M01.1	0.600557	0.0663692
WBGene00015694	ugt-27	C10H11.5	0.600441	0.0664356
WBGene00009313	F32B4.2	F32B4.2	0.600165	0.0665933
WBGene00219944	F41E6.18	F41E6.18	0.599739	0.066838
WBGene00199627	K03C7.10	K03C7.10	0.599641	0.0668941
WBGene00014301	DY3.t2	DY3.t2	0.599581	0.0669285
WBGene00009592	F40F12.3	F40F12.3	0.599261	0.0671125
WBGene00005279	srh-56	R05D8.3	0.598995	0.0672661
WBGene00044274	nspa-7	H12D21.15	0.59875	0.0674075
WBGene00007503	C09H10.9	C09H10.9	0.598692	0.0674408
WBGene00013325	Y57G11C.36	Y57G11C.36	0.598688	0.0674432
WBGene00007597	C15A11.2	C15A11.2	0.598576	0.0675079
WBGene00011129	R07H5.9	R07H5.9	0.598521	0.0675397
WBGene00020240	T05B4.9	T05B4.9	0.598521	0.0675397
WBGene00003587	ned-8	F45H11.2	0.598455	0.0675775
WBGene00044952	Y24D9A.9	Y24D9A.9	0.598382	0.06762
WBGene00012543	nkcc-1	Y37A1C.1	0.598134	0.0677637
WBGene00235377	CE7X_3.4	CE7X_3.4	0.598086	0.0677916
WBGene00009222	fbxa-95	F28F8.4	0.597822	0.0679446
WBGene00021337	Y34F4.2	Y34F4.2	0.59773	0.0679979
WBGene00019719	M01H9.3	M01H9.3	0.597709	0.0680102
WBGene00045168	srpr-1.2	B0285.12	0.597665	0.0680356
WBGene00020282	mps-3	T06A4.2	0.597644	0.0680483
WBGene00011699	cyp-34A2	T10H4.11	0.59757	0.068091
WBGene00009224	F28F8.7	F28F8.7	0.597536	0.0681107
WBGene00200697	C41H7.10	C41H7.10	0.597494	0.0681351
WBGene00019730	asns-2	M02D8.4	0.597361	0.0682125
WBGene00021412	cyp-29A3	Y38C9B.1	0.597225	0.0682915
WBGene00018693	F52E1.3	F52E1.3	0.597197	0.0683081
WBGene00013987	ZK512.8	ZK512.8	0.597112	0.0683577
WBGene00015435	C04E12.5	C04E12.5	0.596977	0.0684364
WBGene00021006	dct-9	W03F11.3	0.596382	0.0687838
WBGene00001118	dyf-2	ZK520.3	0.596046	0.0689809
WBGene00016516	C38C3.8	C38C3.8	0.595937	0.0690444
WBGene00013773	Y116A8A.2	Y116A8A.2	0.59592	0.0690548
WBGene00010113	F55D12.5	F55D12.5	0.59584	0.0691016
WBGene00198620	F11C7.9	F11C7.9	0.595832	0.0691063
WBGene00043065	C55C3.7	C55C3.7	0.595796	0.0691272
WBGene00044003	Y41E3.18	Y41E3.18	0.595677	0.0691973
WBGene00014375	F44D12.11	F44D12.11	0.595624	0.0692284
WBGene00013100	zip-7	Y51H4A.4	0.595617	0.0692323
WBGene00009749	F46A8.6	F46A8.6	0.595592	0.0692471
WBGene00044290	B0035.18	B0035.18	0.595554	0.0692694
WBGene00195010	Y37E11AL.12	Y37E11AL.12	0.595415	0.0693514
WBGene00018652	F49F1.12	F49F1.12	0.595148	0.0695086
WBGene00008156	C47E12.13	C47E12.13	0.594986	0.0696041
WBGene00019561	K09C6.7	K09C6.7	0.594906	0.0696513
WBGene00004818	skr-12	C52D10.6	0.594893	0.0696589
WBGene00010719	K09E4.1	K09E4.1	0.594826	0.0696983
WBGene00008423	D2045.5	D2045.5	0.594657	0.0697982
WBGene00009143	F26A3.5	F26A3.5	0.594593	0.0698362
WBGene00018134	F37A4.4	F37A4.4	0.594583	0.069842
WBGene00012008	T25B9.2	T25B9.2	0.594283	0.070019
WBGene00010136	F55H12.5	F55H12.5	0.594231	0.07005
WBGene00014772	F56D5.4	F56D5.4	0.594194	0.0700721
WBGene00015309	C01G5.7	C01G5.7	0.594105	0.0701248
WBGene00002112	ins-29	ZC334.10	0.593815	0.0702966
WBGene00001943	his-69	E03A3.3	0.593517	0.070474
WBGene00009401	F35C11.2	F35C11.2	0.593352	0.0705717
WBGene00011918	T22C1.8	T22C1.8	0.593349	0.0705738
WBGene00013988	ZK512.10	ZK512.10	0.593036	0.0707601
WBGene00015896	C17C3.15	C17C3.15	0.592967	0.0708009
WBGene00011214	R10E9.2	R10E9.2	0.592835	0.0708798
WBGene00206474	T22A3.12	T22A3.12	0.592825	0.070886
WBGene00000756	col-183	F02D10.1	0.592798	0.070902
WBGene00044448	ZK783.6	ZK783.6	0.59243	0.071122
WBGene00020959	0	0	0.592347	0.0711713
WBGene00017035	D1065.3	D1065.3	0.592283	0.0712099
WBGene00011812	T16H12.2	T16H12.2	0.592109	0.0713138
WBGene00010874	M05D6.1	M05D6.1	0.592072	0.0713364
WBGene00045104	C04G2.12	C04G2.12	0.592005	0.0713766
WBGene00018121	F36H12.5	F36H12.5	0.591919	0.0714277
WBGene00020905	T28H11.7	T28H11.7	0.591887	0.0714473
WBGene00020944	W02D7.9	W02D7.9	0.591788	0.0715063
WBGene00007570	C14A6.6	C14A6.6	0.591755	0.0715262
WBGene00020904	T28F12.1	T28F12.1	0.591662	0.0715822
WBGene00220042	R11E3.18	R11E3.18	0.591637	0.0715974
WBGene00077569	F53F4.18	F53F4.18	0.591623	0.0716055
WBGene00206460	F56H9.9	F56H9.9	0.59111	0.0719143
WBGene00022439	Y110A2AL.2	Y110A2AL.2	0.591108	0.0719154
WBGene00194654	M05B5.7	M05B5.7	0.590806	0.0720973
WBGene00021793	Y52D5A.2	Y52D5A.2	0.590594	0.0722256
WBGene00016410	C34E10.9	C34E10.9	0.590578	0.0722348
WBGene00198402	ZC487.8	ZC487.8	0.590545	0.0722548
WBGene00010271	F58G1.9	F58G1.9	0.590403	0.072341
WBGene00010876	M05D6.3	M05D6.3	0.590326	0.0723877
WBGene00010071	sre-45	F54F11.3	0.590235	0.0724426
WBGene00006262	str-231	C06C6.3	0.590219	0.0724524
WBGene00013449	Y67A6A.1	Y67A6A.1	0.589911	0.0726388
WBGene00008259	C52E4.7	C52E4.7	0.58984	0.0726821
WBGene00022060	dmd-9	Y67D8A.3	0.589797	0.0727076
WBGene00022542	ZC190.8	ZC190.8	0.589756	0.0727329
WBGene00016288	C31H1.5	C31H1.5	0.589723	0.0727526
WBGene00008597	clec-55	F08H9.9	0.589615	0.0728184
WBGene00019387	K04F1.8	K04F1.8	0.589533	0.0728684
WBGene00008383	D1081.5	D1081.5	0.58901	0.0731861
WBGene00012054	srsx-38	T26E4.14	0.58901	0.0731864
WBGene00016441	C35D10.3	C35D10.3	0.589001	0.0731921
WBGene00022011	Y59H11AR.3	Y59H11AR.3	0.588911	0.0732468
WBGene00006226	str-182	C12D8.12	0.588836	0.0732923
WBGene00009605	F40G12.10	F40G12.10	0.58861	0.07343
WBGene00013521	Y73F8A.12	Y73F8A.12	0.588534	0.0734767
WBGene00021996	cylc-1	Y59E9AL.6	0.588257	0.0736463
WBGene00018091	F36D4.6	F36D4.6	0.588227	0.0736647
WBGene00007639	C17D12.5	C17D12.5	0.588125	0.0737268
WBGene00020353	T08B6.4	T08B6.4	0.588036	0.0737817
WBGene00014755	F40F12.8	F40F12.8	0.587988	0.0738105
WBGene00012700	Y39B6A.42	Y39B6A.42	0.587934	0.0738442
WBGene00219449	Y38A10A.11	Y38A10A.11	0.587715	0.0739782
WBGene00006248	str-216	K02H11.5	0.58765	0.0740183
WBGene00255469	C25G4.17	C25G4.17	0.587519	0.0740983
WBGene00021154	Y4C6A.4	Y4C6A.4	0.587346	0.0742051
WBGene00200162	K02F3.13	K02F3.13	0.587262	0.0742566
WBGene00020896	T28D9.4	T28D9.4	0.587208	0.0742894
WBGene00014082	ZK795.2	ZK795.2	0.587192	0.0742995
WBGene00021115	W09C3.8	W09C3.8	0.587188	0.0743018
WBGene00003708	nhr-118	F13A2.8	0.587044	0.0743908
WBGene00198531	F36G9.18	F36G9.18	0.587043	0.0743911
WBGene00013089	Y51B9A.7	Y51B9A.7	0.587001	0.0744169
WBGene00077548	F21C3.7	F21C3.7	0.586964	0.0744396
WBGene00021027	W04C9.5	W04C9.5	0.586829	0.0745233
WBGene00016461	C35E7.9	C35E7.9	0.586733	0.0745826
WBGene00198309	F35D2.11	F35D2.11	0.58647	0.0747448
WBGene00019248	H27M09.5	H27M09.5	0.586316	0.0748398
WBGene00020066	dhhc-5	R13F6.5	0.586041	0.0750099
WBGene00015852	C16C8.14	C16C8.14	0.585971	0.0750535
WBGene00010014	F54B3.2	F54B3.2	0.585796	0.0751615
WBGene00013879	ZC376.8	ZC376.8	0.585653	0.0752503
WBGene00008312	C54G4.2	C54G4.2	0.585561	0.0753072
WBGene00008818	srz-101	F14F8.12	0.585281	0.0754812
WBGene00008754	F13E9.5	F13E9.5	0.585175	0.0755471
WBGene00201260	Y76F7A.5	Y76F7A.5	0.58514	0.0755691
WBGene00013032	wht-9	Y49E10.9	0.585079	0.0756068
WBGene00012809	Y43F8A.2	Y43F8A.2	0.584987	0.0756645
WBGene00194730	C29E4.17	C29E4.17	0.584884	0.0757284
WBGene00198208	Y53H1C.8	Y53H1C.8	0.584781	0.0757928
WBGene00017559	mpz-3	F18C5.4	0.584721	0.0758297
WBGene00018296	F41F3.1	F41F3.1	0.584669	0.0758625
WBGene00195748	T28B11.4	T28B11.4	0.584663	0.0758664
WBGene00018841	F54H5.5	F54H5.5	0.584443	0.0760037
WBGene00002186	kel-10	T16H12.6	0.584187	0.0761634
WBGene00201383	F25D7.10	F25D7.10	0.584145	0.0761895
WBGene00005485	srh-280	K05D4.7	0.584101	0.0762171
WBGene00018001	F33D11.2	F33D11.2	0.584073	0.0762348
WBGene00045118	T04A8.17	T04A8.17	0.583854	0.0763716
WBGene00020289	T06C10.3	T06C10.3	0.583824	0.0763905
WBGene00004094	ppw-2	Y110A7A.18	0.583758	0.0764321
WBGene00015520	fip-3	C06E1.5	0.583562	0.0765548
WBGene00020313	T07E3.2	T07E3.2	0.583378	0.0766702
WBGene00005702	sru-39	F46B6.11	0.583168	0.0768025
WBGene00015024	B0205.10	B0205.10	0.583064	0.0768674
WBGene00011596	T07G12.5	T07G12.5	0.583054	0.0768742
WBGene00007084	0	0	0.582989	0.076915
WBGene00007193	B0491.6	B0491.6	0.58283	0.0770149
WBGene00013170	Y53F4B.24	Y53F4B.24	0.582785	0.0770433
WBGene00010253	F58E6.4	F58E6.4	0.582784	0.0770442
WBGene00199205	C04G6.14	C04G6.14	0.582706	0.0770928
WBGene00014121	ZK858.8	ZK858.8	0.582556	0.0771878
WBGene00235383	ZK616.65	ZK616.65	0.582532	0.0772026
WBGene00008080	C44B9.3	C44B9.3	0.582384	0.0772961
WBGene00206358	F46E10.18	F46E10.18	0.582288	0.0773569
WBGene00007320	C05B5.2	C05B5.2	0.582274	0.0773658
WBGene00015467	basl-1	C05D2.3	0.582222	0.0773982
WBGene00000932	dao-6	T05G5.12	0.582035	0.0775165
WBGene00015054	pitr-2	B0222.2	0.582003	0.0775372
WBGene00001491	frm-4	C24A11.8	0.581963	0.0775623
WBGene00013164	Y53F4B.18	Y53F4B.18	0.581875	0.077618
WBGene00045278	B0513.11	B0513.11	0.581786	0.0776745
WBGene00017494	irld-31	F15E11.5	0.5817	0.0777291
WBGene00019356	K03B4.6	K03B4.6	0.581651	0.0777598
WBGene00006645	tsp-19	D2092.7	0.581632	0.0777718
WBGene00008044	C40H1.9	C40H1.9	0.581467	0.0778761
WBGene00019194	H12I13.6	H12I13.6	0.581386	0.0779276
WBGene00004093	ppw-1	C18E3.7	0.581363	0.0779422
WBGene00019818	R02C2.7	R02C2.7	0.581292	0.0779875
WBGene00014029	ZK637.12	ZK637.12	0.581232	0.0780258
WBGene00009589	F40F11.4	F40F11.4	0.58121	0.0780394
WBGene00007621	C16C2.4	C16C2.4	0.581178	0.0780601
WBGene00016680	C45G9.9	C45G9.9	0.581086	0.0781184
WBGene00195257	W01A8.10	W01A8.10	0.580961	0.0781982
WBGene00022030	Y65B4A.7	Y65B4A.7	0.580817	0.0782892
WBGene00009513	sfxn-1.2	F37H8.4	0.580742	0.0783373
WBGene00194812	F19B2.12	F19B2.12	0.580652	0.0783946
WBGene00020380	T09B4.6	T09B4.6	0.580641	0.0784019
WBGene00014169	ZK945.7	ZK945.7	0.580504	0.0784891
WBGene00199458	F29F11.13	F29F11.13	0.580287	0.0786273
WBGene00007299	C04F12.5	C04F12.5	0.580099	0.0787474
WBGene00012684	Y39B6A.25	Y39B6A.25	0.580091	0.0787525
WBGene00202355	M176.15	M176.15	0.580047	0.0787806
WBGene00016302	fbxc-7	C32B5.9	0.580047	0.0787809
WBGene00219999	K02B9.10	K02B9.10	0.579952	0.0788412
WBGene00008659	clec-151	F10F2.7	0.57981	0.0789322
WBGene00018978	ttr-58	F56F4.1	0.579748	0.0789715
WBGene00021561	Y45G5AM.9	Y45G5AM.9	0.579692	0.0790078
WBGene00021987	fbxa-40	Y59E1A.1	0.579665	0.0790251
WBGene00005736	srv-25	Y73B6BL.11	0.579631	0.0790469
WBGene00020071	R13H9.5	R13H9.5	0.579358	0.079222
WBGene00009681	gipc-2	F44D12.4	0.57929	0.079265
WBGene00021097	cdc-37	W08F4.8	0.579244	0.079295
WBGene00201351	Y51F10.13	Y51F10.13	0.579063	0.079411
WBGene00044184	F11A5.16	F11A5.16	0.579057	0.0794152
WBGene00021180	Y9C9A.13	Y9C9A.13	0.578963	0.0794753
WBGene00021787	Y51H7C.9	Y51H7C.9	0.578926	0.0794993
WBGene00009308	F32A11.3	F32A11.3	0.578916	0.0795053
WBGene00005051	sra-25	T26E3.9	0.578738	0.0796201
WBGene00016825	C50E10.1	C50E10.1	0.578588	0.0797164
WBGene00017700	F22D3.4	F22D3.4	0.578512	0.0797657
WBGene00044015	K06A4.8	K06A4.8	0.578477	0.079788
WBGene00015277	C01B7.7	C01B7.7	0.578405	0.0798346
WBGene00000620	col-43	ZC513.8	0.578154	0.0799961
WBGene00015639	C09E7.5	C09E7.5	0.578065	0.0800536
WBGene00196710	T21C9.14	T21C9.14	0.577743	0.0802617
WBGene00013192	Y54E2A.7	Y54E2A.7	0.577726	0.0802731
WBGene00009344	F32H2.7	F32H2.7	0.57768	0.0803027
WBGene00018596	F48C1.3	F48C1.3	0.577626	0.0803379
WBGene00004567	rrn-2.1	F31C3.11	0.577581	0.080367
WBGene00010469	K01D12.10	K01D12.10	0.577512	0.0804113
WBGene00008649	F10D11.3	F10D11.3	0.577492	0.0804241
WBGene00021214	hasp-2	Y18H1A.10	0.577464	0.0804424
WBGene00001603	gln-2	K03H1.1	0.57734	0.0805232
WBGene00005556	sri-44	K07E8.12	0.577269	0.0805688
WBGene00002219	klp-7	K11D9.1	0.577234	0.0805918
WBGene00077523	C23H5.12	C23H5.12	0.577232	0.0805932
WBGene00008541	F07A5.2	F07A5.2	0.577203	0.0806119
WBGene00019233	ugt-14	H23N18.2	0.577175	0.0806301
WBGene00011030	R05D7.5	R05D7.5	0.577131	0.0806582
WBGene00008850	F15B9.6	F15B9.6	0.577124	0.0806627
WBGene00011203	R10E4.7	R10E4.7	0.576955	0.0807726
WBGene00012919	Y46G5A.34	Y46G5A.34	0.576716	0.0809277
WBGene00013569	bath-36	Y75B12B.4	0.576451	0.0811004
WBGene00012268	W04G5.8	W04G5.8	0.576414	0.0811244
WBGene00008487	F01D4.3	F01D4.3	0.57637	0.0811535
WBGene00202209	Y41D4B.31	Y41D4B.31	0.576249	0.081232
WBGene00009683	F44D12.6	F44D12.6	0.575884	0.0814705
WBGene00005403	srh-189	C03G6.20	0.57579	0.0815318
WBGene00008580	dsb-1	F08G5.1	0.575661	0.0816161
WBGene00003914	pam-1	F49E8.3	0.575626	0.0816387
WBGene00012711	Y39E4A.1	Y39E4A.1	0.575528	0.0817026
WBGene00022707	ZK354.6	ZK354.6	0.575525	0.0817049
WBGene00202391	C34H3.23	C34H3.23	0.575508	0.0817158
WBGene00011171	R09E10.1	R09E10.1	0.575508	0.0817163
WBGene00014225	ZK1098.9	ZK1098.9	0.57541	0.0817804
WBGene00006924	vig-1	F56D12.5	0.575269	0.0818728
WBGene00023355	W02F12.1	W02F12.1	0.57519	0.0819243
WBGene00020059	srab-15	R13D11.5	0.575153	0.0819485
WBGene00019758	M03F4.4	M03F4.4	0.575147	0.0819527
WBGene00004451	rpl-37	C54C6.1	0.575045	0.0820195
WBGene00020084	R105.1	R105.1	0.57492	0.0821016
WBGene00194647	Y51H4A.935	Y51H4A.935	0.574829	0.0821614
WBGene00008503	F01G4.4	F01G4.4	0.574769	0.0822003
WBGene00006040	ssp-11	T28H11.6	0.574751	0.0822122
WBGene00044347	Y71G12B.30	Y71G12B.30	0.574734	0.0822237
WBGene00011648	cni-1	T09E8.3	0.57468	0.0822591
WBGene00016181	C28C12.11	C28C12.11	0.574669	0.0822661
WBGene00077613	F21H7.16	F21H7.16	0.57464	0.0822852
WBGene00014794	K02E2.5	K02E2.5	0.574557	0.0823398
WBGene00021028	W04C9.6	W04C9.6	0.574521	0.0823636
WBGene00019773	M04G7.2	M04G7.2	0.574444	0.082414
WBGene00202178	F38A6.9	F38A6.9	0.57441	0.0824365
WBGene00007611	C15H7.4	C15H7.4	0.574303	0.0825073
WBGene00013303	Y57G11C.5	Y57G11C.5	0.574072	0.0826589
WBGene00009846	F48F5.2	F48F5.2	0.574029	0.0826875
WBGene00010880	M05D6.8	M05D6.8	0.573872	0.0827909
WBGene00010286	F58H1.3	F58H1.3	0.573767	0.0828605
WBGene00010264	F58G1.2	F58G1.2	0.573698	0.0829061
WBGene00014698	C37A5.3	C37A5.3	0.573471	0.0830558
WBGene00015766	C14C11.2	C14C11.2	0.5734	0.0831032
WBGene00011378	T02E1.6	T02E1.6	0.573352	0.0831347
WBGene00011435	T04D3.8	T04D3.8	0.573288	0.0831771
WBGene00012707	sre-16	Y39C12A.5	0.573159	0.0832625
WBGene00015869	nhr-257	C17A2.1	0.572997	0.0833699
WBGene00005896	srx-5	Y49C4A.4	0.572929	0.083415
WBGene00014129	ZK892.5	ZK892.5	0.572901	0.0834335
WBGene00012894	tbc-17	Y46G5A.1	0.572668	0.0835877
WBGene00196005	ZK867.8	ZK867.8	0.572621	0.0836191
WBGene00007948	C35A5.4	C35A5.4	0.572617	0.0836217
WBGene00199066	M03E7.6	M03E7.6	0.572536	0.0836755
WBGene00007545	C13B4.1	C13B4.1	0.572437	0.0837414
WBGene00011131	R07H5.11	R07H5.11	0.572386	0.0837751
WBGene00016402	C34D4.10	C34D4.10	0.571712	0.0842246
WBGene00197823	Y52B11B.2	Y52B11B.2	0.571591	0.0843049
WBGene00015758	nhr-155	C14C6.4	0.571535	0.0843429
WBGene00010651	K08C9.2	K08C9.2	0.571517	0.0843548
WBGene00013389	Y62H9A.1	Y62H9A.1	0.571432	0.0844116
WBGene00005955	srx-64	K07C6.7	0.57141	0.0844261
WBGene00018125	rmd-4	F36H12.11	0.5713	0.0844995
WBGene00009685	F44D12.8	F44D12.8	0.571257	0.0845286
WBGene00044053	C01G12.12	C01G12.12	0.571246	0.0845357
WBGene00012190	W02A2.5	W02A2.5	0.571045	0.0846703
WBGene00011790	T15H9.5	T15H9.5	0.570643	0.0849395
WBGene00011274	R53.5	R53.5	0.570511	0.0850281
WBGene00012690	Y39B6A.31	Y39B6A.31	0.570236	0.0852132
WBGene00020840	spch-3	T27A3.4	0.570167	0.0852593
WBGene00015093	B0261.5	B0261.5	0.570116	0.0852936
WBGene00009473	F36D3.8	F36D3.8	0.570052	0.0853366
WBGene00020894	T28D9.1	T28D9.1	0.570038	0.0853461
WBGene00020682	T22D1.3	T22D1.3	0.570023	0.0853559
WBGene00003961	pct-1	C07G1.3	0.570014	0.0853621
WBGene00200965	C45B2.17	C45B2.17	0.569987	0.0853803
WBGene00000622	col-45	F53G12.7	0.569859	0.0854666
WBGene00194892	dsb-2	F26H11.6	0.569734	0.0855511
WBGene00044333	C01G12.13	C01G12.13	0.569649	0.0856083
WBGene00000247	bec-1	T19E7.3	0.569541	0.0856811
WBGene00195248	emc-5	B0334.15	0.569523	0.085693
WBGene00022143	Y71G12B.3	Y71G12B.3	0.569483	0.0857204
WBGene00001762	gst-14	F37B1.3	0.569291	0.0858497
WBGene00018030	F35B3.3	F35B3.3	0.569115	0.0859687
WBGene00019951	R08C7.8	R08C7.8	0.569081	0.085992
WBGene00202501	Y57E12B.10	Y57E12B.10	0.568964	0.086071
WBGene00013951	ZK262.4	ZK262.4	0.568905	0.0861108
WBGene00017060	D2063.1	D2063.1	0.568773	0.0862001
WBGene00015117	B0294.1	B0294.1	0.568712	0.0862413
WBGene00044384	F11G11.14	F11G11.14	0.568575	0.0863345
WBGene00195147	F14E5.8	F14E5.8	0.56836	0.0864804
WBGene00020977	oac-52	W03B1.8	0.568341	0.0864931
WBGene00020187	gsp-4	T03F1.5	0.568258	0.0865493
WBGene00017311	F09G2.2	F09G2.2	0.56825	0.0865549
WBGene00012749	Y41C4A.1	Y41C4A.1	0.567761	0.0868871
WBGene00005104	srd-26	T02B5.4	0.567732	0.0869072
WBGene00013700	Y106G6D.3	Y106G6D.3	0.567708	0.0869236
WBGene00050977	F56H9.7	F56H9.7	0.567654	0.0869601
WBGene00010980	R02D5.7	R02D5.7	0.567605	0.0869932
WBGene00018253	F40H6.1	F40H6.1	0.567199	0.0872706
WBGene00009039	F22B3.8	F22B3.8	0.567021	0.0873916
WBGene00019972	R09A1.2	R09A1.2	0.566998	0.0874072
WBGene00011405	clec-155	T04A8.3	0.566955	0.087437
WBGene00013590	Y81G3A.1	Y81G3A.1	0.566924	0.0874581
WBGene00014158	ZK938.1	ZK938.1	0.566877	0.0874905
WBGene00008092	gmeb-3	C44F1.2	0.566868	0.0874967
WBGene00019096	cysl-4	F59A7.9	0.566584	0.0876908
WBGene00044775	ZK1290.15	ZK1290.15	0.566464	0.0877727
WBGene00021631	Y47D9A.4	Y47D9A.4	0.566429	0.0877967
WBGene00220022	K10G6.11	K10G6.11	0.566224	0.0879378
WBGene00012855	Y44A6D.5	Y44A6D.5	0.566166	0.0879771
WBGene00007777	C27D8.1	C27D8.1	0.565906	0.0881556
WBGene00021489	Y40B10A.4	Y40B10A.4	0.56583	0.0882082
WBGene00014024	ZK637.4	ZK637.4	0.565529	0.0884148
WBGene00044229	T03F6.8	T03F6.8	0.565492	0.0884403
WBGene00006604	tra-1	Y47D3A.6	0.565431	0.0884824
WBGene00005440	srh-233	Y113G7A.1	0.565408	0.0884982
WBGene00077782	T26H10.2	T26H10.2	0.565315	0.0885623
WBGene00021453	Y39F10A.2	Y39F10A.2	0.565313	0.0885636
WBGene00014770	F54F3.2	F54F3.2	0.565185	0.088652
WBGene00014641	B0285.11	B0285.11	0.565045	0.0887485
WBGene00005683	sru-20	T04A11.7	0.564912	0.0888407
WBGene00019020	F57H12.5	F57H12.5	0.564898	0.0888502
WBGene00010486	K01H12.4	K01H12.4	0.564867	0.0888717
WBGene00007239	C01G10.14	C01G10.14	0.564837	0.0888924
WBGene00011911	T22B3.3	T22B3.3	0.564784	0.0889291
WBGene00164983	C36A4.12	C36A4.12	0.56473	0.0889659
WBGene00010241	F58D2.2	F58D2.2	0.564708	0.0889817
WBGene00001031	dnj-13	F54D5.8	0.564382	0.089207
WBGene00003463	msp-76	ZK1251.6	0.564368	0.0892167
WBGene00009457	F36A2.10	F36A2.10	0.56435	0.0892291
WBGene00019531	scrm-5	K08D10.8	0.564324	0.0892471
WBGene00010574	K04H4.5	K04H4.5	0.564317	0.089252
WBGene00010102	F55C9.5	F55C9.5	0.564108	0.0893966
WBGene00007473	chil-8	C08H9.14	0.56405	0.0894369
WBGene00018218	F40A3.3	F40A3.3	0.564023	0.0894557
WBGene00012307	W06F12.3	W06F12.3	0.563902	0.0895394
WBGene00015917	C17G10.3	C17G10.3	0.563802	0.0896087
WBGene00021587	clec-76	Y46C8AR.1	0.563495	0.0898221
WBGene00018336	F42A9.7	F42A9.7	0.56344	0.0898606
WBGene00044162	F49C5.10	F49C5.10	0.563439	0.0898613
WBGene00044777	T02B11.9	T02B11.9	0.563394	0.0898923
WBGene00022761	ZK546.4	ZK546.4	0.563357	0.0899184
WBGene00019675	K12D9.1	K12D9.1	0.563345	0.0899263
WBGene00198936	C15H9.12	C15H9.12	0.56323	0.0900069
WBGene00016800	C50C3.2	C50C3.2	0.563184	0.0900385
WBGene00017633	F20D6.1	F20D6.1	0.563168	0.0900498
WBGene00020994	W03F8.4	W03F8.4	0.563163	0.0900534
WBGene00011297	R102.10	R102.10	0.563055	0.0901283
WBGene00008235	C50F4.10	C50F4.10	0.562874	0.090255
WBGene00021067	W06H8.4	W06H8.4	0.562858	0.0902658
WBGene00013979	ZK507.3	ZK507.3	0.562832	0.0902843
WBGene00021011	W03G1.5	W03G1.5	0.562723	0.0903604
WBGene00008529	F02E9.3	F02E9.3	0.562645	0.0904145
WBGene00020804	T25E4.2	T25E4.2	0.562445	0.0905544
WBGene00005575	sri-63	F39E9.3	0.56224	0.0906979
WBGene00016349	C33E10.8	C33E10.8	0.562191	0.0907318
WBGene00017393	nep-5	F12A10.4	0.561987	0.0908745
WBGene00016697	cyp-33C2	C45H4.17	0.561973	0.0908847
WBGene00219546	F41E7.20	F41E7.20	0.561899	0.0909365
WBGene00021159	slc-46A	Y4C6B.5	0.561774	0.0910239
WBGene00000978	dhs-15	R05D8.10	0.561743	0.0910461
WBGene00005605	srj-17	R05D8.1	0.561671	0.0910965
WBGene00015051	B0218.7	B0218.7	0.561394	0.0912909
WBGene00255728	R02C2.8	R02C2.8	0.561349	0.0913223
WBGene00196089	C15F1.13	C15F1.13	0.561264	0.0913823
WBGene00019429	K06A5.1	K06A5.1	0.561101	0.0914971
WBGene00006385	taf-4	R119.6	0.5611	0.0914977
WBGene00021819	Y53G8B.3	Y53G8B.3	0.561096	0.0915002
WBGene00015851	C16C8.13	C16C8.13	0.561076	0.0915147
WBGene00005384	srh-168	C55A1.10	0.560995	0.0915718
WBGene00018731	F53A9.8	F53A9.8	0.560994	0.0915719
WBGene00220259	ZK418.13	ZK418.13	0.560818	0.0916961
WBGene00012595	Y38E10A.17	Y38E10A.17	0.560779	0.0917235
WBGene00009641	F42G4.2	F42G4.2	0.560694	0.0917837
WBGene00014777	F58A4.12	F58A4.12	0.560664	0.0918045
WBGene00012925	wht-8	Y47D3A.11	0.560647	0.0918165
WBGene00003464	msp-77	F32B6.6	0.560598	0.0918512
WBGene00010528	K03D3.2	K03D3.2	0.560569	0.0918714
WBGene00044684	T08G11.2	T08G11.2	0.560542	0.0918907
WBGene00016403	grsp-3	C34D4.11	0.560367	0.0920141
WBGene00015229	fbxa-125	B0511.3	0.560207	0.0921274
WBGene00017444	F13H8.12	F13H8.12	0.560038	0.092247
WBGene00011336	ubxn-5	T01E8.9	0.559952	0.0923077
WBGene00045509	T07D10.8	T07D10.8	0.559822	0.0923993
WBGene00219705	anr-5	F56F4.12	0.559791	0.0924215
WBGene00016957	atic-1	C55F2.1	0.559784	0.0924263
WBGene00197397	Y67D8C.14	Y67D8C.14	0.559752	0.092449
WBGene00011074	R07A4.3	R07A4.3	0.559458	0.0926574
WBGene00007798	C29A12.2	C29A12.2	0.559379	0.0927137
WBGene00017175	irld-3	F02C9.4	0.559187	0.0928499
WBGene00010046	F54D1.1	F54D1.1	0.559129	0.0928908
WBGene00015299	C01F1.4	C01F1.4	0.559121	0.0928968
WBGene00196124	F57B10.16	F57B10.16	0.55906	0.0929404
WBGene00044039	0	0	0.559014	0.092973
WBGene00008337	C55A6.8	C55A6.8	0.558981	0.0929963
WBGene00199359	F35E8.19	F35E8.19	0.558978	0.0929985
WBGene00009250	F29D10.1	F29D10.1	0.558964	0.0930087
WBGene00016753	oac-9	C48E7.8	0.558906	0.0930499
WBGene00010743	K10D6.3	K10D6.3	0.55887	0.0930751
WBGene00007382	C06C6.8	C06C6.8	0.558845	0.0930932
WBGene00011027	R05D7.2	R05D7.2	0.558796	0.0931278
WBGene00015193	clec-117	B0432.12	0.558655	0.0932282
WBGene00013219	elof-1	Y54G11A.11	0.558646	0.0932347
WBGene00022713	ZK355.3	ZK355.3	0.558611	0.0932597
WBGene00019530	scrm-8	K08D10.7	0.558601	0.0932668
WBGene00006862	pnk-4	C42D8.3	0.558331	0.0934591
WBGene00009033	F21H7.12	F21H7.12	0.55827	0.0935028
WBGene00015937	C17H12.12	C17H12.12	0.558254	0.0935143
WBGene00004959	spe-5	Y110A7A.12	0.558188	0.0935608
WBGene00017636	F20D6.6	F20D6.6	0.558146	0.0935911
WBGene00021957	Y57E12AL.2	Y57E12AL.2	0.558119	0.0936106
WBGene00003144	max-2	Y38F1A.10	0.558077	0.0936403
WBGene00044358	Y71G12B.33	Y71G12B.33	0.557956	0.0937268
WBGene00012288	sre-32	W05H5.7	0.557828	0.0938184
WBGene00050930	T08G5.13	T08G5.13	0.557786	0.093848
WBGene00013146	Y53C12B.7	Y53C12B.7	0.557603	0.0939791
WBGene00010484	dph-3	K01H12.1	0.557523	0.0940367
WBGene00021211	0	0	0.557483	0.0940655
WBGene00007571	C14A6.7	C14A6.7	0.557432	0.0941017
WBGene00005644	srp-3	Y32G9A.4	0.5574	0.0941247
WBGene00010510	ent-3	K02E11.1	0.557274	0.0942152
WBGene00007563	C14A4.13	C14A4.13	0.557181	0.0942816
WBGene00206469	F58D2.5	F58D2.5	0.55715	0.0943037
WBGene00008007	C38D4.7	C38D4.7	0.557143	0.0943087
WBGene00019095	F59A7.8	F59A7.8	0.557137	0.0943135
WBGene00164974	F46C3.7	F46C3.7	0.557084	0.0943513
WBGene00007489	C09G5.7	C09G5.7	0.557006	0.0944075
WBGene00044168	M05D6.10	M05D6.10	0.556903	0.0944814
WBGene00022543	0	0	0.556686	0.0946371
WBGene00018294	atg-18	F41E6.13	0.556586	0.0947092
WBGene00009705	F44F4.10	F44F4.10	0.556541	0.0947415
WBGene00015250	B0546.3	B0546.3	0.556497	0.0947733
WBGene00220053	R166.11	R166.11	0.556451	0.0948064
WBGene00015097	B0273.1	B0273.1	0.556446	0.0948094
WBGene00022705	ZK354.2	ZK354.2	0.556302	0.0949132
WBGene00018949	acbp-4	F56C9.5	0.556078	0.0950752
WBGene00012549	Y37D8A.8	Y37D8A.8	0.556028	0.0951107
WBGene00006049	ssp-32	F32B6.7	0.555975	0.0951491
WBGene00198856	T25C12.7	T25C12.7	0.555886	0.0952136
WBGene00003676	nhr-86	Y40B10A.8	0.55584	0.0952466
WBGene00007735	C25G4.8	C25G4.8	0.555788	0.0952842
WBGene00200929	T06E4.18	T06E4.18	0.555713	0.0953382
WBGene00195178	ZC581.10	ZC581.10	0.555705	0.0953437
WBGene00012871	Y45F10B.3	Y45F10B.3	0.555518	0.095479
WBGene00000517	cki-2	T05A6.2	0.555482	0.095505
WBGene00004892	sms-1	H21P03.3	0.555482	0.0955055
WBGene00004903	snf-4	Y46G5A.25	0.555441	0.0955346
WBGene00023499	srz-63	Y57G7A.12	0.555354	0.0955976
WBGene00017056	D2062.4	D2062.4	0.555306	0.0956325
WBGene00015796	C15F1.5	C15F1.5	0.555266	0.0956614
WBGene00000976	dhs-13	F36H9.3	0.555234	0.0956845
WBGene00044674	B0280.17	B0280.17	0.555215	0.0956984
WBGene00001763	gst-15	F37B1.4	0.555059	0.0958117
WBGene00021968	Y57G7A.5	Y57G7A.5	0.555043	0.0958232
WBGene00023242	C23H5.6	C23H5.6	0.555019	0.0958407
WBGene00021456	rfip-2	Y39F10B.1	0.5549	0.0959269
WBGene00020660	T21G5.2	T21G5.2	0.554806	0.0959945
WBGene00022127	yop-1	Y71F9B.3	0.554583	0.096157
WBGene00013126	mltn-2	Y52B11A.7	0.554558	0.0961748
WBGene00015244	B0524.5	B0524.5	0.55435	0.0963259
WBGene00012087	T27E7.1	T27E7.1	0.554346	0.0963286
WBGene00014104	ZK849.6	ZK849.6	0.554286	0.0963722
WBGene00020105	R148.7	R148.7	0.55395	0.0966174
WBGene00197983	F18A11.10	F18A11.10	0.553949	0.0966175
WBGene00045234	Y26D4A.17	Y26D4A.17	0.553918	0.0966402
WBGene00019529	K08D10.5	K08D10.5	0.553898	0.0966552
WBGene00001037	dnj-19	T05C3.5	0.553871	0.0966746
WBGene00000883	cyn-7	Y75B12B.2	0.553671	0.0968206
WBGene00013657	Y105C5B.18	Y105C5B.18	0.553648	0.0968376
WBGene00017922	F29B9.7	F29B9.7	0.553545	0.0969126
WBGene00016742	C48B6.4	C48B6.4	0.553496	0.0969481
WBGene00000553	cmk-1	K07A9.2	0.55347	0.0969669
WBGene00007335	C05C12.1	C05C12.1	0.553449	0.0969825
WBGene00019948	R08C7.4	R08C7.4	0.553392	0.0970242
WBGene00045162	F25H2.15	F25H2.15	0.553316	0.0970794
WBGene00012937	Y47D3A.31	Y47D3A.31	0.553264	0.0971178
WBGene00015994	C18H7.4	C18H7.4	0.553224	0.0971468
WBGene00015889	C17C3.3	C17C3.3	0.553138	0.0972099
WBGene00007171	B0393.6	B0393.6	0.553119	0.0972239
WBGene00018395	mtch-1	F43E2.7	0.553013	0.0973013
WBGene00021007	W03F11.4	W03F11.4	0.55291	0.0973769
WBGene00194867	W09C2.10	W09C2.10	0.552795	0.0974609
WBGene00020942	W02D7.6	W02D7.6	0.552768	0.0974803
WBGene00003685	nhr-95	Y39B6A.17	0.552763	0.097484
WBGene00197335	C05D2.14	C05D2.14	0.552718	0.0975173
WBGene00220171	Y48G10A.9	Y48G10A.9	0.552653	0.0975652
WBGene00001414	fer-1	F43G9.6	0.55259	0.0976108
WBGene00016161	C27D6.3	C27D6.3	0.552548	0.0976419
WBGene00020135	aakg-4	T01B6.3	0.552303	0.0978218
WBGene00200041	R03E9.8	R03E9.8	0.552214	0.0978872
WBGene00012207	W02B12.12	W02B12.12	0.552207	0.0978924
WBGene00022622	ZC477.10	ZC477.10	0.552177	0.0979144
WBGene00020072	R13H9.6	R13H9.6	0.551982	0.0980577
WBGene00013882	msa-1	ZC410.5	0.551889	0.0981263
WBGene00022042	icd-2	Y65B4BR.5	0.55188	0.0981323
WBGene00019980	chil-14	R09B5.12	0.551818	0.0981784
WBGene00018774	F53G12.9	F53G12.9	0.5517	0.098265
WBGene00008153	C47E12.10	C47E12.10	0.551693	0.0982701
WBGene00044895	R06A10.5	R06A10.5	0.551634	0.0983138
WBGene00194700	B0025.5	B0025.5	0.551469	0.0984355
WBGene00022315	Y81B9A.1	Y81B9A.1	0.551418	0.0984728
WBGene00016890	lst-5	C52E12.6	0.551411	0.0984781
WBGene00001561	gei-4	W07B3.2	0.551338	0.0985318
WBGene00013810	Y116A8C.37	Y116A8C.37	0.551337	0.0985323
WBGene00050974	Y6G8.9	Y6G8.9	0.551322	0.0985434
WBGene00044205	T13F3.8	T13F3.8	0.550992	0.0987868
WBGene00013684	Y105E8A.27	Y105E8A.27	0.550962	0.0988094
WBGene00000549	cls-2	R107.6	0.550954	0.0988151
WBGene00009064	F22G12.4	F22G12.4	0.550872	0.0988758
WBGene00000770	cpb-1	C40H1.1	0.550846	0.0988949
WBGene00009963	fipr-26	F53B6.8	0.550641	0.0990465
WBGene00002193	kin-5	T13H10.1	0.550597	0.0990796
WBGene00009599	F40G12.4	F40G12.4	0.550562	0.099105
WBGene00195072	C16C8.22	C16C8.22	0.550335	0.0992733
WBGene00015929	C17H12.3	C17H12.3	0.550321	0.0992839
WBGene00007930	0	0	0.550235	0.0993475
WBGene00012761	Y41C4A.18	Y41C4A.18	0.550175	0.0993918
WBGene00219454	C26H9A.3	C26H9A.3	0.550102	0.0994462
WBGene00013198	Y54E5A.2	Y54E5A.2	0.550088	0.0994567
WBGene00009962	F53B6.7	F53B6.7	0.550061	0.0994764
WBGene00004932	sod-3	C08A9.1	0.549948	0.0995601
WBGene00194993	T27E4.11	T27E4.11	0.549947	0.0995611
WBGene00019810	R01H2.2	R01H2.2	0.549929	0.0995747
WBGene00044633	F54H12.7	F54H12.7	0.549799	0.0996709
WBGene00016312	C32D5.4	C32D5.4	0.54971	0.0997375
WBGene00189933	F38B7.11	F38B7.11	0.549704	0.0997416
WBGene00021010	W03G1.2	W03G1.2	0.549694	0.0997494
WBGene00017698	F22B7.9	F22B7.9	0.549664	0.0997712
WBGene00012389	Y6B3B.4	Y6B3B.4	0.549452	0.0999295
WBGene00017114	E03H12.7	E03H12.7	0.549261	0.100071
WBGene00045388	lfor-1	C38C6.8	0.549253	0.100077
WBGene00013107	Y51H4A.13	Y51H4A.13	0.549216	0.100105
WBGene00020350	T08B2.12	T08B2.12	0.54921	0.10011
WBGene00015305	C01G5.3	C01G5.3	0.549199	0.100118
WBGene00016949	C55C2.3	C55C2.3	0.549131	0.100168
WBGene00022818	ZK783.3	ZK783.3	0.549117	0.100179
WBGene00086554	D1081.12	D1081.12	0.548988	0.100275
WBGene00022445	Y110A2AL.9	Y110A2AL.9	0.548947	0.100305
WBGene00195728	T28D9.13	T28D9.13	0.548823	0.100398
WBGene00003465	msp-78	T13F2.11	0.548726	0.10047
WBGene00017279	F09C12.8	F09C12.8	0.548672	0.10051
WBGene00000250	bir-2	C50B8.2	0.548645	0.100531
WBGene00016752	C48E7.7	C48E7.7	0.548586	0.100575
WBGene00012856	Y44A6D.6	Y44A6D.6	0.548506	0.100635
WBGene00020675	T22B11.1	T22B11.1	0.548458	0.100671
WBGene00197235	C41G11.11	C41G11.11	0.548443	0.100682
WBGene00219720	linc-2	R144.17	0.54843	0.100692
WBGene00009817	F47B10.6	F47B10.6	0.548318	0.100776
WBGene00196753	W06B11.6	W06B11.6	0.548184	0.100876
WBGene00010588	srz-14	K05D4.3	0.548058	0.10097
WBGene00021014	pid-4	W03G9.2	0.547967	0.101038
WBGene00012576	Y37H9A.1	Y37H9A.1	0.547881	0.101103
WBGene00010282	F58G11.4	F58G11.4	0.547822	0.101147
WBGene00003425	msp-10	K07F5.2	0.547811	0.101155
WBGene00006237	str-204	F10D2.1	0.54778	0.101178
WBGene00022193	ppfr-4	Y71H2B.3	0.547737	0.101211
WBGene00008465	E03A3.5	E03A3.5	0.547565	0.10134
WBGene00044034	Y38E10A.28	Y38E10A.28	0.547478	0.101405
WBGene00014195	srz-10	ZK1037.11	0.547456	0.101421
WBGene00013498	Y70G10A.2	Y70G10A.2	0.547424	0.101446
WBGene00004403	rom-4	Y116A8C.16	0.547391	0.10147
WBGene00008162	C47F8.6	C47F8.6	0.547359	0.101495
WBGene00011669	T09F5.10	T09F5.10	0.547358	0.101495
WBGene00007448	C08F8.6	C08F8.6	0.547308	0.101533
WBGene00043743	Y59E9AL.2	Y59E9AL.2	0.547288	0.101548
WBGene00013713	Y106G6G.4	Y106G6G.4	0.547229	0.101593
WBGene00016670	ilys-3	C45G7.3	0.547182	0.101628
WBGene00201766	K08B4.42	K08B4.42	0.547161	0.101643
WBGene00007080	sfxn-1.1	AH6.2	0.547036	0.101738
WBGene00020019	R12B2.3	R12B2.3	0.546825	0.101896
WBGene00016681	C45G9.10	C45G9.10	0.546508	0.102135
WBGene00000876	cyl-1	C52E4.6	0.54624	0.102338
WBGene00019562	K09C6.8	K09C6.8	0.546169	0.102391
WBGene00006058	sst-20	F54C1.9	0.546129	0.102421
WBGene00013526	Y73F8A.20	Y73F8A.20	0.545984	0.102531
WBGene00200598	C07G2.4	C07G2.4	0.545933	0.10257
WBGene00001678	gpa-16	Y95B8A.5	0.545858	0.102627
WBGene00015908	C17F3.3	C17F3.3	0.545843	0.102638
WBGene00023295	F56C11.t1	F56C11.t1	0.54573	0.102724
WBGene00016666	C45E5.3	C45E5.3	0.545722	0.10273
WBGene00013424	Y66A7A.4	Y66A7A.4	0.545649	0.102785
WBGene00219326	F36D3.16	F36D3.16	0.545444	0.10294
WBGene00011362	cest-1.1	T02B5.1	0.545378	0.102991
WBGene00007132	pals-27	B0284.2	0.545324	0.103031
WBGene00014247	ZK1307.4	ZK1307.4	0.545188	0.103135
WBGene00017015	D1014.2	D1014.2	0.545183	0.103139
WBGene00001731	grl-22	W03A5.3	0.545182	0.103139
WBGene00022778	ZK616.8	ZK616.8	0.545144	0.103168
WBGene00196191	C18C4.12	C18C4.12	0.54513	0.103178
WBGene00013148	Y53F4A.2	Y53F4A.2	0.545114	0.103191
WBGene00199738	C11G10.11	C11G10.11	0.545106	0.103197
WBGene00020987	W03D8.5	W03D8.5	0.545104	0.103198
WBGene00021038	W05F2.6	W05F2.6	0.544842	0.103398
WBGene00005248	srh-23	C02E7.5	0.54483	0.103407
WBGene00236809	ZK993.5	ZK993.5	0.544714	0.103494
WBGene00021972	glb-31	Y57G7A.9	0.544641	0.10355
WBGene00013163	Y53F4B.17	Y53F4B.17	0.544512	0.103648
WBGene00012609	Y38F1A.7	Y38F1A.7	0.544446	0.103699
WBGene00004973	spe-27	C06E7.6	0.544408	0.103728
WBGene00014906	fbxa-109	Y51A2A.8	0.544393	0.103739
WBGene00009075	F23B2.7	F23B2.7	0.544365	0.103761
WBGene00021747	Y50D4C.2	Y50D4C.2	0.544289	0.103818
WBGene00077557	F15D3.9	F15D3.9	0.544271	0.103832
WBGene00010920	M117.4	M117.4	0.544257	0.103843
WBGene00020841	T27A3.5	T27A3.5	0.544248	0.10385
WBGene00013429	Y66D12A.3	Y66D12A.3	0.54408	0.103978
WBGene00020990	W03D8.9	W03D8.9	0.544033	0.104013
WBGene00016869	C52B9.10	C52B9.10	0.544015	0.104028
WBGene00016581	C42C1.3	C42C1.3	0.543971	0.104061
WBGene00020773	T24E12.3	T24E12.3	0.543962	0.104068
WBGene00021465	ekl-7	Y39G10AR.7	0.543873	0.104136
WBGene00008124	C47A4.3	C47A4.3	0.543722	0.104252
WBGene00015306	C01G5.4	C01G5.4	0.543584	0.104357
WBGene00008074	nkb-2	C43F9.6	0.543471	0.104444
WBGene00012741	Y40H4A.2	Y40H4A.2	0.543445	0.104463
WBGene00015696	C10H11.7	C10H11.7	0.543445	0.104464
WBGene00004240	puf-4	M4.2	0.543429	0.104476
WBGene00010002	F53F8.5	F53F8.5	0.543423	0.10448
WBGene00015911	C17F4.3	C17F4.3	0.543327	0.104554
WBGene00019888	btbd-10	R05F9.1	0.543299	0.104575
WBGene00013772	clec-192	Y116A8A.1	0.543258	0.104607
WBGene00015066	B0228.9	B0228.9	0.543246	0.104616
WBGene00009412	F35E2.5	F35E2.5	0.543219	0.104636
WBGene00013485	Y69H2.10	Y69H2.10	0.543217	0.104638
WBGene00011438	T04F3.3	T04F3.3	0.543025	0.104785
WBGene00013466	srz-47	Y68A4A.2	0.543022	0.104788
WBGene00015567	bath-44	C07D10.2	0.542964	0.104832
WBGene00007598	C15A11.4	C15A11.4	0.542868	0.104905
WBGene00018186	F38E9.4	F38E9.4	0.542496	0.105191
WBGene00017520	F16G10.5	F16G10.5	0.542432	0.10524
WBGene00007631	wht-3	C16C10.12	0.542303	0.105339
WBGene00010185	F57A10.4	F57A10.4	0.542253	0.105378
WBGene00011735	hip-1	T12D8.8	0.542206	0.105415
WBGene00000090	age-1	B0334.8	0.542147	0.10546
WBGene00019190	H12I13.1	H12I13.1	0.542079	0.105512
WBGene00219223	mir-4814	W06F12.9	0.542066	0.105522
WBGene00022888	rnh-1.1	ZK1290.6	0.542065	0.105523
WBGene00018772	F53G12.4	F53G12.4	0.542058	0.105528
WBGene00011478	T05D4.5	T05D4.5	0.542047	0.105537
WBGene00021633	Y47G6A.3	Y47G6A.3	0.541947	0.105614
WBGene00007117	spe-42	B0240.2	0.541915	0.105638
WBGene00015918	C17G10.6	C17G10.6	0.541822	0.10571
WBGene00022706	ZK354.3	ZK354.3	0.541779	0.105743
WBGene00007083	AH10.2	AH10.2	0.541765	0.105754
WBGene00011585	clec-16	T07D10.5	0.54173	0.105781
WBGene00005061	sra-35	B0304.8	0.541648	0.105844
WBGene00219652	linc-65	C18G1.10	0.541587	0.105892
WBGene00015629	C09B9.4	C09B9.4	0.541426	0.106016
WBGene00008169	C48B4.6	C48B4.6	0.541391	0.106043
WBGene00008171	C48B4.8	C48B4.8	0.541171	0.106213
WBGene00014858	W09C5.3	W09C5.3	0.541163	0.106219
WBGene00197002	F33D4.12	F33D4.12	0.541158	0.106223
WBGene00015026	B0207.1	B0207.1	0.541154	0.106226
WBGene00021472	Y39G10AR.16	Y39G10AR.16	0.541044	0.106311
WBGene00013318	Y57G11C.23	Y57G11C.23	0.540974	0.106366
WBGene00021271	spe-47	Y23H5A.4	0.540918	0.106409
WBGene00017550	nep-6	F18A12.1	0.540865	0.10645
WBGene00004904	snf-5	Y46G5A.30	0.540823	0.106482
WBGene00017372	F10G7.9	F10G7.9	0.540789	0.106509
WBGene00235342	Y69A2AR.50	Y69A2AR.50	0.540685	0.10659
WBGene00006053	ssq-4	T28H11.1	0.540646	0.106619
WBGene00009695	clp-8	F44F1.3	0.540421	0.106794
WBGene00010678	K08F4.3	K08F4.3	0.540404	0.106808
WBGene00013356	Y59A8B.24	Y59A8B.24	0.540375	0.10683
WBGene00010254	F58E6.5	F58E6.5	0.540368	0.106835
WBGene00012994	Y48C3A.12	Y48C3A.12	0.540345	0.106853
WBGene00004161	pqn-80	Y111B2A.14	0.540305	0.106885
WBGene00017708	F22E5.9	F22E5.9	0.540303	0.106886
WBGene00020475	sut-1	T13B5.8	0.540296	0.106891
WBGene00005921	srx-30	F41H8.3	0.540176	0.106984
WBGene00206412	T24H7.8	T24H7.8	0.540104	0.107041
WBGene00011200	R10E4.3	R10E4.3	0.540002	0.10712
WBGene00007977	gska-3	C36B1.10	0.539996	0.107124
WBGene00019021	F57H12.6	F57H12.6	0.53986	0.10723
WBGene00021113	gsp-3	W09C3.6	0.539818	0.107263
WBGene00013301	Y57G11C.3	Y57G11C.3	0.539676	0.107373
WBGene00235132	ZK792.12	ZK792.12	0.539648	0.107395
WBGene00009364	wbp-11	F33H1.3	0.539283	0.107679
WBGene00235081	W06G6.21	W06G6.21	0.539235	0.107717
WBGene00007009	wwp-1	Y65B4BR.4	0.539025	0.107881
WBGene00021892	Y54G2A.28	Y54G2A.28	0.538945	0.107944
WBGene00021554	Y45G5AL.1	Y45G5AL.1	0.538901	0.107978
WBGene00008651	F10D11.5	F10D11.5	0.538901	0.107978
WBGene00015987	C18G1.9	C18G1.9	0.538836	0.108028
WBGene00000185	arg-1	F31A9.3	0.538815	0.108045
WBGene00235302	C07C7.3	C07C7.3	0.538607	0.108208
WBGene00005368	srh-152	K08G2.3	0.538571	0.108236
WBGene00021925	immp-2	Y55F3AM.8	0.538398	0.108372
WBGene00021355	Y37E3.17	Y37E3.17	0.538366	0.108397
WBGene00021287	Y24D9B.1	Y24D9B.1	0.538266	0.108475
WBGene00009956	F53B2.5	F53B2.5	0.53824	0.108496
WBGene00019769	kin-35	M04F3.3	0.538206	0.108522
WBGene00014240	htas-1	ZK1251.1	0.538048	0.108646
WBGene00020913	W01B11.1	W01B11.1	0.53793	0.108738
WBGene00021417	nhr-236	Y38F2AL.5	0.537896	0.108765
WBGene00009193	F27E5.3	F27E5.3	0.537645	0.108962
WBGene00017384	F11G11.4	F11G11.4	0.537589	0.109007
WBGene00014983	ZK228.t1	ZK228.t1	0.537496	0.10908
WBGene00009554	F39B2.3	F39B2.3	0.537463	0.109105
WBGene00015931	C17H12.5	C17H12.5	0.537454	0.109113
WBGene00016250	hsp-110	C30C11.4	0.537198	0.109314
WBGene00012276	his-74	W05B10.1	0.537073	0.109412
WBGene00004084	pph-2	C29E6.3	0.536953	0.109507
WBGene00020346	rbm-5	T08B2.5	0.536903	0.109547
WBGene00008772	irld-4	F13G11.2	0.536724	0.109688
WBGene00012175	W01C9.1	W01C9.1	0.536718	0.109693
WBGene00013306	Y57G11C.8	Y57G11C.8	0.53666	0.109738
WBGene00197247	B0495.16	B0495.16	0.536531	0.109841
WBGene00020999	W03F9.1	W03F9.1	0.536512	0.109856
WBGene00022754	nspd-1	ZK484.8	0.536408	0.109937
WBGene00201019	Y71F9B.22	Y71F9B.22	0.536399	0.109945
WBGene00008381	D1081.3	D1081.3	0.536368	0.109969
WBGene00015116	paic-1	B0286.3	0.536366	0.10997
WBGene00013095	ing-3	Y51H1A.4	0.536255	0.110059
WBGene00001601	glh-4	T12F5.3	0.536182	0.110117
WBGene00007929	dmd-10	C34D1.1	0.536169	0.110126
WBGene00006713	ubc-18	R01H2.6	0.536157	0.110136
WBGene00010193	btb-20	F57C2.1	0.53593	0.110315
WBGene00022368	Y92H12BR.2	Y92H12BR.2	0.53591	0.110332
WBGene00005005	spp-20	K04A8.8	0.535824	0.1104
WBGene00006684	twk-32	F53C11.6	0.53581	0.110411
WBGene00000184	arf-6	Y116A8C.12	0.535747	0.110461
WBGene00012102	T27F6.1	T27F6.1	0.535709	0.110491
WBGene00012174	W01B6.8	W01B6.8	0.535599	0.110578
WBGene00005650	srp-9	F09C6.5	0.535597	0.11058
WBGene00016839	C50F2.5	C50F2.5	0.535535	0.110629
WBGene00009613	F41D3.8	F41D3.8	0.535526	0.110636
WBGene00011401	T03F6.6	T03F6.6	0.535421	0.110719
WBGene00022541	ZC190.7	ZC190.7	0.535131	0.11095
WBGene00044576	0	0	0.534776	0.111232
WBGene00021858	Y54F10BM.3	Y54F10BM.3	0.534717	0.111279
WBGene00012637	Y38H8A.3	Y38H8A.3	0.534673	0.111314
WBGene00018548	clec-79	F47C12.4	0.53464	0.111341
WBGene00219425	Y54G2A.73	Y54G2A.73	0.534612	0.111363
WBGene00011324	hrde-2	T01C3.9	0.534596	0.111376
WBGene00006958	wve-1	R06C1.3	0.534398	0.111533
WBGene00012567	Y37H2A.7	Y37H2A.7	0.534148	0.111733
WBGene00010915	M110.7	M110.7	0.534118	0.111757
WBGene00000929	dao-3	K07E3.3	0.534059	0.111805
WBGene00022621	ZC477.7	ZC477.7	0.53385	0.111972
WBGene00015345	C02F5.2	C02F5.2	0.533815	0.111999
WBGene00044659	fbxa-142	F44G3.12	0.533785	0.112024
WBGene00012173	W01B6.6	W01B6.6	0.533767	0.112038
WBGene00008636	F10A3.11	F10A3.11	0.533758	0.112045
WBGene00015211	B0496.2	B0496.2	0.533744	0.112056
WBGene00050956	C14A6.13	C14A6.13	0.533591	0.112178
WBGene00044520	F59A7.12	F59A7.12	0.533581	0.112186
WBGene00219906	F19G12.14	F19G12.14	0.533377	0.11235
WBGene00007209	BE10.1	BE10.1	0.533351	0.112371
WBGene00019053	F58F6.5	F58F6.5	0.533106	0.112567
WBGene00200020	F46F2.12	F46F2.12	0.533089	0.112581
WBGene00022535	0	0	0.532911	0.112724
WBGene00013195	Y54E2A.10	Y54E2A.10	0.532858	0.112766
WBGene00010786	K12D12.4	K12D12.4	0.532856	0.112768
WBGene00201926	F52F12.18	F52F12.18	0.532852	0.112771
WBGene00017055	D2062.1	D2062.1	0.532808	0.112807
WBGene00013190	Y54E2A.5	Y54E2A.5	0.532709	0.112886
WBGene00007492	C09G9.1	C09G9.1	0.532592	0.11298
WBGene00000682	col-108	Y41D4A.2	0.532573	0.112995
WBGene00044228	T03F6.7	T03F6.7	0.532446	0.113097
WBGene00001746	gsk-3	Y18D10A.5	0.532349	0.113175
WBGene00009548	F38H4.4	F38H4.4	0.532267	0.113242
WBGene00007457	C08F11.10	C08F11.10	0.532158	0.113329
WBGene00013495	clec-236	Y70C5C.5	0.532125	0.113356
WBGene00016541	C39H7.1	C39H7.1	0.532093	0.113381
WBGene00000813	csn-1	Y59A8A.1	0.532088	0.113386
WBGene00018119	F36H12.3	F36H12.3	0.532061	0.113408
WBGene00006051	ssq-2	T28H11.5	0.531842	0.113584
WBGene00015964	glb-5	C18C4.1	0.531792	0.113624
WBGene00017818	F26D11.1	F26D11.1	0.531732	0.113673
WBGene00200300	F55A12.16	F55A12.16	0.531712	0.113689
WBGene00012975	Y48A6C.2	Y48A6C.2	0.531591	0.113787
WBGene00006396	taf-12	Y56A3A.4	0.531515	0.113848
WBGene00010712	K09B11.5	K09B11.5	0.531506	0.113856
WBGene00255709	Y116A8C.471	Y116A8C.471	0.531346	0.113985
WBGene00010612	K07A1.5	K07A1.5	0.531328	0.113999
WBGene00021273	Y23H5B.2	Y23H5B.2	0.531207	0.114097
WBGene00021820	nipa-1	Y53G8B.4	0.531157	0.114137
WBGene00077457	Y39B6A.49	Y39B6A.49	0.531087	0.114194
WBGene00255704	B0348.10	B0348.10	0.530986	0.114276
WBGene00017057	D2062.5	D2062.5	0.530967	0.114291
WBGene00011688	T10C6.6	T10C6.6	0.530859	0.114379
WBGene00197733	T25C12.5	T25C12.5	0.530837	0.114397
WBGene00019316	K02E7.12	K02E7.12	0.53076	0.114459
WBGene00000820	csp-2	Y73B6BL.7	0.530725	0.114488
WBGene00017441	F13H8.8	F13H8.8	0.530556	0.114625
WBGene00195425	ZC8.7	ZC8.7	0.530541	0.114637
WBGene00009702	F44F4.3	F44F4.3	0.530521	0.114653
WBGene00019878	R05D3.3	R05D3.3	0.530467	0.114697
WBGene00020991	W03D8.10	W03D8.10	0.530348	0.114794
WBGene00009820	F47B10.9	F47B10.9	0.530296	0.114836
WBGene00018417	F44E2.3	F44E2.3	0.530277	0.114851
WBGene00022032	Y65B4A.9	Y65B4A.9	0.530092	0.115001
WBGene00044516	Y32G9A.12	Y32G9A.12	0.530037	0.115046
WBGene00012589	nspe-4	Y38E10A.11	0.529871	0.115181
WBGene00044472	dct-8	F56D6.10	0.529826	0.115218
WBGene00018745	F53C3.1	F53C3.1	0.529816	0.115226
WBGene00007641	C17E4.1	C17E4.1	0.52976	0.115272
WBGene00008003	enu-3.2	C38D4.1	0.529556	0.115438
WBGene00016780	0	0	0.529442	0.115531
WBGene00044808	Y39A1A.25	Y39A1A.25	0.529341	0.115613
WBGene00003504	mut-7	ZK1098.8	0.529243	0.115693
WBGene00015868	C16H3.3	C16H3.3	0.529174	0.11575
WBGene00014119	ZK858.6	ZK858.6	0.52911	0.115802
WBGene00017277	F09C12.2	F09C12.2	0.529057	0.115845
WBGene00050920	Y54H5A.5	Y54H5A.5	0.529002	0.11589
WBGene00016950	C55C2.4	C55C2.4	0.528885	0.115985
WBGene00016953	C55C3.3	C55C3.3	0.528827	0.116033
WBGene00001971	hmg-1.1	Y48B6A.14	0.528818	0.11604
WBGene00008872	F15H10.5	F15H10.5	0.528377	0.116401
WBGene00016416	C34F11.5	C34F11.5	0.528284	0.116477
WBGene00019626	K10C9.7	K10C9.7	0.528187	0.116557
WBGene00022393	abhd-12	Y97E10AL.2	0.528176	0.116566
WBGene00009775	F46B6.10	F46B6.10	0.528155	0.116583
WBGene00013375	srsx-25	Y62E10A.4	0.52814	0.116596
WBGene00012353	sac-2	W09C5.7	0.528085	0.116641
WBGene00021995	Y59E9AL.5	Y59E9AL.5	0.528082	0.116643
WBGene00020985	W03D8.2	W03D8.2	0.528052	0.116668
WBGene00017233	lmd-4	F07G11.9	0.528051	0.116668
WBGene00219701	anr-34	F54F2.12	0.528043	0.116675
WBGene00019439	K06B9.2	K06B9.2	0.527961	0.116742
WBGene00044434	Y18H1A.15	Y18H1A.15	0.527957	0.116746
WBGene00008498	F01D5.8	F01D5.8	0.527828	0.116852
WBGene00045138	F25H2.14	F25H2.14	0.527771	0.116898
WBGene00008324	C55A1.7	C55A1.7	0.527753	0.116913
WBGene00013513	Y71A12C.2	Y71A12C.2	0.527731	0.116931
WBGene00007633	C16D2.1	C16D2.1	0.527723	0.116938
WBGene00002192	kin-4	C10C6.1	0.527669	0.116982
WBGene00010633	nspd-2	K07F5.5	0.527615	0.117027
WBGene00197925	F31E3.9	F31E3.9	0.527386	0.117215
WBGene00005691	sru-28	C38C3.1	0.527312	0.117276
WBGene00010779	K11H3.2	K11H3.2	0.527185	0.11738
WBGene00021908	Y55B1AR.4	Y55B1AR.4	0.527156	0.117404
WBGene00019150	H04J21.1	H04J21.1	0.527086	0.117462
WBGene00050881	ZK39.10	ZK39.10	0.526983	0.117547
WBGene00003770	nlp-32	F30H5.2	0.526914	0.117604
WBGene00018632	tag-296	F49D11.9	0.526889	0.117624
WBGene00194768	Y50E8A.19	Y50E8A.19	0.526888	0.117625
WBGene00016054	C24D10.2	C24D10.2	0.526861	0.117647
WBGene00009147	F26C11.3	F26C11.3	0.526644	0.117826
WBGene00008912	F17C8.7	F17C8.7	0.526616	0.11785
WBGene00015385	C03B8.2	C03B8.2	0.526597	0.117865
WBGene00019495	sdz-24	K07E8.3	0.526554	0.117901
WBGene00005256	srh-33	M02H5.9	0.526326	0.118089
WBGene00018352	fbxc-20	F42G2.3	0.526268	0.118137
WBGene00008811	F14F7.4	F14F7.4	0.526151	0.118233
WBGene00013290	Y57G11A.2	Y57G11A.2	0.525838	0.118493
WBGene00007025	mdt-29	K08E3.8	0.525779	0.118542
WBGene00010366	H05L14.1	H05L14.1	0.525737	0.118576
WBGene00016399	C34D4.3	C34D4.3	0.525641	0.118656
WBGene00005510	srh-306	Y49F6A.6	0.525488	0.118783
WBGene00010181	F57A8.6	F57A8.6	0.525423	0.118837
WBGene00045194	smy-1	C33A12.22	0.525359	0.11889
WBGene00197967	C07A4.7	C07A4.7	0.525334	0.11891
WBGene00002093	ins-10	T08G5.12	0.52532	0.118922
WBGene00022440	Y110A2AL.3	Y110A2AL.3	0.525289	0.118949
WBGene00023481	srz-22	F58E2.10	0.525275	0.11896
WBGene00010679	K08F4.5	K08F4.5	0.525251	0.11898
WBGene00044122	T28B8.6	T28B8.6	0.525209	0.119015
WBGene00022630	fbxa-223	ZC513.10	0.525189	0.119031
WBGene00001487	frk-1	T04B2.2	0.525188	0.119032
WBGene00016605	C43E11.5	C43E11.5	0.524984	0.119202
WBGene00044474	F56D6.12	F56D6.12	0.524922	0.119254
WBGene00014036	ZK643.5	ZK643.5	0.524899	0.119272
WBGene00022884	ZK1248.17	ZK1248.17	0.52487	0.119296
WBGene00007300	C04F12.6	C04F12.6	0.524818	0.11934
WBGene00016946	C55B7.10	C55B7.10	0.524786	0.119367
WBGene00019140	bath-3	F59H6.10	0.524706	0.119433
WBGene00008809	cyp-13A11	F14F7.2	0.524692	0.119445
WBGene00003449	msp-56	K07F5.3	0.524646	0.119483
WBGene00023424	C53D6.10	C53D6.10	0.524516	0.119591
WBGene00012519	Y32B12A.4	Y32B12A.4	0.524404	0.119684
WBGene00005173	srg-16	F15A4.4	0.52423	0.119829
WBGene00200442	Y54E10A.26	Y54E10A.26	0.524153	0.119894
WBGene00021579	clec-73	Y46C8AL.1	0.524145	0.119901
WBGene00195160	Y47D7A.17	Y47D7A.17	0.524058	0.119973
WBGene00044911	H38K22.6	H38K22.6	0.523943	0.120069
WBGene00009112	tag-353	F25D7.2	0.523828	0.120166
WBGene00043279	F22D6.8	F22D6.8	0.523814	0.120177
WBGene00010381	H12D21.5	H12D21.5	0.523794	0.120193
WBGene00200941	T25C12.9	T25C12.9	0.523695	0.120277
WBGene00017737	F23C8.8	F23C8.8	0.523435	0.120494
WBGene00044552	Y97E10AR.8	Y97E10AR.8	0.523432	0.120496
WBGene00045145	F10D2.13	F10D2.13	0.523173	0.120714
WBGene00016993	CD4.8	CD4.8	0.523105	0.120771
WBGene00004808	skr-2	F46A9.4	0.523048	0.120819
WBGene00011120	R07E5.15	R07E5.15	0.522951	0.1209
WBGene00194787	T16G1.13	T16G1.13	0.522907	0.120936
WBGene00010891	M18.6	M18.6	0.522856	0.120979
WBGene00015164	ykt-6	B0361.10	0.522846	0.120988
WBGene00010300	F59A1.15	F59A1.15	0.522772	0.12105
WBGene00000499	chk-2	Y60A3A.12	0.522683	0.121125
WBGene00008889	F16D3.6	F16D3.6	0.52265	0.121152
WBGene00008724	F13A7.1	F13A7.1	0.522624	0.121174
WBGene00044393	ZK1248.20	ZK1248.20	0.522583	0.121208
WBGene00007791	C28A5.6	C28A5.6	0.522524	0.121258
WBGene00021650	Y47G6A.26	Y47G6A.26	0.522465	0.121308
WBGene00015287	osta-1	C01B12.4	0.522096	0.121618
WBGene00016040	C24A11.1	C24A11.1	0.521999	0.1217
WBGene00013505	Y71A12B.8	Y71A12B.8	0.521907	0.121778
WBGene00021352	pcyt-2.1	Y37E3.11	0.52172	0.121935
WBGene00009463	F36D1.4	F36D1.4	0.521714	0.12194
WBGene00009031	F21H7.5	F21H7.5	0.521627	0.122013
WBGene00200996	ZK675.7	ZK675.7	0.521582	0.122051
WBGene00014102	best-25	ZK849.4	0.521556	0.122073
WBGene00022605	dmsr-11	ZC404.11	0.521533	0.122093
WBGene00009738	hecw-1	F45H7.6	0.521487	0.122131
WBGene00009416	F35E2.9	F35E2.9	0.521454	0.12216
WBGene00001539	gcy-13	F23H12.6	0.521428	0.122181
WBGene00018974	fcho-1	F56D12.6	0.521391	0.122213
WBGene00195071	C16C8.21	C16C8.21	0.521362	0.122237
WBGene00001534	gcy-7	F52E1.4	0.521326	0.122268
WBGene00018792	F54C1.8	F54C1.8	0.521279	0.122307
WBGene00001555	gcy-35	T04D3.4	0.521028	0.122519
WBGene00018158	comp-1	F37E3.3	0.52091	0.12262
WBGene00011795	T16A9.5	T16A9.5	0.520787	0.122724
WBGene00005275	srh-52	R08H2.7	0.520773	0.122735
WBGene00006715	ubc-20	F40G9.3	0.520771	0.122737
WBGene00019084	F59A6.2	F59A6.2	0.52076	0.122746
WBGene00019255	H32C10.1	H32C10.1	0.520682	0.122812
WBGene00005127	srd-49	R04B5.8	0.520484	0.12298
WBGene00235297	F56D6.20	F56D6.20	0.520474	0.122989
WBGene00000596	col-7	C15A11.5	0.520439	0.123019
WBGene00021884	Y54G2A.19	Y54G2A.19	0.520425	0.12303
WBGene00013157	Y53F4B.10	Y53F4B.10	0.520416	0.123038
WBGene00022085	Y69A2AR.14	Y69A2AR.14	0.520358	0.123087
WBGene00219331	H25K10.141	H25K10.141	0.520339	0.123103
WBGene00022449	0	0	0.520153	0.123261
WBGene00017672	F21F3.2	F21F3.2	0.520113	0.123295
WBGene00219298	F55H2.8	F55H2.8	0.520027	0.123368
WBGene00009714	F44G4.5	F44G4.5	0.520002	0.123389
WBGene00016301	fbxc-6	C32B5.8	0.519946	0.123437
WBGene00011663	T09F3.4	T09F3.4	0.519811	0.123552
WBGene00011606	tmed-12	T08D2.1	0.519808	0.123554
WBGene00015022	B0205.8	B0205.8	0.519736	0.123615
WBGene00011416	T04A11.1	T04A11.1	0.519716	0.123632
WBGene00021517	Y41D4B.15	Y41D4B.15	0.519694	0.123651
WBGene00001963	btb-1	F40G9.4	0.519685	0.123659
WBGene00021499	0	0	0.519627	0.123708
WBGene00045484	F34D10.9	F34D10.9	0.51962	0.123714
WBGene00017141	EEED8.13	EEED8.13	0.519619	0.123715
WBGene00017833	F26F12.2	F26F12.2	0.519521	0.123798
WBGene00022090	Y69A2AR.19	Y69A2AR.19	0.519415	0.123889
WBGene00005852	srw-105	R11G11.10	0.519227	0.124048
WBGene00006560	tbx-41	T26C11.1	0.51909	0.124166
WBGene00008230	pfk-1.2	C50F4.2	0.518969	0.124269
WBGene00011115	R07E5.7	R07E5.7	0.518824	0.124393
WBGene00002198	kin-14	F22D6.1	0.518689	0.124508
WBGene00022211	Y73B3A.9	Y73B3A.9	0.518671	0.124523
WBGene00022108	Y71F9AL.2	Y71F9AL.2	0.518549	0.124627
WBGene00009941	F52F12.8	F52F12.8	0.518369	0.124782
WBGene00015163	B0361.9	B0361.9	0.518246	0.124886
WBGene00022094	Y69A2AR.23	Y69A2AR.23	0.518227	0.124903
WBGene00010991	R03D7.5	R03D7.5	0.518216	0.124912
WBGene00015854	C16C8.17	C16C8.17	0.518199	0.124927
WBGene00005283	srh-61	T21B4.8	0.518192	0.124933
WBGene00019135	math-32	F59H6.4	0.518161	0.12496
WBGene00019642	K11C4.1	K11C4.1	0.518127	0.124989
WBGene00018273	F41C3.7	F41C3.7	0.517989	0.125107
WBGene00196376	K02D10.7	K02D10.7	0.517978	0.125116
WBGene00011414	T04A8.13	T04A8.13	0.517899	0.125184
WBGene00015992	C18H2.5	C18H2.5	0.51772	0.125337
WBGene00012673	dyf-17	Y39B6A.11	0.517455	0.125565
WBGene00020635	ztf-31	T20H4.2	0.517369	0.125639
WBGene00008555	F07C6.4	F07C6.4	0.517315	0.125686
WBGene00008994	F21A3.4	F21A3.4	0.517305	0.125694
WBGene00011748	T13F2.9	T13F2.9	0.517293	0.125704
WBGene00021507	ptpn-22	Y41D4A.5	0.517177	0.125803
WBGene00219413	Y38F2AL.12	Y38F2AL.12	0.517166	0.125813
WBGene00005387	srh-171	Y60A3A.5	0.51713	0.125844
WBGene00015630	C09B9.7	C09B9.7	0.51697	0.125982
WBGene00010919	M117.3	M117.3	0.516935	0.126012
WBGene00009502	F37A8.2	F37A8.2	0.516867	0.12607
WBGene00219286	C04F12.16	C04F12.16	0.516832	0.126101
WBGene00001867	him-8	T07G12.12	0.5168	0.126128
WBGene00022604	dmsr-10	ZC404.10	0.516788	0.126138
WBGene00007538	C12D8.9	C12D8.9	0.516775	0.12615
WBGene00011466	T05C12.1	T05C12.1	0.516751	0.126171
WBGene00007733	smz-1	C25G4.6	0.51667	0.12624
WBGene00005013	jmjd-1.1	F43G6.6	0.516661	0.126248
WBGene00022147	0	0	0.516546	0.126347
WBGene00021483	Y40A1A.1	Y40A1A.1	0.516523	0.126367
WBGene00185095	W09C2.7	W09C2.7	0.516486	0.126399
WBGene00015689	spch-2	C10G11.9	0.516458	0.126423
WBGene00007747	C26E1.1	C26E1.1	0.516407	0.126467
WBGene00000938	dcp-66	C26C6.5	0.516384	0.126487
WBGene00010017	nhr-282	F54B8.2	0.516232	0.126618
WBGene00018895	F55F8.7	F55F8.7	0.516202	0.126644
WBGene00011499	T05G5.4	T05G5.4	0.516186	0.126658
WBGene00020936	hrpf-1	W02D3.11	0.516012	0.126808
WBGene00197738	F43G9.15	F43G9.15	0.516	0.126819
WBGene00018010	F33E11.2	F33E11.2	0.515901	0.126904
WBGene00045097	VY10G11R.2	VY10G11R.2	0.515865	0.126935
WBGene00197545	Y53F4B.55	Y53F4B.55	0.515813	0.12698
WBGene00044896	K12C11.5	K12C11.5	0.515747	0.127037
WBGene00220128	Y6B3B.15	Y6B3B.15	0.515633	0.127136
WBGene00007169	B0393.4	B0393.4	0.515557	0.127202
WBGene00006250	str-219	C42D4.10	0.515534	0.127222
WBGene00012206	W02B12.11	W02B12.11	0.51546	0.127286
WBGene00005754	srw-7	R08F11.5	0.515389	0.127347
WBGene00008350	CE7X_3.2	CE7X_3.2	0.515283	0.127439
WBGene00021288	clec-123	Y25C1A.1	0.515257	0.127461
WBGene00201207	Y71H9A.9	Y71H9A.9	0.515237	0.127479
WBGene00018083	F36A4.4	F36A4.4	0.515181	0.127527
WBGene00010581	K05C4.4	K05C4.4	0.515137	0.127565
WBGene00020011	R11G1.2	R11G1.2	0.515135	0.127567
WBGene00044800	C56A3.9	C56A3.9	0.514843	0.127821
WBGene00012509	Y26D4A.12	Y26D4A.12	0.514729	0.127919
WBGene00011514	fbxa-198	T06C12.5	0.514579	0.12805
WBGene00235381	Y74C9A.9	Y74C9A.9	0.514569	0.128059
WBGene00044540	0	0	0.514528	0.128095
WBGene00007274	C03C11.1	C03C11.1	0.514506	0.128114
WBGene00007249	C01G12.9	C01G12.9	0.51427	0.128319
WBGene00007156	B0379.2	B0379.2	0.514238	0.128347
WBGene00009115	F25F2.1	F25F2.1	0.51421	0.128371
WBGene00016675	C45G9.4	C45G9.4	0.514194	0.128385
WBGene00007688	C18E9.8	C18E9.8	0.514136	0.128436
WBGene00004333	rec-8	W02A2.6	0.514129	0.128442
WBGene00013476	Y69E1A.4	Y69E1A.4	0.514042	0.128518
WBGene00022703	ubxn-4	ZK353.8	0.514022	0.128535
WBGene00000630	col-53	M01A12.1	0.513852	0.128683
WBGene00013999	ZK550.5	ZK550.5	0.513707	0.12881
WBGene00004960	spe-6	Y66D12A.20	0.513681	0.128832
WBGene00007022	mdt-22	ZK970.3	0.513675	0.128838
WBGene00022670	ZK177.2	ZK177.2	0.513603	0.1289
WBGene00002240	ksr-2	F58D5.4	0.513388	0.129088
WBGene00011702	srab-18	T11A5.3	0.513386	0.12909
WBGene00018208	F39G3.3	F39G3.3	0.513383	0.129092
WBGene00013388	Y62F5A.10	Y62F5A.10	0.513373	0.129101
WBGene00005899	srx-8	C14C6.9	0.513191	0.12926
WBGene00001249	elt-1	W09C2.1	0.513182	0.129268
WBGene00008098	C44H9.2	C44H9.2	0.513134	0.12931
WBGene00019151	pck-3	H04M03.1	0.513025	0.129405
WBGene00013696	Y106G6A.4	Y106G6A.4	0.512987	0.129439
WBGene00011733	T12D8.5	T12D8.5	0.512829	0.129577
WBGene00001839	hdl-1	ZK829.2	0.512799	0.129603
WBGene00044127	BE10.5	BE10.5	0.512714	0.129678
WBGene00020866	vps-24	T27F7.1	0.512572	0.129802
WBGene00015067	cest-35.1	B0238.1	0.512477	0.129885
WBGene00012629	slc-36.3	Y38H6C.17	0.512394	0.129958
WBGene00018165	F38A5.8	F38A5.8	0.512225	0.130107
WBGene00018631	F49D11.7	F49D11.7	0.512205	0.130124
WBGene00013800	Y116A8C.23	Y116A8C.23	0.512197	0.130131
WBGene00017817	F26B1.5	F26B1.5	0.512194	0.130133
WBGene00021030	W04H10.1	W04H10.1	0.512187	0.13014
WBGene00018355	ceh-86	F42G2.6	0.512096	0.13022
WBGene00022357	kbp-4	Y92C3B.1	0.512076	0.130237
WBGene00000724	col-151	AC3.6	0.512072	0.130241
WBGene00019912	R06B10.1	R06B10.1	0.512005	0.130299
WBGene00010763	K10H10.7	K10H10.7	0.511918	0.130376
WBGene00001391	far-7	K01A2.2	0.511898	0.130394
WBGene00021651	miro-3	Y47G6A.27	0.511734	0.130538
WBGene00012486	Y18D10A.21	Y18D10A.21	0.511729	0.130542
WBGene00004075	pod-1	Y76A2B.1	0.511665	0.130599
WBGene00020223	T05A7.6	T05A7.6	0.511632	0.130628
WBGene00019262	dmsr-12	H34P18.1	0.511625	0.130634
WBGene00013890	ZC412.9	ZC412.9	0.511507	0.130738
WBGene00015422	C04E6.5	C04E6.5	0.511449	0.130789
WBGene00017392	basl-2	F12A10.3	0.511449	0.130789
WBGene00008832	obr-2	F14H8.1	0.511294	0.130925
WBGene00016327	C32E12.1	C32E12.1	0.511193	0.131015
WBGene00219551	K07F5.21	K07F5.21	0.511191	0.131016
WBGene00199125	C56A3.12	C56A3.12	0.51118	0.131026
[truncated: 20,622 more rows]

## Sheet: Bact Pathogen
WormbaseID	Common Name	Sequence Name	Correlation	P-value
[truncated: 22,534 more rows]

[truncated: 1 more sheets: Anoxia]
