# Supplementary material for: Genetic basis of enhanced stress resistance in long‐lived mutants highlights key role of innate immunity in determining longevity
Source: Aging Cell. 2022 Dec 13;22(2):e13740. doi: 10.1111/acel.13740 (PMC9924947; doi:10.1111/acel.13740)
Supplement: Supplementary file 5 — Table S6 [file ACEL-22-e13740-s001.xlsx]

## Sheet: Figure 1
	WT	ife-2	clk-1	sod-2	eat-2	osm-5	nuo-6	isp-1	daf-2		WT - 25	glp-1
AVERAGE	15.7419	19.8843	20.9933	21.5923	22.9105	26.037	28.2047	28.9324	37.529		13.663	25.9162
STDEV	4.27797	5.9547	7.07211	5.91383	5.61301	10.1732	9.45113	10.7889	12.887		4.97127	10.5101
COUNT	806	268	747	444	324	108	635	518	535		181	167
T-test vs. WT		1.33979e-21	4.33154e-59	1.01529e-59	9.96953e-67	8.35472e-18	4.52179e-138	8.29103e-103	9.41876e-161			9.07411e-32
Change versus WT (days)		4.14239	5.25137	5.85041	7.16856	10.2951	12.4628	13.1905	21.787			12.2532
Change versus WT (percent)		0.263144	0.333591	0.371645	0.45538	0.653992	0.791694	0.837921	1.38401			0.896816
	32	34	39	39	42	52	50	57	66		27	44
	31	33	37	38	39	49	50	54	65		27	44
	31	32	37	38	38	47	49	52	65		25	44
	29	32	37	36	37	47	49	52	65		25	43
	28	32	37	36	37	47	49	50	65		24	43
	27	31	37	34	37	44	48	50	64		24	43
	27	31	36	34	35	44	47	48	63		24	42
	27	30	36	34	35	42	47	47	62		24	42
	27	30	35	34	35	42	46	47	62		23	41
	26	30	35	34	35	41	45	47	62		23	41
	26	30	35	34	35	41	45	47	62		23	41
	26	30	35	34	34	40	45	47	62		23	41
	26	30	34	34	34	38	45	47	61		23	41
	26	29	34	34	34	38	45	47	61		22	40
	26	29	34	33	33	38	45	47	61		22	40
	26	29	34	33	32	38	45	47	61		22	40
	26	29	33	33	32	37	45	47	59		22	39
	26	29	33	33	32	37	45	47	59		22	38
	26	29	33	33	32	35	44	47	59		22	38
	26	28	33	32	32	35	44	47	59		21	38
	25	28	33	32	31	35	44	46	59		21	38
	25	28	33	32	31	35	44	46	59		21	38
	25	28	33	32	31	34	44	45	58		21	38
	25	28	33	32	31	34	44	45	58		20	37
	25	28	33	32	30	34	44	45	58		20	37
	25	28	33	32	30	33	44	45	57		20	37
	25	28	33	32	29	33	43	45	57		20	37
	25	28	33	31	29	32	43	45	57		20	37
	25	28	33	31	29	32	43	45	57		20	37
	25	27	33	31	29	31	43	45	57		20	37
	25	27	33	31	29	31	43	45	57		20	37
	24	27	32	31	29	31	43	45	56		20	36
	24	27	32	31	29	31	43	45	56		20	36
	24	27	32	31	29	31	43	44	56		19	36
	24	27	32	31	29	31	43	44	56		19	36
	24	27	32	30	29	31	43	44	56		19	36
	24	27	32	30	29	31	43	44	55		19	36
	24	27	32	30	29	30	43	44	55		19	36
	24	26	32	30	29	29	42	44	55		19	36
	24	26	32	30	29	29	42	44	55		18	35
	24	26	32	30	29	29	42	44	55		18	35
	24	26	32	30	29	29	42	44	55		18	35
	24	26	32	30	29	28	42	44	55		18	34
	23	26	32	30	29	28	42	43	55		18	34
	23	26	32	30	29	28	42	43	55		16	34
	23	26	32	30	28	28	42	43	54		16	34
	23	26	32	30	28	27	42	43	54		16	34
	23	26	31	30	28	27	42	43	54		16	34
	23	26	31	30	28	27	42	42	54		16	34
	23	26	31	30	28	27	42	42	54		16	33
	23	25	31	30	28	27	42	42	54		16	33
	23	25	31	30	28	27	42	42	54		16	33
	23	25	31	30	28	26	42	42	54		16	32
	23	25	31	30	28	26	41	42	54		16	32
	23	25	31	29	28	26	41	42	54		15	32
	23	25	31	29	28	25	41	42	54		15	32
	22	25	31	29	28	25	41	42	54		15	32
	22	24	31	29	28	24	41	42	52		15	32
	22	24	31	29	28	24	40	42	52		15	32
	22	24	31	29	28	24	40	42	52		15	32
	22	24	31	29	28	24	40	42	52		15	32
	22	24	31	29	28	23	40	41	52		14	32
	22	24	31	28	28	23	40	41	52		14	31
	22	24	31	28	28	23	40	41	52		14	31
	22	24	31	28	28	23	40	41	52		14	31
	22	24	31	28	28	22	40	41	52		14	31
	22	24	31	28	28	22	40	41	52		14	31
	22	24	31	28	28	22	40	41	52		14	30
	22	24	31	28	27	22	40	41	52		14	30
	22	24	31	28	27	21	40	41	52		14	30
	22	24	31	28	27	21	39	41	52		14	30
	22	24	31	28	27	20	39	41	52		14	30
	22	24	31	28	27	20	39	40	52		14	30
	22	24	31	28	27	20	39	40	52		14	30
	22	24	31	28	27	20	39	40	52		14	30
	22	24	31	28	27	20	39	40	51		13	30
	21	24	30	27	27	20	39	40	51		13	29
	21	24	30	27	27	20	39	40	51		13	29
	21	24	30	27	27	19	39	40	51		13	29
	21	24	30	27	26	18	39	40	50		13	28
	21	24	30	27	26	18	39	40	50		13	28
	21	24	30	27	26	18	39	40	50		13	28
	21	23	30	27	26	17	39	40	50		13	28
	21	23	30	27	26	17	39	40	50		13	28
	21	23	30	27	26	17	39	40	50		13	28
	21	23	30	27	26	16	39	40	50		13	28
	21	23	30	27	26	16	39	40	50		12	28
	21	23	30	27	26	16	39	40	50		12	27
	21	23	30	27	26	15	39	40	50		12	27
	21	23	30	26	26	15	39	40	50		12	27
	21	23	30	26	26	15	38	40	50		12	27
	21	23	30	26	26	15	38	40	50		12	26
	21	23	30	26	26	15	38	39	50		12	26
	21	23	30	26	26	15	38	39	50		12	26
	21	22	30	26	26	14	38	39	50		12	26
	21	22	30	26	26	14	38	39	50		12	25
	21	22	30	26	26	14	38	39	50		12	24
	21	22	30	26	26	14	38	39	50		12	24
	20	22	30	26	25	14	38	39	50		12	24
	20	22	30	26	25	13	38	39	50		12	24
	20	22	30	26	25	13	38	39	50		12	24
	20	22	30	26	25	13	38	39	49		12	24
	20	22	30	26	25	13	38	39	49		12	24
	20	22	29	26	25	10	38	39	49		11	23
	20	22	29	26	25	10	38	39	49		11	23
	20	22	29	26	25	8	38	39	49		11	22
	20	22	29	26	25	6	37	38	49		11	22
	20	22	29	26	25	6	37	38	49		11	22
	20	22	29	26	25		37	38	49		11	22
	20	22	29	26	25		37	38	49		11	20
	20	22	29	26	25		37	38	49		11	20
	20	22	29	26	25		37	38	48		11	18
	20	22	29	25	25		37	38	48		10	18
	20	22	29	25	24		37	38	48		10	18
	20	21	29	25	24		37	38	48		10	16
	20	21	29	25	24		37	38	48		10	16
	20	21	29	25	24		37	38	48		10	16
	20	21	29	25	24		37	38	48		10	16
	20	21	29	25	24		37	38	48		10	16
	20	21	29	25	24		37	38	48		10	16
	20	21	29	25	24		37	38	48		10	15
	20	21	29	25	24		37	38	48		10	15
	20	21	29	25	24		37	38	48		10	15
	20	21	29	25	24		37	38	48		10	15
	20	21	29	25	24		37	38	48		10	15
	20	21	29	25	24		37	38	47		10	15
	20	21	29	24	24		37	38	47		10	14
	20	21	29	24	24		37	37	47		10	14
	20	21	29	24	24		37	37	47		10	14
	20	21	29	24	24		37	37	47		10	14
	20	21	29	24	24		37	37	47		10	14
	20	21	29	24	24		37	37	47		10	14
	20	21	29	24	24		37	37	47		10	14
	20	20	29	24	24		37	37	47		10	14
	20	20	29	24	24		37	37	47		10	14
	19	20	29	24	24		37	37	47		10	14
	19	20	28	24	24		37	37	47		10	14
	19	20	28	24	24		37	37	47		10	14
	19	20	28	24	24		37	37	47		10	14
	19	20	28	24	24		37	37	47		10	14
	19	20	28	24	24		37	37	47		10	13
	19	20	28	24	24		37	37	47		10	13
	19	20	28	24	24		37	37	47		10	13
	19	20	28	24	24		37	37	47		10	13
	19	20	28	24	24		37	37	47		10	13
	19	20	28	24	23		37	37	47		10	13
	19	20	28	24	23		36	37	47		10	12
	19	20	28	24	23		36	37	47		10	12
	19	20	28	24	23		36	36	46		10	12
	19	20	28	24	23		36	36	46		10	12
	19	20	28	24	23		36	36	46		9	12
	19	20	28	24	23		36	36	46		9	11
	19	20	28	24	23		36	36	46		9	10
	19	20	28	24	23		36	36	46		9	10
	19	20	28	23	23		36	36	46		9	10
	19	20	28	23	23		36	36	46		9	10
	19	20	28	23	23		36	36	46		9	10
	19	19	28	23	23		36	36	46		9	10
	19	19	28	23	23		35	36	46		9	10
	19	19	28	23	23		35	36	46		9	10
	19	19	28	23	23		35	36	45		8	10
	19	18	28	23	23		35	36	45		8	10
	19	18	28	23	23		35	36	45		8	10
	19	18	28	23	23		35	36	45		8	9
	19	18	28	23	23		35	36	45		8	9
	19	18	28	23	23		35	36	45		8	9
	19	18	28	23	23		35	36	45		8	8
	19	18	28	23	23		35	36	45		8
	19	18	28	23	23		35	36	45		8
	19	18	28	23	23		35	36	45		8
	19	18	28	23	23		35	36	45		8
	19	18	28	23	23		35	36	45		8
	19	18	28	23	22		35	36	45		8
	19	18	28	23	22		35	36	45		8
	19	18	28	23	22		35	36	45		8
	19	17	28	23	22		35	35	45		7
	19	17	27	23	22		35	35	45		7
	19	17	27	23	22		35	35	45		7
	19	17	27	23	22		35	35	45		7
	19	17	27	22	22		35	35	45		7
	19	17	27	22	22		35	35	44		6
	19	16	27	22	22		35	35	44
	19	16	27	22	22		34	35	44
	19	16	27	22	22		34	35	44
	19	16	27	22	22		34	35	44
	19	16	27	22	22		34	35	44
	19	16	27	22	22		34	35	44
	19	16	27	22	22		34	35	44
	19	16	27	22	22		34	35	44
	19	16	27	22	22		34	35	44
	19	16	27	22	22		34	35	43
	19	16	27	22	22		34	35	43
	19	15	26	22	22		34	35	43
	19	15	26	22	22		34	35	43
	19	15	26	22	22		34	34	43
	18	15	26	22	22		34	34	43
	18	15	26	22	22		34	34	43
	18	15	26	22	22		33	34	43
	18	15	26	22	22		33	34	43
	18	15	26	22	22		33	34	43
	18	15	26	22	22		33	34	43
	18	15	26	22	22		33	33	43
	18	15	26	22	22		33	33	43
	18	15	26	22	22		33	33	43
	18	15	26	21	22		33	33	43
	18	14	26	21	22		33	33	43
	18	14	26	21	22		33	33	43
	18	14	26	21	22		33	33	43
	18	14	26	21	22		33	33	43
	18	14	26	21	22		33	33	43
	18	14	26	21	21		33	33	43
	18	14	26	21	21		32	33	43
	18	14	26	21	21		32	33	43
	18	14	26	21	21		32	33	43
	18	14	26	21	21		32	33	43
	18	14	26	21	21		32	32	43
	18	14	26	21	21		32	32	42
	18	14	26	21	21		32	32	42
	18	14	25	21	21		32	32	42
	18	14	25	21	21		32	32	42
	18	13	25	21	21		32	32	42
	18	13	25	21	21		32	32	42
	18	13	25	21	21		32	32	42
	18	13	25	21	21		32	32	42
	18	13	25	21	21		32	32	42
	18	13	25	21	21		32	32	42
	18	13	25	21	21		32	32	41
	18	13	25	21	21		32	32	41
	18	13	25	21	21		32	32	41
	18	13	25	21	21		32	32	41
	18	13	25	21	21		32	32	41
	18	13	25	21	20		32	32	41
	18	13	25	21	20		32	32	41
	18	12	25	21	20		32	31	41
	18	12	25	21	20		32	31	41
	18	12	25	21	20		32	31	41
	18	12	25	21	20		32	31	41
	18	12	25	21	20		32	31	41
	18	11	25	20	20		32	31	41
	17	11	25	20	20		32	31	41
	17	11	25	20	20		32	31	41
	17	11	25	20	20		32	31	41
	17	11	25	20	20		32	31	41
	17	11	25	20	20		32	31	40
	17	11	25	20	20		32	31	40
	17	11	25	20	20		31	31	40
	17	11	25	20	20		31	31	40
	17	11	25	20	20		31	31	40
	17	11	25	20	20		31	31	40
	17	11	25	20	20		31	30	40
	17	11	25	20	20		31	30	40
	17	11	25	20	19		31	30	40
	17	11	25	20	19		31	30	40
	17	10	24	20	19		31	30	40
	17	10	24	20	18		31	30	40
	17	10	24	20	18		31	30	40
	17	10	24	20	18		31	30	39
	17	10	24	20	18		31	30	39
	17	10	24	20	18		31	30	38
	17	10	24	20	18		31	30	38
	17	10	24	20	18		31	30	38
	17	10	24	20	18		31	30	38
	17	9	24	20	18		31	30	38
	17	9	24	20	18		31	30	38
	17	9	24	20	18		31	30	38
	17	9	24	20	18		31	30	38
	17	8	24	20	18		30	30	38
	17	6	24	20	17		30	30	38
	17		24	20	17		30	30	38
	17		24	20	17		30	30	38
	17		24	20	17		30	29	38
	17		24	20	17		30	29	38
	17		24	20	17		30	29	38
	17		24	20	17		30	29	38
	17		24	20	16		30	29	38
	17		24	20	16		30	29	38
	17		24	20	16		30	29	38
	17		24	20	16		30	29	38
	17		24	20	16		30	29	37
	17		24	20	16		30	29	37
	17		24	20	16		30	29	37
	17		24	20	16		30	29	37
	17		24	20	16		30	29	37
	17		24	20	16		30	29	37
	17		24	19	16		30	29	37
	17		24	19	16		30	29	37
	17		24	19	16		30	29	37
	17		24	19	15		30	28	37
	17		24	19	15		30	28	37
	17		24	19	15		30	28	37
	17		24	19	15		30	28	37
	17		24	19	15		30	28	37
	17		24	19	15		30	28	36
	17		24	19	15		30	28	36
	17		24	19	15		30	28	36
	17		24	19	15		30	28	36
	17		24	19	15		30	28	36
	17		24	19	15		30	28	36
	17		24	19	14		30	28	36
	17		24	19	14		30	27	36
	17		24	19	14		29	27	36
	17		24	19	14		29	27	36
	17		24	19	14		29	27	36
	17		23	19	14		29	27	36
	17		23	19	14		29	27	36
	17		23	19	14		29	27	36
	17		23	19	14		29	27	36
	17		23	19	14		29	27	36
	17		23	19	13		29	27	36
	17		23	18	13		29	27	36
	17		23	18	13		29	26	36
	17		23	18	13		29	26	36
	17		23	18	13		29	26	36
	17		23	18	13		29	26	36
	17		23	18	13		29	26	35
	17		23	18	13		29	26	35
	17		23	18	12		29	26	35
	17		23	18	12		29	26	35
	17		23	18	11		28	26	35
	17		23	18	10		28	26	35
	17		23	18	10		28	26	35
	17		23	18	10		28	26	35
	17		23	18	10		28	26	35
	16		23	18	10		28	25	35
	16		23	18			28	25	34
	16		23	18			28	25	34
	16		23	18			28	25	34
	16		23	18			28	25	34
	16		23	18			28	25	34
	16		23	18			28	25	34
	16		23	18			28	25	34
	16		23	18			28	25	34
	16		23	18			28	25	34
	16		23	17			28	25	34
	16		23	17			28	25	34
	16		23	17			28	25	34
	16		23	17			28	25	34
	16		23	17			28	25	34
	16		22	17			28	24	34
	16		22	17			28	24	34
	16		22	17			28	24	34
	16		22	17			28	24	34
	16		22	17			28	24	34
	16		22	17			28	24	34
	16		22	17			28	24	33
	16		22	17			28	24	33
	16		22	17			28	24	33
	16		22	17			28	24	33
	16		22	17			28	24	33
	16		22	17			28	23	33
	16		22	17			28	23	33
	16		22	17			28	23	33
	16		22	17			28	23	33
	16		22	17			28	23	33
	16		22	17			28	23	32
	16		22	17			28	23	32
	16		21	17			27	23	32
	16		21	17			27	23	32
	16		21	16			27	23	32
	16		21	16			27	23	32
	16		21	16			27	23	32
	16		21	16			27	23	32
	16		21	16			27	23	32
	16		21	16			27	23	32
	16		21	16			27	23	32
	16		21	16			27	23	32
	16		21	16			27	23	32
	16		21	16			27	22	32
	16		21	16			27	22	32
	16		21	16			27	22	32
	16		21	16			27	22	32
	16		21	16			27	21	32
	16		21	16			27	21	32
	16		21	16			27	21	32
	16		21	16			27	21	31
	16		21	16			27	21	31
	16		21	16			26	21	31
	16		21	16			26	21	31
	16		21	16			26	21	31
	16		21	15			26	21	31
	16		21	15			26	21	31
	16		21	15			26	21	31
	16		21	15			26	21	31
	16		21	15			26	21	31
	16		21	15			26	20	31
	16		21	15			26	20	31
	16		21	15			26	20	31
	16		21	15			26	20	31
	16		21	15			26	20	30
	16		21	15			26	20	30
	16		21	15			26	20	30
	16		21	15			26	20	30
	16		21	15			26	20	30
	16		21	15			26	19	30
	16		21	15			25	19	30
	16		20	15			25	19	30
	16		20	15			25	19	30
	16		20	15			25	19	29
	16		20	14			25	19	29
	16		20	14			25	19	29
	16		20	14			25	19	29
	16		20	14			25	19	29
	16		20	14			25	19	29
	16		20	14			25	18	28
	16		20	14			25	18	28
	16		20	14			25	18	28
	16		20	14			25	18	28
	16		20	14			25	18	28
	16		20	13			25	17	28
	16		20	13			25	17	28
	16		20	13			25	17	28
	16		20	13			25	17	27
	16		20	13			25	17	27
	16		20	13			25	17	27
	16		20	13			24	17	27
	16		19	13			24	17	27
	16		19	13			24	17	27
	16		19	13			24	17	27
	16		19	12			24	17	27
	16		19	12			24	17	26
	16		19	12			24	17	26
	16		19	12			24	17	26
	15		19	12			24	17	26
	15		19	12			24	17	26
	15		19	12			24	17	26
	15		19	12			24	17	26
	15		19	12			24	16	26
	15		19	12			24	16	26
	15		19	11			24	15	26
	15		19	11			24	15	26
	15		19	11			24	15	26
	15		19	11			24	15	25
	15		19	11			24	15	25
	15		19	11			24	15	24
	15		19	10			24	15	24
	15		19	10			24	15	24
	15		19	10			24	15	24
	15		19	9			23	15	24
	15		19	9			23	15	24
	15		19	9			23	15	24
	15		19	9			23	15	23
	15		19	9			23	15	23
	15		19	9			23	15	23
	15		19	8			23	15	23
	15		19				23	15	23
	15		19				23	15	23
	15		19				23	15	23
	15		18				23	15	23
	15		18				23	15	23
	15		18				23	15	23
	15		18				23	15	23
	15		18				23	15	23
	15		18				23	14	23
	15		18				23	14	23
	15		18				23	14	22
	15		18				23	14	22
	15		18				23	14	22
	15		18				23	14	22
	15		18				23	14	22
	15		18				23	14	22
	15		18				23	14	21
	15		18				23	14	21
	15		18				23	14	21
	15		18				22	14	21
	15		18				22	14	20
	15		18				22	14	20
	15		18				22	14	20
	15		18				22	14	20
	15		18				22	14	20
	15		18				22	14	20
	15		17				22	14	20
	15		17				22	14	20
	15		17				22	14	20
	15		17				22	14	19
	15		17				22	14	19
	15		17				22	14	19
	15		17				22	14	19
	15		17				22	14	19
	15		17				22	14	19
	15		17				22	14	19
	15		17				22	14	19
	15		17				22	14	18
	15		17				22	14	18
	15		17				22	14	18
	15		17				22	13	18
	15		17				22	13	18
	15		17				22	13	18
	15		17				22	12	18
	15		17				21	12	18
	15		17				21	12	18
	15		17				21	12	17
	15		17				21	12	17
	15		17				21	12	17
	15		17				21	12	17
	15		17				21	12	17
	15		17				21	11	17
	15		17				21	10	17
	15		17				21	10	17
	14		17				21	10	17
	14		17				21	10	17
	14		17				21	10	17
	14		17				20	10	17
	14		17				20	9	16
	14		16				20	9	16
	14		16				20	9	16
	14		16				20	8	16
	14		16				20	8	16
	14		16				20	8	16
	14		16				20	8	16
	14		16				20	8	16
	14		16				20	8	16
	14		16				20	7	15
	14		16				20	7	15
	14		16				19	7	15
	14		16				19	7	15
	14		16				19	7	14
	14		16				19	7	13
	14		16				19	7	12
	14		16				19		12
	14		16				19		12
	14		16				19		12
	14		16				19		12
	14		16				19		12
	14		16				19		12
	14		16				19		12
	14		16				19		10
	14		16				19		10
	14		16				19		10
	14		16				19		9
	14		16				18		9
	14		16				18		9
	14		16				18		8
	14		16				18		8
	14		16				18		8
	14		15				18		8
	14		15				18
	14		15				18
	14		15				18
	14		15				18
	14		15				18
	14		15				18
	14		15				18
	14		15				17
	14		15				17
	14		15				17
	14		15				17
	14		15				17
	14		15				17
	14		15				17
	13		15				17
	13		15				16
	13		15				16
	13		15				16
	13		15				16
	13		15				16
	13		15				16
	13		15				16
	13		15				16
	13		15				16
	13		15				16
	13		15				16
	13		15				16
	13		15				15
	13		14				15
	13		14				15
	13		14				15
	13		14				15
	13		14				15
	13		14				15
	13		14				15
	13		14				15
	13		14				14
	13		14				14
	13		14				14
	13		14				14
	13		14				14
	13		14				14
	13		14				14
	13		14				14
	13		14				14
	13		14				14
	13		14				14
	13		14				14
	13		14				13
	13		14				13
	13		14				13
	13		14				13
	13		14				13
	13		14				13
	13		14				13
	13		14				13
	13		14				12
	13		14				12
	13		14				12
	13		14				12
	13		14				12
	13		14				12
	13		13				12
	13		13				11
	13		13				11
	13		13				11
	13		13				11
	13		13				11
	13		13				11
	13		13				11
	13		13				11
	12		13				11
	12		13				10
	12		13				10
	12		13				10
	12		13				10
	12		13				10
	12		13				10
	12		13				10
	12		13				10
	12		13				10
	12		13				10
	12		13				10
	12		13				10
	12		13				10
	12		13				10
	12		13				10
	12		13				10
	12		13				9
	12		13				9
	12		13				9
	12		13				9
	12		13				9
	12		13				9
	12		13				7
	12		12				7
	12		12				7
	12		12				6
	12		12				6
	12		12				6
	12		12
	12		12
	12		12
	12		12
	12		12
	12		12
	12		12
	12		12
	12		12
	12		12
	12		12
	12		12
	12		12
	12		12
	12		12
	12		12
	12		12
	12		12
	12		12
	12		12
	12		12
	12		12
	12		12
	12		12
	12		12
	12		12
	12		12
	11		12
	11		12
	11		12
	11		12
	11		12
	11		12
	11		12
	11		12
	11		12
	11		12
	11		12
	11		12
	11		12
	11		12
	11		12
	11		12
	11		12
	11		12
	11		12
	11		12
	11		12
	11		11
	11		11
	11		11
	11		11
	11		11
	11		11
	11		11
	11		11
	11		11
	11		11
	11		11
	11		11
	11		11
	11		11
	11		11
	11		11
	11		11
	11		11
	11		11
	11		11
	11		11
	11		11
	11		11
	11		11
	11		11
	11		11
	11		11
	11		11
	11		11
	11		11
	11		10
	11		10
	11		10
	11		10
	10		10
	10		10
	10		10
	10		10
	10		10
	10		10
	10		10
	10		10
	10		10
	10		10
	10		10
	10		10
	10		10
	10		10
	10		10
	10		10
	10		10
	10		10
	10		10
	10		10
	10		10
	10		10
	10		10
	10		9
	10		9
	10		9
	10		8
	10		8
	10		8
	10		8
	10
	10
	10
	10
	10
	10
	10
	10
	10
	10
	10
	10
	10
	10
	10
	10
	10
	10
	10
	10
	10
	9
	9
	9
	9
	9
	9
	9
	9
	9
	9
	9
	9
	9
	9
	9
	9
	9
	9
	9
	8
	8
	8
	8
	8
	8
	8
	8
	8
	8
	8
	8
	8
	7
	7
	6
	6
	6
	6

## Sheet: Figure 6
		WT	WT	ife-2	ife-2	clk-1	clk-1	sod-2	sod-2	eat-2	eat-2	osm-5	osm-5	nuo-6	nuo-6	isp-1	isp-1	daf-2	daf-2	WT -25	WT - 25	glp-1 - 25	glp-1 - 25
		EV	sek-1 RNAi	EV	sek-1 RNAi	EV	sek-1 RNAi	EV	sek-1 RNAi	EV	sek-1 RNAi	EV	sek-1 RNAi	EV	sek-1 RNAi	EV	sek-1 RNAi	EV	sek-1 RNAi	EV	sek-1 RNAi	EV	sek-1 RNAi
AVERAGE		16.9574	14.4583	21.029	17.0448	21.3934	18.1111	18.0515	14.9355	21.5306	18.2558	31.7111	23.4545	21.7209	17.0866	20.0633	16.2088	35	22.0441	13.7963	12.2188	16.9706	17.967
STDEV		4.08752	3.73011	4.87783	3.56087	6.96965	4.9615	5.68692	4.68647	5.00459	3.77393	8.03295	7.92185	9.99135	4.44369	10.766	4.90242	17.7631	11.1281	2.89684	2.24293	6.94535	6.67574
COUNT		94	72	69	67	61	63	97	62	49	43	45	33	86	127	79	91	77	68	54	64	68	91
T-test vs. WT				1.04122e-07		2.13676e-05		0.127751		4.03296e-07		1.86279e-16		7.41324e-05		0.0173121		2.39272e-13		1.95765e-07		0.988896
T-test EV vs. sek-1 RNAi			6.73872e-05		2.24618e-07		0.0035136		0.000196003		0.000514922		8.13224e-06		0.000131438		0.00500606		3.65726e-07		0.000884397		0.29853
Change versus EV (days)			-2.49911		-3.98421		-3.28233		-3.11606		-3.2748		-8.25657		-4.63432		-3.8545		-12.9559		-1.57755		0.996445
Change versus EV (percent)			-0.147376		-0.189463		-0.153427		-0.17262		-0.1521		-0.260368		-0.213357		-0.192117		-0.370168		-0.114346		0.058716
		29	20	31	24	40	28	36	24	37	25	45	41	46	29	48	30	69	46	20	20	36	34
		26	20	29	22	36	28	35	24	35	24	42	35	44	26	44	26	69	46	20	17	35	32
		26	20	29	22	36	26	32	22	30	24	41	35	44	26	42	26	64	44	18	17	34	32
		24	20	29	22	36	26	30	22	30	22	41	34	42	26	42	25	63	44	18	16	32	32
		24	20	29	22	34	26	27	21	26	22	41	34	41	26	38	25	62	40	18	16	30	32
		24	20	29	21	30	25	26	20	26	22	41	30	41	25	36	25	61	40	18	15	30	32
		22	20	29	21	30	23	26	20	25	22	38	30	39	25	36	23	60	40	17	14	29	30
		22	20	27	21	30	23	25	20	25	21	38	28	37	23	36	23	60	40	17	14	28	30
		22	20	27	20	30	23	25	20	24	21	38	28	35	23	36	23	60	39	17	14	27	30
		22	18	27	20	29	23	24	20	24	21	38	26	35	23	36	22	60	36	16	14	26	30
		22	18	25	20	28	23	24	20	24	20	38	26	33	22	34	22	59	35	16	14	25	28
		22	16	25	20	27	21	24	20	24	20	38	26	33	22	34	22	57	34	16	14	25	28
		21	16	25	20	27	21	24	20	24	20	38	26	32	22	34	21	56	34	16	14	22	28
		20	16	25	20	27	21	23	20	24	20	36	26	32	22	34	20	55	34	16	14	22	27
		20	16	25	20	27	21	23	20	22	20	36	24	32	22	34	20	55	34	15	14	21	25
		20	16	25	20	26	21	23	19	22	20	36	24	30	22	31	20	54	32	15	14	20	25
		20	16	24	20	25	21	21	19	22	20	35	24	30	22	30	19	54	32	15	14	19	25
		20	16	24	20	24	21	21	19	22	20	35	24	30	22	30	19	54	29	15	14	19	23
		20	16	24	20	24	21	21	19	22	20	35	23	29	22	29	19	53	29	14	14	19	23
		20	16	22	19	24	21	21	19	22	20	35	22	29	21	29	19	51	29	14	13	19	23
		20	16	22	19	23	21	21	17	22	20	33	21	28	21	29	19	49	29	14	13	18	22
		20	16	22	19	23	21	21	17	22	19	33	21	28	21	27	19	48	25	14	13	18	22
		20	16	22	19	22	21	21	17	22	19	33	21	27	21	25	19	47	25	14	13	17	22
		20	16	22	19	22	21	21	17	22	18	33	20	27	21	25	19	45	22	14	13	17	21
		20	16	22	19	22	21	21	16	22	18	31	20	26	21	23	18	44	22	14	13	17	21
		20	16	22	19	21	21	21	16	21	18	31	20	26	21	23	18	44	22	14	13	17	21
		20	16	22	19	21	21	21	15	21	18	31	17	26	20	22	18	43	22	14	13	16	20
		19	16	22	19	21	19	21	15	21	17	30	17	26	20	22	18	41	21	14	13	16	20
		19	16	22	18	21	19	21	15	21	17	30	15	26	20	21	18	41	21	13	13	16	20
		19	16	22	18	21	19	21	15	20	17	30	10	25	20	21	18	41	20	13	11	16	20
		19	16	22	18	21	19	21	15	20	17	30	10	25	20	20	18	40	20	13	11	16	20
		19	16	22	18	20	19	21	15	20	17	30	8	23	20	20	18	40	19	13	11	14	20
		19	16	22	18	20	19	21	15	20	17	30	8	23	20	20	18	40	19	13	11	14	20
		19	16	20	18	20	19	21	15	20	17	28		23	20	19	18	39	19	13	11	14	20
		19	16	20	18	20	19	21	13	20	16	28		23	20	19	18	34	19	13	11	14	20
		19	16	20	18	19	19	19	13	20	16	28		23	19	19	18	34	19	13	11	14	19
		19	16	20	18	19	19	19	13	20	14	26		23	19	18	18	34	19	13	11	14	19
		19	16	20	18	19	16	19	13	20	13	26		23	19	18	18	33	18	13	11	14	18
		19	16	20	18	19	16	19	13	18	13	22		23	19	18	18	32	18	13	11	14	18
		19	16	20	16	19	16	19	13	18	11	22		23	19	18	18	32	18	13	11	14	16
		19	16	20	16	17	16	19	13	18	11	21		21	19	18	18	30	18	13	11	14	16
		18	13	20	16	17	16	19	13	18	10	21		21	19	18	18	29	18	13	11	14	16
		18	13	20	16	17	16	19	12	18	8	19		21	19	18	18	28	18	13	11	14	16
		16	13	20	16	17	16	19	12	17		8		21	19	18	18	28	18	13	11	14	16
		16	13	20	16	16	14	19	12	17		8		21	19	18	18	28	18	11	11	14	16
		16	13	20	16	16	14	19	12	15				21	19	18	18	28	18	11	11	14	16
		16	13	20	16	16	14	19	12	13				21	19	15	18	28	15	11	11	14	14
		16	13	20	16	16	14	19	12	11				19	19	14	18	26	15	10	11	14	14
		16	13	20	14	16	14	19	12	8				19	19	14	18	26	15	10	11	14	14
		16	13	20	14	16	14	19	10					19	19	14	15	26	15	10	11	14	14
		16	13	18	14	15	14	19	10					19	19	12	15	26	14	10	11	13	14
		16	13	18	14	14	14	19	10					19	19	12	15	26	14	8	11	13	14
		16	13	18	14	14	12	19	10					19	19	12	15	25	14	8	10	13	14
		16	13	18	14	14	12	19	10					19	19	12	15	24	12	5	10	13	14
		16	13	18	14	13	12	19	10					19	19	11	15	23	12		10	10	14
		16	13	18	13	12	12	19	10					19	19	11	14	22	12		10	10	14
		16	13	18	13	12	12	19	8					19	19	11	14	21	12		10	10	14
		16	13	18	13	12	12	19	8					15	19	11	14	21	11		10	10	14
		16	13	18	13	12	12	17	7					15	19	11	14	21	11		10	10	14
		16	13	18	13	12	12	17	7					15	19	11	14	21	11		10	10	14
		15	13	18	11	8	7	15	5					15	19	11	14	21	10		10	10	14
		15	13	18	11		7	15	5					15	19	11	14	20	7		10	10	14
		15	10	18	11		7	15						15	18	11	14	19	7		10	10	14
		15	10	13	11			15						15	18	11	14	18	7		6	10	14
		15	8	13	11			15						15	18	11	14	15	7			10	14
		15	8	13	8			15						15	18	11	14	15	6			10	14
		15	8	8	8			15						12	18	11	14	13	5			7	14
		15	8	8				15						12	18	11	14	13	5			7	14
		13	7	6				15						12	18	11	12	12					14
		13	5					15						12	18	11	12	12					14
		13	4					15						12	15	7	12	11					14
		13	4					13						12	15	7	12	10					14
		13						13						12	15	6	11	7					14
		13						13						12	15	6	11	7					14
		13						13						12	15	6	11	7					13
		13						13						7	15	6	11	6					13
		13						13						7	15	6	11	5					13
		13						13						7	15	6	11						13
		13						13						7	15	6	11						13
		13						13						7	15		11						10
		13						12						7	15		11						10
		13						12						7	15		11						10
		13						12						7	15		11						10
		12						12						7	15		11						10
		12						12						7	15		11						10
		12						12						7	15		7						10
		12						10							15		6						10
		12						10							15		6						10
		12						10							15		6						10
		12						10							15		6						7
		12						10							15		6						7
		8						10							15
		8						10							15
		7						8							14
								8							14
								7							14
								7							14
															14
															14
															14
															12
															12
															12
															12
															12
															12
															12
															12
															12
															12
															12
															12
															11
															11
															11
															11
															11
															11
															11
															11
															11
															11
															11
															7
															7
															7
															7

## Sheet: Figure S15
	WT	pmk-1		sod-2	sod-2;pmk-1		clk-1	clk-1;pmk-1
AVERAGE	17.1152	17.5043		27.1944	20.3289		22.1812	16.4068
STDEV	3.43164	3.0475		6.75244	6.63202		4.41249	3.70086
COUNT	191	115		72	76		160	118
T-test vs. Control		0.30338			4.62088e-09			2.31999e-26
Change versus control (days)		0.389165			-6.8655			-5.77447
Change versus control (percent)		0.022738			-0.25246			-0.260331
	27	27		41	39		36	28
	25	27		40	38		36	27
	25	27		39	37		31	25
	25	23		39	34		31	25
	25	22		38	33		29	23
	25	22		37	28		29	21
	23	21		37	28		29	21
	23	21		36	27		29	21
	22	21		35	26		28	21
	22	21		35	26		28	21
	22	21		35	25		27	21
	22	21		34	25		27	21
	22	21		34	25		27	21
	22	21		34	25		27	21
	22	21		34	25		27	21
	22	21		34	25		27	21
	22	21		33	25		27	21
	22	21		33	23		27	21
	22	21		33	23		27	20
	21	21		33	23		27	20
	21	21		33	23		27	20
	21	21		33	23		27	20
	21	20		33	23		27	20
	21	20		30	23		27	19
	21	20		30	23		27	19
	21	20		29	22		27	19
	21	20		28	22		27	19
	21	20		27	22		27	19
	21	20		27	22		27	19
	21	20		27	22		27	19
	21	19		26	22		27	19
	21	19		26	22		25	18
	21	19		26	22		25	18
	21	19		26	22		25	18
	21	19		26	22		25	18
	21	19		26	21		25	18
	21	19		26	21		25	18
	21	19		26	21		25	18
	21	19		26	21		25	18
	20	19		26	21		25	18
	20	18		25	20		25	18
	20	18		25	20		25	17
	20	18		25	20		25	17
	20	18		25	20		25	17
	20	18		25	20		25	17
	20	18		25	19		25	17
	20	18		25	19		25	17
	19	18		25	19		25	17
	19	18		25	19		25	17
	19	18		25	19		25	17
	19	17		23	19		25	17
	19	17		23	19		25	17
	19	17		23	18		25	17
	19	17		23	18		25	17
	19	17		23	18		25	17
	19	17		23	18		25	17
	19	17		23	16		25	17
	19	17		23	16		25	17
	19	17		22	15		23	17
	19	17		22	15		23	16
	19	17		21	14		23	16
	19	17		21	13		23	16
	18	17		21	13		23	16
	18	17		21	13		23	16
	18	17		19	12		23	16
	18	17		18	12		23	15
	18	17		18	12		23	15
	18	17		18	12		23	15
	18	17		15	12		23	15
	18	17		14	12		23	15
	18	17		12	11		23	15
	18	16		11	9		23	15
	18	16			9		23	15
	18	16			8		23	15
	18	16			8		23	15
	18	16			8		23	15
	18	16					23	15
	18	16					23	15
	18	16					23	15
	18	16					22	15
	18	16					22	15
	18	15					22	15
	18	15					22	15
	17	15					22	14
	17	15					22	14
	17	15					22	14
	17	15					22	14
	17	15					22	14
	17	15					22	14
	17	15					22	14
	17	15					22	14
	17	15					22	14
	17	15					22	14
	17	15					22	13
	17	15					21	13
	17	15					21	13
	17	15					21	13
	17	15					21	13
	17	14					21	13
	17	14					21	13
	17	14					21	13
	17	14					21	13
	17	14					21	13
	17	14					21	13
	17	14					21	13
	17	14					21	13
	17	14					21	12
	17	14					21	12
	17	14					21	12
	17	13					21	10
	17	13					21	10
	17	13					21	10
	17	12					21	10
	17	12					20	10
	16	10					20	10
	16						20	10
	16						20	10
	15						20	6
	15						19
	15						19
	15						19
	15						19
	15						19
	15						18
	15						18
	15						18
	15						18
	15						18
	15						18
	15						18
	15						18
	15						18
	15						18
	15						18
	15						17
	15						17
	15						17
	15						16
	15						16
	15						16
	15						16
	15						16
	15						16
	15						16
	15						16
	15						16
	15						15
	14						15
	14						15
	14						15
	14						15
	14						15
	14						15
	14						15
	14						15
	14						14
	14						14
	14						13
	14						13
	14						12
	14
	14
	13
	13
	13
	13
	13
	13
	13
	13
	13
	13
	13
	13
	13
	13
	13
	13
	12
	12
	12
	12
	12
	12
	11
	11
	11
	10
	10
	10
	8
